# Supplementary material for: Functional interplay between (p)ppGpp and RNAP in Acinetobacter baumannii
Source: PLoS Pathog. 2025 Dec 18;21(12):e1013795. doi: 10.1371/journal.ppat.1013795 (PMC12742793; doi:10.1371/journal.ppat.1013795)
Supplement: S1 Table — baseMean: mean of normalized counts for all samples; log2FoldChange: log2 fold change (MLE); lfcSE: standard error; stat: Wald statistic; pvalue: Wald test p-value; padj: BH adjusted p-values. (XLSX) [file ppat.1013795.s007.xlsx]

## Sheet: Table S1
				raw counts							normalized counts							DrelA vs WT						DrelA vs DrelA rpoBR557C						DrelA rpoBR557C vs WT
geneid1	gene_name	gene_id2	description	WT_B	WT_C	WT_D	relA_A	relA_B	supp_A	supp_B	WT_B	WT_B	WT_D	relA_A	relA_B	supp_A	supp_B	baseMean	log2FoldChange	lfcSE	stat	pvalue	padj	baseMean	log2FoldChange	lfcSE	stat	pvalue	padj	baseMean	log2FoldChange	lfcSE	stat	pvalue	padj
ABUW_RS00005	dnaA	ABUW_0001	chromosomal replication initiator protein DnaA	3173	6921	5863	2155	2703	2325	3380	3614.65	3910.93	3859.3	3314.2	3201.03	3082.83	3304.45	3469.63	-0.220702	0.135988	-1.62296	0.104598	0.162069	3469.63	0.0282315	0.149355	0.189023	0.850075	0.894753	3469.63	-0.248934	0.135768	-1.83352	0.0667257	0.271045
ABUW_RS00010		ABUW_0002	DNA polymerase III subunit beta	3384	9429	8292	5611	7602	3139	4341	3855.02	5328.15	5458.18	8629.23	9002.67	4162.16	4243.97	5811.34	0.852729	0.217522	3.92021	8.8473e-05	0.000304253	5811.34	1.06868	0.238532	4.48022	7.45656e-06	4.04122e-05	5811.34	-0.215946	0.217807	-0.991454	0.321464	0.637322
ABUW_RS00015	recF	ABUW_0003	DNA replication/repair protein RecF	1587	2926	2581	1463	1998	1075	1652	1807.9	1653.43	1698.93	2249.97	2366.13	1425.4	1615.08	1830.98	0.424995	0.151756	2.80051	0.00510222	0.011737	1830.98	0.601824	0.167094	3.60171	0.000316133	0.00117452	1830.98	-0.176829	0.152328	-1.16084	0.245707	0.563606
ABUW_RS00020	gyrB	ABUW_0004	DNA topoisomerase (ATP-hydrolyzing) subunit B	10063	20846	16849	8711	11148	7064	10075	11463.7	11779.7	11090.8	13396.8	13202	9366.51	9849.81	11449.9	0.216653	0.123936	1.7481	0.080446	0.131044	11449.9	0.468938	0.135935	3.44972	0.000561169	0.00194231	11449.9	-0.252285	0.12401	-2.0344	0.0419116	0.201688
ABUW_RS00025	cybC	ABUW_0005	cytochrome b562	2762	5261	3639	2800	4028	1689	2257	3146.45	2972.89	2395.36	4306.16	4770.16	2239.53	2206.55	3148.16	0.677625	0.19283	3.5141	0.00044124	0.00131065	3148.16	1.02975	0.211816	4.86152	1.16491e-06	7.47016e-06	3148.16	-0.35212	0.193418	-1.82052	0.0686804	0.275257
ABUW_RS00030		ABUW_0006	VTT domain-containing protein	467	1036	1047	360	435	229	384	532.002	585.424	689.184	553.649	515.149	303.643	375.417	507.781	-0.174558	0.216398	-0.806649	0.419869	0.5147	507.781	0.651001	0.241032	2.70089	0.00691538	0.0178608	507.781	-0.825558	0.218391	-3.78018	0.000156714	0.00377105
ABUW_RS00035		ABUW_0007	ATP-binding cassette domain-containing protein	1009	2981	3341	3091	3972	1402	2053	1149.44	1684.51	2199.2	4753.69	4703.84	1858.98	2007.11	2622.4	1.49413	0.300394	4.97389	6.56241e-07	3.28559e-06	2622.4	1.29049	0.329323	3.9186	8.90647e-05	0.00038605	2622.4	0.203641	0.300927	0.676713	0.498588	0.783511
ABUW_RS00040		ABUW_0008	RND transporter	236	229	202	85	117	158	282	268.849	129.404	132.966	130.723	138.557	209.5	275.697	183.671	-0.386266	0.399508	-0.966853	0.333618	0.426561	183.671	-0.850465	0.436638	-1.94776	0.0514441	0.0986473	183.671	0.464201	0.392478	1.18274	0.236911	0.552589
ABUW_RS00045		ABUW_0009	hypothetical protein	9483	26361	14926	5611	7148	9267	10714	10803	14896.1	9824.98	8629.23	8465.02	12287.6	10474.5	10768.6	-0.470408	0.245323	-1.91751	0.0551737	0.0950002	10768.6	-0.41308	0.268769	-1.53693	0.124309	0.205355	10768.6	-0.057327	0.2452	-0.233797	0.815142	0.931333
ABUW_RS00050	adeT	ABUW_0010	RND type efflux pump	563	717	436	316	349	327	534	641.365	405.163	286.995	485.981	413.303	433.586	522.065	455.494	0.019079	0.36744	0.051924	0.958589	0.976582	455.494	-0.0889166	0.403008	-0.220632	0.825379	0.878642	455.494	0.107997	0.366563	0.29462	0.768284	0.913889
ABUW_RS00055	erpA	ABUW_0011	iron-sulfur cluster insertion protein ErpA	1053	2499	2145	1046	1423	1069	1127	1199.57	1412.14	1411.94	1608.66	1685.19	1417.44	1101.81	1405.25	0.295517	0.199313	1.48268	0.13816	0.205647	1405.25	0.388018	0.219005	1.77174	0.0764385	0.137193	1405.25	-0.092501	0.199544	-0.463563	0.642961	0.860549
ABUW_RS00060		ABUW_0012	alpha/beta fold hydrolase	138	245	224	73	131	95	124	157.208	138.445	147.447	112.268	155.137	125.965	121.228	136.814	-0.131991	0.248369	-0.531432	0.595119	0.6766	136.814	0.122524	0.277845	0.440979	0.659228	0.750457	136.814	-0.254515	0.246676	-1.03178	0.302177	0.620031
ABUW_RS00065		ABUW_0013	anhydro-N-acetylmuramic acid kinase	2336	4202	3005	1388	1894	1467	2004	2661.15	2374.47	1978.03	2134.62	2242.97	1945.17	1959.21	2185.09	-0.0943139	0.193973	-0.486222	0.62681	0.70362	2185.09	0.165157	0.212966	0.775508	0.43804	0.552902	2185.09	-0.25947	0.193887	-1.33825	0.180814	0.479903
ABUW_RS00070		ABUW_0014	tyrosine--tRNA ligase	2218	6680	5959	3795	4918	4119	5110	2526.73	3774.74	3922.49	5836.38	5824.14	5461.59	4995.79	4620.27	0.774112	0.249217	3.10617	0.00189527	0.00480228	4620.27	0.157171	0.272983	0.575755	0.564781	0.671598	4620.27	0.616941	0.24919	2.47579	0.0132942	0.0986513
ABUW_RS00075		ABUW_0015	16S ribosomal RNA	1233	11350	20316	2943	830	4824	8168	1404.62	6413.67	13372.9	4526.08	982.928	6396.38	7985.44	5868.86	-1.35876	1.0863	-1.25082	0.211001	0.294082	5868.86	-1.38446	1.18997	-1.16345	0.244648	0.352117	5868.86	0.0257165	1.08614	0.023677	0.98111	0.996618
ABUW_RS00080		ABUW_0016	tRNA-Ile	1	3	5	2	4	1	1	1.13919	1.69524	3.29123	3.07583	4.737	1.32595	0.977649	2.3203	0.908061	1.20159	0.755715	0.44982	0.543411	2.3203	1.80095	1.5503	1.16167	0.245368	0.353017	2.3203	-0.892888	1.45895	-0.612007	0.540533	NA
ABUW_RS00085		ABUW_0017	tRNA-Ala	0	1	1	0	0	0	1	0	0.565081	0.658246	0	0	0	0.977649	0.314425	-0.863686	3.66293	-0.235791	0.813595	0.866421	0.314425	-1.14054	4.04433	-0.282011	0.777935	0.845558	0.314425	0.276858	3.64748	0.075904	0.939496	NA
ABUW_RS00090		ABUW_0018	23S ribosomal RNA	4655	3502	12368	1955	3604	2368	3654	5302.94	1978.91	8141.19	3006.62	4268.04	3139.85	3572.33	4201.41	-0.499052	0.520806	-0.95823	0.337947	0.430844	4201.41	0.116147	0.570647	0.203536	0.838716	0.887787	4201.41	-0.615196	0.520775	-1.18131	0.23748	0.553079
ABUW_RS00095	rrf	ABUW_0019	5S ribosomal RNA	0	0	0	0	0	0	1	0	0	0	0	0	0	0.977649	0.139664	0	4.56215	0	1	1	0.139664	-1.13648	4.98649	-0.227911	0.819715	0.874417	0.139664	1.98184	4.55006	0.435564	0.663153	NA
ABUW_RS00100		ABUW_0020	glutathione S-transferase family protein	187	416	437	94	124	245	332	213.029	235.074	287.654	144.564	146.847	324.858	324.579	239.515	-0.754795	0.234194	-3.22295	0.00126878	0.00340614	239.515	-1.15572	0.254807	-4.53567	5.74201e-06	3.21432e-05	239.515	0.400927	0.221029	1.81391	0.0696913	0.276559
ABUW_RS00105		ABUW_0021	TIGR04219 family outer membrane beta-barrel protein	1267	2581	2426	2046	2763	1609	1962	1443.36	1458.47	1596.9	3146.57	3272.08	2133.45	1918.15	2138.43	1.09746	0.150204	7.30646	2.74273e-13	3.04793e-12	2138.43	0.664402	0.164746	4.03288	5.50971e-05	0.000252248	2138.43	0.433059	0.150703	2.87358	0.00405845	0.0425841
ABUW_RS00110		ABUW_0022	sodium-dependent transporter	10346	25670	14782	2491	3435	10128	14171	11786.1	14505.6	9730.19	3830.94	4067.9	13429.2	13854.3	10172	-1.60417	0.225012	-7.12927	1.00905e-12	1.06748e-11	10172	-1.78826	0.24641	-7.25723	3.95089e-13	6.99174e-12	10172	0.184087	0.22441	0.820317	0.412036	0.718059
ABUW_RS00115		ABUW_0023	methionine/alanine import family NSS transporter small subunit	2797	5038	5712	491	666	1749	1990	3186.32	2846.88	3759.9	755.115	788.711	2319.09	1945.52	2228.79	-2.08001	0.207962	-10.0019	1.49572e-23	4.48119e-22	2228.79	-1.4652	0.2278	-6.43194	1.25984e-10	1.51222e-09	2228.79	-0.614811	0.204885	-3.00076	0.00269304	0.0320935
ABUW_RS00120	rsmB	ABUW_0024	16S rRNA (cytosine(967)-C(5))-methyltransferase RsmB	844	2482	2552	1689	2282	1103	1406	961.478	1402.53	1679.84	2597.54	2702.46	1462.52	1374.57	1740.14	0.974117	0.275323	3.53809	0.000403033	0.00120749	1740.14	0.901744	0.302019	2.98572	0.00282913	0.00815706	1740.14	0.0723729	0.275886	0.262329	0.793067	0.923212
ABUW_RS00125	fmt	ABUW_0025	methionyl-tRNA formyltransferase	946	2264	2403	1850	2322	1206	1561	1077.68	1279.34	1581.77	2845.14	2749.83	1599.1	1526.11	1808.42	1.09021	0.221159	4.92953	8.24289e-07	4.07251e-06	1808.42	0.840256	0.242613	3.46336	0.000533475	0.00186891	1808.42	0.249954	0.221747	1.1272	0.259658	0.579847
ABUW_RS00130	ilvD	ABUW_0026	dihydroxy-acid dehydratase	9702	26582	22750	9579	13000	9529	12743	11052.4	15021	14975.1	14731.7	15395.3	12635	12458.2	13752.7	0.138555	0.206154	0.672096	0.501523	0.593429	13752.7	0.263781	0.225894	1.16772	0.24292	0.350168	13752.7	-0.125225	0.206157	-0.607424	0.543569	0.805728
ABUW_RS00135		ABUW_0027	hypothetical protein	2886	4911	3746	1643	2334	1770	2365	3287.71	2775.11	2465.79	2526.79	2764.04	2346.93	2312.14	2639.79	-0.103049	0.194031	-0.531096	0.595352	0.67666	2639.79	0.183688	0.212966	0.862521	0.388401	0.502266	2639.79	-0.286737	0.193978	-1.47819	0.139356	0.420348
ABUW_RS00140		ABUW_0028	sulfite exporter TauE/SafE family protein	180	375	262	87	108	108	183	205.054	211.905	172.46	133.798	127.899	143.203	178.91	167.604	-0.586625	0.242732	-2.41676	0.0156593	0.0315631	167.604	-0.306032	0.2695	-1.13555	0.256143	0.363741	167.604	-0.280592	0.235619	-1.19087	0.233704	0.548663
ABUW_RS00145		ABUW_0029	LysR family transcriptional regulator	420	719	509	226	306	289	411	478.46	406.293	335.047	347.568	362.381	383.2	401.814	387.823	-0.191968	0.227837	-0.842567	0.399471	0.494878	387.823	-0.145022	0.250871	-0.578075	0.563213	0.670359	387.823	-0.0469454	0.225777	-0.207928	0.835285	0.940503
ABUW_RS00150		ABUW_0030	pyrimidine permease	702	2901	3071	1521	2063	1682	2465	799.712	1639.3	2021.47	2339.17	2443.11	2230.25	2409.9	1983.27	0.684612	0.38537	1.77651	0.0756496	0.124149	1983.27	0.0435039	0.422101	0.103065	0.917911	0.944389	1983.27	0.641109	0.385271	1.66405	0.0961033	0.339265
ABUW_RS00155	ppc	ABUW_0031	phosphoenolpyruvate carboxylase	4229	9186	8898	3329	3762	5296	5433	4817.64	5190.84	5857.07	5119.71	4455.15	7022.23	5311.57	5396.32	-0.143895	0.213315	-0.674564	0.499953	0.591945	5396.32	-0.365218	0.233699	-1.56277	0.118107	0.197195	5396.32	0.221324	0.213077	1.0387	0.298943	0.617069
ABUW_RS00160		ABUW_0033	TetR/AcrR family transcriptional regulator	486	941	979	509	610	406	672	553.647	531.741	644.423	782.798	722.393	538.336	656.98	632.903	0.383291	0.199879	1.91761	0.0551601	0.0950002	632.903	0.330183	0.22008	1.50028	0.133541	0.217418	632.903	0.053108	0.200176	0.265306	0.790774	0.922527
ABUW_RS00165		ABUW_0034	efflux RND transporter periplasmic adaptor subunit	12472	32466	28381	11382	14702	15352	19489	14208	18345.9	18681.7	17504.5	17410.9	20356	19053.4	17937.2	0.0315614	0.192976	0.163551	0.870085	0.909678	17937.2	-0.174658	0.21141	-0.826161	0.408713	0.522453	17937.2	0.20622	0.192924	1.06892	0.285105	0.601455
ABUW_RS00170		ABUW_0035	efflux RND transporter permease subunit	22485	69141	63306	18669	24656	29417	37220	25614.7	39070.3	41670.9	28711.3	29198.9	39005.5	36388.1	34237.1	-0.292097	0.260178	-1.12268	0.261574	0.349605	34237.1	-0.380616	0.285017	-1.33541	0.181741	0.277918	34237.1	0.0885201	0.260145	0.340271	0.733652	0.901165
ABUW_RS00175		ABUW_0036	hypothetical protein	593	1985	2035	458	648	792	1382	675.541	1121.69	1339.53	704.364	767.394	1050.15	1351.11	1001.4	-0.507829	0.33178	-1.53062	0.125864	0.18953	1001.4	-0.706436	0.363429	-1.9438	0.0519191	0.0994562	1001.4	0.198608	0.330382	0.601147	0.547742	0.808509
ABUW_RS00180	dnaJ	ABUW_0037	molecular chaperone DnaJ	1946	4033	4428	6240	7436	4356	4885	2216.87	2278.97	2914.71	9596.58	8806.09	5775.84	4775.81	5194.98	1.89687	0.213341	8.89124	6.04316e-19	1.13727e-17	5194.98	0.802572	0.233557	3.4363	0.000589708	0.00203357	5194.98	1.0943	0.213513	5.1252	2.9722e-07	2.22853e-05
ABUW_RS00185		ABUW_0038	hypothetical protein	36	59	47	18	25	32	26	41.0109	33.3398	30.9376	27.6824	29.6063	42.4304	25.4189	32.918	-0.277417	0.418045	-0.663606	0.506942	0.598141	32.918	-0.222083	0.465902	-0.476674	0.633595	0.729871	32.918	-0.0553331	0.401598	-0.137782	0.890413	0.960034
ABUW_RS00190	dapB	ABUW_0039	4-hydroxy-tetrahydrodipicolinate reductase	2726	4977	3895	1892	2299	2173	3115	3105.44	2812.41	2563.87	2909.73	2722.59	2881.29	3045.38	2862.96	-0.00533123	0.164321	-0.0324439	0.974118	0.986499	2862.96	-0.0738335	0.180205	-0.409719	0.682012	0.769086	2862.96	0.0685026	0.164021	0.417645	0.676207	0.873662
ABUW_RS00195		ABUW_0040	START domain-containing protein	1293	2505	1925	543	696	864	1243	1472.97	1415.53	1267.12	835.087	824.238	1145.62	1215.22	1167.97	-0.738946	0.159611	-4.62968	3.66236e-06	1.61549e-05	1167.97	-0.509269	0.175419	-2.90316	0.00369418	0.0103244	1167.97	-0.229677	0.157432	-1.45889	0.144595	0.42897
ABUW_RS00200		ABUW_0041	MFS transporter	1215	1995	1180	229	285	754	977	1384.12	1127.34	776.73	352.182	337.511	999.766	955.163	847.544	-1.66746	0.289899	-5.75184	8.82766e-09	5.73951e-08	847.544	-1.50328	0.317265	-4.73824	2.15581e-06	1.30428e-05	847.544	-0.164174	0.284894	-0.576264	0.564437	0.818583
ABUW_RS00205	dkgB	ABUW_0042	2,5-didehydrogluconate reductase DkgB	1248	1726	915	156	257	635	870	1421.71	975.33	602.295	239.914	304.352	841.978	850.555	748.019	-1.87476	0.37941	-4.94125	7.76231e-07	3.85542e-06	748.019	-1.63551	0.415287	-3.93825	8.20772e-05	0.000360774	748.019	-0.239253	0.374397	-0.639036	0.5228	0.795584
ABUW_RS00210		ABUW_0043	LysR family transcriptional regulator	363	634	459	274	332	286	495	413.527	358.262	302.135	421.388	393.171	379.222	483.936	393.091	0.188599	0.237513	0.794061	0.42716	0.52125	393.091	-0.0864433	0.260663	-0.331628	0.74017	0.813123	393.091	0.275043	0.236023	1.16533	0.243887	0.561581
ABUW_RS00215		ABUW_0044	hypothetical protein	28	45	39	21	27	27	39	31.8974	25.4287	25.6716	32.2962	31.9748	35.8007	38.1283	31.5996	0.233009	0.38153	0.610722	0.541383	0.629848	31.5996	-0.205126	0.418182	-0.490517	0.623768	0.721659	31.5996	0.438135	0.365921	1.19735	0.231171	0.545427
ABUW_RS00220		ABUW_0045	PLP-dependent aminotransferase family protein	386	729	556	259	277	241	408	439.728	411.944	365.985	398.32	328.037	319.554	398.881	380.35	-0.161092	0.221208	-0.728241	0.466466	0.558656	380.35	0.0107559	0.244246	0.0440369	0.964875	0.977226	380.35	-0.171848	0.219902	-0.781475	0.434523	0.73799
ABUW_RS00225		ABUW_0046	NAD(P)-dependent alcohol dehydrogenase	1431	3931	2372	1554	1972	1574	1551	1630.18	2221.33	1561.36	2389.92	2335.34	2087.05	1516.33	1963.07	0.388454	0.257739	1.50716	0.131769	0.197548	1963.07	0.391586	0.282662	1.38535	0.165945	0.257655	1963.07	-0.00313108	0.257867	-0.0121422	0.990312	0.999186
ABUW_RS00230		ABUW_0047	DNA-3-methyladenine glycosylase I	720	1355	1137	583	675	565	838	820.218	765.685	748.426	896.603	799.369	749.162	819.27	799.819	0.124077	0.163022	0.761105	0.446594	0.540212	799.819	0.110753	0.179567	0.61678	0.53738	0.645941	799.819	0.0133236	0.162578	0.0819523	0.934685	0.982942
ABUW_RS00235		ABUW_0048	hypothetical protein	180	450	424	226	322	174	219	205.054	254.287	279.096	347.568	381.329	230.715	214.105	273.165	0.561761	0.222682	2.5227	0.0116457	0.0244469	273.165	0.715011	0.247951	2.88368	0.00393064	0.0108797	273.165	-0.15325	0.226022	-0.678032	0.497752	0.783511
ABUW_RS00240		ABUW_0049	M23 family metallopeptidase	417	901	679	323	377	322	411	475.043	509.138	446.949	496.746	446.462	426.956	401.814	457.587	-0.0186319	0.175368	-0.106245	0.915388	0.943868	457.587	0.186037	0.194497	0.956506	0.338817	0.450273	457.587	-0.204669	0.175042	-1.16926	0.242301	0.560798
ABUW_RS00245	mutY	ABUW_0050	A/G-specific adenine glycosylase	353	987	966	744	1094	331	590	402.135	557.735	635.866	1144.21	1295.57	438.889	576.813	721.602	1.19528	0.27373	4.36665	1.26167e-05	5.10806e-05	721.602	1.26306	0.301348	4.19136	2.77288e-05	0.000137179	721.602	-0.067773	0.275903	-0.24564	0.805961	0.927319
ABUW_RS00250		ABUW_0051	HIT family protein	1905	6077	5131	1412	1768	2029	2404	2170.16	3434	3377.46	2171.53	2093.75	2690.35	2350.27	2612.5	-0.490011	0.263826	-1.85732	0.0632651	0.106821	2612.5	-0.240844	0.289221	-0.832732	0.404996	0.519243	2612.5	-0.249166	0.263469	-0.945713	0.344295	0.659298
ABUW_RS00255		ABUW_0052	dienelactone hydrolase family protein	4615	11286	9108	2019	2326	4632	5811	5257.37	6377.51	5995.31	3105.05	2754.57	6141.8	5681.12	5044.67	-1.00478	0.173423	-5.79385	6.87904e-09	4.55964e-08	5044.67	-1.01291	0.189961	-5.33221	9.70255e-08	7.60169e-07	5044.67	0.00812587	0.172612	0.047076	0.962453	0.990243
ABUW_RS00260		ABUW_0053	DUF1328 domain-containing protein	5167	15634	10172	313	286	2953	2873	5886.2	8834.48	6695.68	481.367	338.696	3915.53	2808.79	4137.25	-4.12404	0.301054	-13.6987	1.03414e-42	1.01918e-40	4137.25	-3.03736	0.329141	-9.22814	2.75362e-20	1.14581e-18	4137.25	-1.08668	0.295862	-3.67291	0.0002398	0.00526245
ABUW_RS00265		ABUW_0054	YcgN family cysteine cluster protein	293	331	304	331	456	195	311	333.783	187.042	200.107	509.049	540.018	258.56	304.049	333.23	1.13354	0.315491	3.59295	0.000326954	0.00100364	333.23	0.897924	0.347025	2.58749	0.00966787	0.0238355	333.23	0.235621	0.317943	0.741082	0.458644	0.755105
ABUW_RS00270		ABUW_0055	PQQ-dependent sugar dehydrogenase	2728	6778	7355	182	238	3723	2686	3107.71	3830.12	4841.4	279.9	281.852	4936.51	2625.96	2843.35	-3.80534	0.345344	-11.019	3.09461e-28	1.30217e-26	2843.35	-3.7505	0.37717	-9.94379	2.68421e-23	1.47829e-21	2843.35	-0.0548409	0.338441	-0.16204	0.871274	0.953433
ABUW_RS00275		ABUW_0056	replication-associated recombination protein A	2142	5073	4008	1011	1233	1751	1943	2440.15	2866.66	2638.25	1554.83	1460.18	2321.74	1899.57	2168.77	-0.813639	0.182883	-4.44896	8.62888e-06	3.63909e-05	2168.77	-0.485178	0.20067	-2.41779	0.0156149	0.0358761	2168.77	-0.328461	0.181865	-1.80607	0.0709082	0.279925
ABUW_RS00280		ABUW_0057	formate/nitrite transporter family protein	821	2020	2142	137	156	782	806	935.276	1141.46	1409.96	210.694	184.743	1036.89	787.985	815.288	-2.55818	0.274769	-9.31027	1.27505e-20	2.87654e-19	815.288	-2.20719	0.299863	-7.36068	1.82982e-13	3.46095e-12	815.288	-0.350985	0.263926	-1.32986	0.183564	0.484345
ABUW_RS00285		ABUW_0058	hypothetical protein	139	339	458	151	163	129	153	158.348	191.563	301.477	232.225	193.033	171.048	149.58	199.61	-0.0358277	0.33969	-0.105472	0.916002	0.943981	199.61	0.407337	0.376309	1.08245	0.279051	0.389173	199.61	-0.443164	0.340878	-1.30006	0.193579	0.49741
ABUW_RS00290	purC	ABUW_0059	phosphoribosylaminoimidazolesuccinocarboxamide synthase	2481	8555	7231	3446	4663	2658	3514	2826.33	4834.27	4759.78	5299.65	5522.16	3524.38	3435.46	4314.57	0.385794	0.283561	1.36053	0.173661	0.250524	4314.57	0.636858	0.310841	2.04882	0.0404793	0.0809802	4314.57	-0.251063	0.283707	-0.884939	0.37619	0.682774
ABUW_RS00295		ABUW_0060	hypothetical protein	5033	12094	10578	5028	6648	4492	6157	5733.55	6834.09	6962.93	7732.63	7872.9	5956.17	6019.38	6730.24	0.261005	0.162995	1.60131	0.109309	0.167909	6730.24	0.38197	0.178729	2.13714	0.0325865	0.0679112	6730.24	-0.120964	0.163052	-0.741872	0.458165	0.754662
ABUW_RS00300		ABUW_0061	4-hydroxy-tetrahydrodipicolinate synthase	11507	21820	19289	12210	15911	9067	13804	13108.7	12330.1	12696.9	18777.9	18842.6	12022.4	13495.5	14467.7	0.565407	0.136859	4.13131	3.60705e-05	0.00013549	14467.7	0.55991	0.150013	3.73242	0.000189646	0.000746819	14467.7	0.00549642	0.136927	0.0401413	0.967981	0.991217
ABUW_RS00305	pncA	ABUW_0062	bifunctional nicotinamidase/pyrazinamidase	645	1509	1235	324	429	503	627	734.779	852.708	812.934	498.284	508.043	666.953	612.986	669.527	-0.670678	0.169223	-3.96327	7.39296e-05	0.000258512	669.527	-0.345673	0.186705	-1.85144	0.0641069	0.11815	669.527	-0.325005	0.16643	-1.9528	0.0508433	0.225629
ABUW_RS00310		ABUW_0063	bile acid:sodium symporter family protein	436	936	761	277	333	311	469	496.688	528.916	500.925	426.002	394.355	412.37	458.517	459.682	-0.313285	0.169022	-1.85351	0.0638094	0.107594	459.682	-0.0894795	0.187237	-0.477895	0.632725	0.729383	459.682	-0.223805	0.16692	-1.34079	0.179989	0.479048
ABUW_RS00315		ABUW_0064	MATE family efflux transporter	164	201	196	65	104	108	164	186.827	113.581	129.016	99.9644	123.162	143.203	160.334	136.584	-0.345256	0.314947	-1.09623	0.272977	0.360564	136.584	-0.441744	0.346129	-1.27624	0.20187	0.302522	136.584	0.0964891	0.307307	0.313983	0.753534	0.911586
ABUW_RS00320		ABUW_0065	DUF523 domain-containing protein	90	168	132	79	100	87	135	102.527	94.9337	86.8885	121.495	118.425	115.358	131.983	110.23	0.344885	0.241453	1.42838	0.153184	0.224354	110.23	-0.0488579	0.26541	-0.184084	0.853947	0.896812	110.23	0.393744	0.236965	1.66161	0.0965905	0.340479
ABUW_RS00325	hppD	ABUW_0066	4-hydroxyphenylpyruvate dioxygenase	23998	31087	17125	51844	65958	25408	35386	27338.3	17566.7	11272.5	79731.6	78110.8	33689.7	34595.1	40329.2	2.07546	0.368954	5.62524	1.85251e-08	1.15052e-07	40329.2	1.20885	0.404165	2.99097	0.00278089	0.00804203	40329.2	0.866612	0.368978	2.34868	0.0188399	0.123271
ABUW_RS00330		ABUW_0067	IclR family transcriptional regulator	992	1802	1422	657	865	661	1147	1130.08	1018.28	936.026	1010.41	1024.38	876.453	1121.36	1016.71	-0.0140748	0.199956	-0.0703895	0.943884	0.966068	1016.71	0.025194	0.219687	0.114681	0.908698	0.937744	1016.71	-0.0392684	0.199472	-0.196862	0.843936	0.94446
ABUW_RS00335		ABUW_0068	VOC family protein	3887	6707	8660	2943	3536	3835	5901	4428.04	3790	5700.41	4526.08	4187.51	5085.02	5769.11	4783.74	-0.090783	0.236381	-0.384054	0.700939	0.7732	4783.74	-0.317065	0.25897	-1.22433	0.220828	0.324951	4783.74	0.226283	0.23616	0.958176	0.337974	0.653947
ABUW_RS00340	maiA	ABUW_0069	maleylacetoacetate isomerase	4531	6124	6538	3510	4165	4449	7185	5161.68	3460.56	4303.61	5398.08	4932.4	5899.15	7024.41	5168.56	0.261933	0.237309	1.10376	0.269696	0.357907	5168.56	-0.323269	0.259918	-1.24373	0.213597	0.315676	5168.56	0.585202	0.237122	2.46794	0.0135895	0.0996498
ABUW_RS00345	fahA	ABUW_0070	fumarylacetoacetase	11217	20885	36252	8146	10068	12357	18318	12778.3	11801.7	23862.7	12527.8	11923	16384.8	17908.6	15312.4	-0.401473	0.345539	-1.16187	0.245287	0.331744	15312.4	-0.488058	0.378527	-1.28936	0.197272	0.297418	15312.4	0.086587	0.345472	0.250634	0.802097	0.925801
ABUW_RS00350	aroP1	ABUW_0071	aromatic amino acid permease	6165	17676	11418	3487	4406	7378	11378	7023.12	9988.38	7515.85	5362.7	5217.81	9782.86	11123.7	8002.06	-0.628223	0.223502	-2.81081	0.00494167	0.0114097	8002.06	-0.982622	0.244796	-4.01405	5.96865e-05	0.00027193	8002.06	0.354399	0.22316	1.5881	0.112265	0.36865
ABUW_RS00355		ABUW_0072	Peptidase M15	126	296	196	38	38	114	126	143.538	167.264	129.016	58.4407	45.0015	151.158	123.184	116.8	-1.51577	0.30038	-5.04617	4.50751e-07	2.31559e-06	116.8	-1.41343	0.327286	-4.31863	1.56998e-05	8.01034e-05	116.8	-0.102339	0.26752	-0.382548	0.702055	0.885644
ABUW_RS00360	zigA	ABUW_0073	GTPase metallochaperone ZigA	44	80	79	20	36	42	59	50.1244	45.2065	52.0014	30.7583	42.633	55.6899	57.6813	47.7278	-0.402605	0.340499	-1.1824	0.237049	0.321997	47.7278	-0.61401	0.373507	-1.6439	0.100196	0.172522	47.7278	0.211405	0.31465	0.671876	0.501663	0.78401
ABUW_RS00365		ABUW_0074	acyltransferase	164	399	665	269	317	267	355	186.827	225.467	437.734	413.699	375.407	354.029	347.065	334.318	0.474568	0.391778	1.21132	0.225773	0.309374	334.318	0.170339	0.429633	0.396475	0.691755	0.777264	334.318	0.304231	0.391559	0.776974	0.437174	0.740071
ABUW_RS00370	hutC	ABUW_0075	histidine utilization repressor	953	2670	2289	877	1041	1085	1807	1085.65	1508.77	1506.73	1348.75	1232.8	1438.66	1766.61	1412.57	-0.0842826	0.23681	-0.355908	0.721909	0.791206	1412.57	-0.312975	0.259508	-1.20604	0.227804	0.333122	1412.57	0.228693	0.23607	0.968751	0.332669	0.649921
ABUW_RS00375		ABUW_0076	HutD family protein	352	900	891	388	543	401	779	400.995	508.573	586.497	596.71	643.048	531.706	761.589	575.588	0.312018	0.27016	1.15493	0.248117	0.334847	575.588	-0.062273	0.29609	-0.210318	0.83342	0.883641	575.588	0.374291	0.269358	1.38957	0.164661	0.457617
ABUW_RS00380	hutU	ABUW_0077	urocanate hydratase	3671	10769	16389	2326	2794	7926	12002	4181.97	6085.36	10788	3577.19	3308.8	10509.5	11733.7	7169.22	-1.02766	0.396077	-2.59459	0.00947026	0.0203828	7169.22	-1.69168	0.433802	-3.89965	9.6332e-05	0.000412773	7169.22	0.664019	0.395693	1.67812	0.0933242	0.333375
ABUW_RS00385	hutH	ABUW_0078	histidine ammonia-lyase	1997	7818	11438	2324	2935	4411	6080	2274.97	4417.81	7529.02	3574.11	3475.78	5848.77	5944.11	4723.51	-0.427686	0.453332	-0.943429	0.345462	0.438561	4723.51	-0.742253	0.496584	-1.49472	0.134988	0.218769	4723.51	0.31457	0.453112	0.694242	0.487531	0.778448
ABUW_RS00390	proY	ABUW_0079	amino acid permease	1288	4101	5285	1805	2355	2226	3228	1467.28	2317.4	3478.83	2775.93	2788.91	2951.56	3155.85	2705.11	0.200156	0.3634	0.550788	0.581779	0.664865	2705.11	-0.134253	0.39811	-0.337227	0.735946	0.809876	2705.11	0.334411	0.36324	0.920635	0.357241	0.67139
ABUW_RS00395		ABUW_0080	imidazolonepropionase	664	2172	2984	884	1184	1090	1753	756.423	1227.36	1964.21	1359.52	1402.15	1445.29	1713.82	1409.82	0.0686119	0.394938	0.173728	0.862079	0.903073	1409.82	-0.194093	0.432698	-0.448566	0.653745	0.74688	1409.82	0.262707	0.3946	0.665755	0.505568	0.785297
ABUW_RS00400	hutG	ABUW_0081	formimidoylglutamase	183	692	959	249	302	305	489	208.472	391.036	631.258	382.94	357.644	404.415	478.07	407.691	-0.150502	0.440808	-0.341422	0.732786	0.799383	407.691	-0.253542	0.48325	-0.524659	0.59982	0.700445	407.691	0.103042	0.439548	0.234427	0.814654	0.931333
ABUW_RS00405		ABUW_0082	DUF885 domain-containing protein	287	824	734	93	126	174	310	326.948	465.627	483.153	143.026	149.216	230.715	303.071	300.251	-1.54361	0.281892	-5.47588	4.3535e-08	2.59203e-07	300.251	-0.871248	0.310427	-2.80661	0.00500654	0.0134986	300.251	-0.672357	0.272539	-2.46701	0.0136247	0.0996498
ABUW_RS00410		ABUW_0083	HAD family hydrolase	225	544	652	408	470	229	330	256.318	307.404	429.176	627.469	556.598	303.643	322.624	400.462	0.835154	0.277575	3.00875	0.00262324	0.00646744	400.462	0.917789	0.306322	2.99616	0.00273401	0.00794944	400.462	-0.082634	0.280136	-0.294978	0.76801	0.913889
ABUW_RS00415	murI	ABUW_0084	glutamate racemase	290	698	1140	707	836	439	564	330.366	394.427	750.4	1087.3	990.033	582.092	551.394	669.431	1.07701	0.376754	2.85864	0.00425455	0.00998794	669.431	0.873975	0.413334	2.11445	0.0344766	0.0710984	669.431	0.203033	0.377749	0.537482	0.590935	0.827217
ABUW_RS00425		ABUW_0086	DNA cytosine methyltransferase	434	1026	1226	607	831	425	812	494.409	579.773	807.01	933.513	984.112	563.529	793.851	736.6	0.611328	0.293646	2.08186	0.0373557	0.0675504	736.6	0.497385	0.322334	1.54307	0.122813	0.203353	736.6	0.113944	0.294134	0.387388	0.698469	0.884826
ABUW_RS00430		ABUW_0087	ATP-binding protein	1857	3905	4324	1908	2372	1769	3101	2115.48	2206.64	2846.26	2934.34	2809.04	2345.61	3031.69	2612.72	0.264835	0.229461	1.15416	0.248434	0.335153	2612.72	0.0945638	0.251507	0.375989	0.706925	0.789304	2612.72	0.170271	0.229357	0.742386	0.457853	0.754662
ABUW_RS00435		ABUW_0088	hypothetical protein	1737	3706	4054	1666	1977	1811	2820	1978.78	2094.19	2668.53	2562.16	2341.26	2401.3	2756.97	2400.46	0.125084	0.212441	0.588795	0.555999	0.64288	2400.46	-0.0735334	0.232842	-0.315809	0.752148	0.823468	2400.46	0.198618	0.212175	0.936107	0.349218	0.662888
ABUW_RS00440	glmS	ABUW_0089	glutamine--fructose-6-phosphate transaminase (isomerizing)	5941	21463	26539	13622	16971	6831	8937	6767.94	12128.3	17469.2	20949.5	20097.9	9057.56	8737.25	13601.1	0.759581	0.384794	1.97399	0.0483825	0.085027	13601.1	1.20584	0.4216	2.86014	0.00423451	0.0116092	13601.1	-0.446254	0.38488	-1.15946	0.246267	0.564174
ABUW_RS00445	glmU	ABUW_0090	bifunctional UDP-N-acetylglucosamine diphosphorylase/glucosamine-1-phosphate N-acetyltransferase GlmU	5875	16516	19588	12189	14932	5724	7942	6692.75	9332.88	12893.7	18745.6	17683.2	7589.74	7764.49	11528.9	0.917865	0.302354	3.03573	0.00239957	0.0059552	11528.9	1.24643	0.331322	3.762	0.000168563	0.000675154	11528.9	-0.328566	0.302484	-1.08623	0.277379	0.596902
ABUW_RS00450		ABUW_0091	phosphatidylglycerophosphatase A	1605	4361	4374	1938	2304	1583	1818	1828.4	2464.32	2879.17	2980.48	2728.51	2098.98	1777.37	2393.89	0.255107	0.25328	1.00721	0.313832	0.406117	2393.89	0.558722	0.277896	2.01054	0.044374	0.0874562	2393.89	-0.303614	0.253521	-1.19759	0.231078	0.545427
ABUW_RS00455	thiL	ABUW_0092	thiamine-phosphate kinase	1250	4007	4716	2209	3028	1102	1828	1423.99	2264.28	3104.29	3397.25	3585.91	1461.2	1787.14	2432.01	0.624367	0.345888	1.80512	0.0710563	0.11785	2432.01	1.10398	0.379385	2.90993	0.00361512	0.0101261	2432.01	-0.479615	0.346367	-1.3847	0.166144	0.459258
ABUW_RS00460	nusB	ABUW_0093	transcription antitermination factor NusB	1340	3810	3914	2940	3843	1654	2350	1526.52	2152.96	2576.38	4521.46	4551.07	2193.12	2297.47	2831.28	1.12051	0.262823	4.26335	2.01382e-05	7.90541e-05	2831.28	1.01454	0.288181	3.52049	0.000430746	0.00154664	2831.28	0.105968	0.263244	0.402548	0.687281	0.881746
ABUW_RS00465	ribE	ABUW_0094	6,7-dimethyl-8-ribityllumazine synthase	2566	6306	5951	4367	5708	3023	3715	2923.17	3563.4	3917.22	6716.07	6759.7	4008.35	3631.97	4502.84	0.957734	0.194885	4.91435	8.90764e-07	4.36067e-06	4502.84	0.818817	0.21368	3.83198	0.000127115	0.000526525	4502.84	0.138917	0.19515	0.711845	0.476561	0.769303
ABUW_RS00470		ABUW_0095	bifunctional 3,4-dihydroxy-2-butanone-4-phosphate synthase/GTP cyclohydrolase II	6771	17288	15928	10966	14943	7051	8947	7713.47	9769.13	10484.5	16864.8	17696.3	9349.27	8747.02	11517.8	0.890194	0.19921	4.46863	7.87233e-06	3.33129e-05	11517.8	0.933507	0.218328	4.2757	1.90534e-05	9.62953e-05	11517.8	-0.0433124	0.199336	-0.217283	0.827988	0.936958
ABUW_RS00475	advA	ABUW_0096	antibiotic susceptibility and division protein of Acinetobacter	4527	10994	8875	3831	5102	3397	5063	5157.12	6212.5	5841.93	5891.75	6042.05	4504.25	4949.84	5514.21	0.0563641	0.163168	0.345436	0.729766	0.797243	5514.21	0.335915	0.178998	1.87664	0.060568	0.112849	5514.21	-0.27955	0.163217	-1.71275	0.086759	0.317323
ABUW_RS00480	serB	ABUW_0097	phosphoserine phosphatase SerB	2253	4749	3959	2733	3444	2277	3457	2566.6	2683.57	2606	4203.12	4078.56	3019.19	3379.73	3219.54	0.660781	0.138828	4.7597	1.93877e-06	8.85451e-06	3219.54	0.371614	0.152263	2.4406	0.0146627	0.0340645	3219.54	0.289166	0.138945	2.08116	0.0374189	0.188038
ABUW_RS00485	AciT	ABUW_0098	Acinetobacter ciprofloxacin tolerance protein	13533	30055	22743	12018	16917	12600	21064	15416.7	16983.5	14970.5	18482.6	20034	16707	20593.2	17598.2	0.286447	0.177342	1.61522	0.106263	0.164335	17598.2	0.0462508	0.194289	0.238051	0.811842	0.869758	17598.2	0.240197	0.177316	1.35462	0.175537	0.47252
ABUW_RS00490		ABUW_0099	SCP-2 sterol transfer family protein	4978	11771	7783	5155	6766	4138	5068	5670.9	6651.57	5123.13	7927.94	8012.64	5486.78	4954.72	6261.1	0.454707	0.185764	2.44777	0.0143744	0.0293045	6261.1	0.610506	0.203694	2.99717	0.00272496	0.00793545	6261.1	-0.155799	0.185903	-0.838063	0.401995	0.707127
ABUW_RS00495		ABUW_0100	D-tyrosyl-tRNA(Tyr) deacylase	220	534	487	364	439	338	438	250.622	301.753	320.566	559.8	519.886	448.171	428.21	404.144	0.885849	0.196893	4.49915	6.82252e-06	2.91671e-05	404.144	0.300781	0.215654	1.39474	0.163095	0.254496	404.144	0.585069	0.197169	2.96734	0.00300384	0.0343585
ABUW_RS00500	pncB	ABUW_0101	nicotinate phosphoribosyltransferase	2431	4748	4007	1051	1426	1967	3511	2769.37	2683.01	2637.59	1616.35	1688.74	2608.14	3432.53	2490.82	-0.7062	0.188015	-3.75609	0.00017259	0.000558642	2490.82	-0.870418	0.205917	-4.22703	2.36799e-05	0.000117771	2490.82	0.164218	0.186788	0.87917	0.379309	0.685996
ABUW_RS00505		ABUW_0102	sulfurtransferase	1071	2793	2606	1027	1331	929	1409	1220.07	1578.27	1715.39	1579.44	1576.24	1231.81	1377.51	1468.39	0.067443	0.215683	0.312695	0.754513	0.819029	1468.39	0.273873	0.236911	1.15602	0.247675	0.35538	1468.39	-0.20643	0.215731	-0.956884	0.338626	0.654519
ABUW_RS00510	psd	ABUW_0103	phosphatidylserine decarboxylase	1031	3280	3284	1700	2360	947	1536	1174.51	1853.47	2161.68	2614.45	2794.83	1255.67	1501.67	1908.04	0.643966	0.300751	2.14119	0.0322584	0.0595112	1908.04	0.97191	0.330041	2.94482	0.00323147	0.00918198	1908.04	-0.327943	0.301324	-1.08834	0.276445	0.595408
ABUW_RS00515	lipAN	ABUW_0104	phospholipase C-like, LipAN	2696	5607	4687	565	674	1865	2849	3071.26	3168.41	3085.2	868.921	798.185	2472.9	2785.32	2321.46	-1.89982	0.151148	-12.5692	3.11761e-36	2.20291e-34	2321.46	-1.65863	0.165289	-10.0347	1.07274e-23	6.27723e-22	2321.46	-0.241188	0.146984	-1.64092	0.100814	0.348876
ABUW_RS00520	phoR	ABUW_0105	phosphate regulon sensor histidine kinase PhoR	1176	2813	2151	451	580	753	1044	1339.69	1589.57	1415.89	693.599	686.865	998.44	1020.67	1106.39	-1.07041	0.164446	-6.50922	7.55398e-11	6.42947e-10	1106.39	-0.548853	0.181041	-3.03166	0.00243215	0.00721172	1106.39	-0.52156	0.161801	-3.22347	0.00126646	0.0184534
ABUW_RS00525	phoB	ABUW_0106	phosphate regulon transcriptional regulator PhoB	3134	5611	3159	862	1081	1803	2076	3570.23	3170.67	2079.4	1325.68	1280.17	2390.69	2029.6	2263.78	-1.17384	0.281687	-4.16717	3.08407e-05	0.000117257	2263.78	-0.762252	0.308738	-2.46893	0.0135517	0.031779	2263.78	-0.411583	0.280719	-1.46618	0.1426	0.426616
ABUW_RS00530		ABUW_0107	TetR/AcrR family transcriptional regulator	631	1197	809	516	650	384	540	718.83	676.402	532.521	793.563	769.763	509.165	527.93	646.882	0.284046	0.20626	1.37712	0.168474	0.243793	646.882	0.591522	0.227991	2.5945	0.009473	0.0233859	646.882	-0.307476	0.207459	-1.4821	0.138313	0.418832
ABUW_RS00535		ABUW_0108	SDR family NAD(P)-dependent oxidoreductase	470	963	943	570	621	504	583	535.42	544.173	620.726	876.611	735.42	668.279	569.969	650.085	0.505941	0.196597	2.5735	0.0100677	0.0215623	650.085	0.380769	0.216367	1.75983	0.0784365	0.140481	650.085	0.125173	0.197048	0.635239	0.525273	0.798175
ABUW_RS00540		ABUW_0109	MATE family efflux transporter	1314	4135	3565	564	711	988	1200	1496.9	2336.61	2346.65	867.383	842.002	1310.04	1173.18	1481.82	-1.27016	0.263773	-4.81536	1.46934e-06	6.92161e-06	1481.82	-0.538562	0.289495	-1.86035	0.0628362	0.116208	1481.82	-0.7316	0.26246	-2.78748	0.00531204	0.0518104
ABUW_RS00545		ABUW_0110	pyridoxal phosphate-dependent aminotransferase	2865	8316	7359	1394	1632	2733	3017	3263.78	4699.22	4844.03	2143.85	1932.7	3623.82	2949.57	3351	-1.06711	0.251961	-4.23522	2.28325e-05	8.87008e-05	3351	-0.68925	0.27614	-2.49602	0.0125597	0.0296196	3351	-0.377859	0.251305	-1.50359	0.132687	0.407458
ABUW_RS00550		ABUW_0111	DUF445 domain-containing protein	2466	5268	6447	1261	1573	2793	2819	2809.25	2976.85	4243.71	1939.31	1862.83	3703.38	2755.99	2898.76	-0.814743	0.269778	-3.02005	0.00252729	0.00623498	2898.76	-0.764374	0.295571	-2.5861	0.00970701	0.0238692	2898.76	-0.0503679	0.269084	-0.187183	0.851517	0.947552
ABUW_RS00555		ABUW_0112	hypothetical protein	1596	3855	6815	670	926	2307	2263	1818.15	2178.39	4485.95	1030.4	1096.62	3058.97	2212.42	2268.7	-1.41087	0.416994	-3.38344	0.00071583	0.00202476	2268.7	-1.30912	0.456746	-2.86619	0.00415445	0.0114148	2268.7	-0.101751	0.415941	-0.244628	0.806745	0.927353
ABUW_RS00560		ABUW_0113	DUF924 domain-containing protein	1122	1915	2089	440	532	1409	1275	1278.17	1082.13	1375.08	676.682	630.021	1868.26	1246.5	1165.26	-0.930465	0.253508	-3.67035	0.000242214	0.000760346	1165.26	-1.25267	0.277363	-4.51637	6.29096e-06	3.48001e-05	1165.26	0.32221	0.250738	1.28505	0.198776	0.504361
ABUW_RS00565		ABUW_0114	glutamate--cysteine ligase	2235	6296	5654	2087	2734	2167	3011	2546.09	3557.75	3721.72	3209.62	3237.74	2873.33	2943.7	3155.71	-0.0234309	0.2261	-0.103631	0.917462	0.944706	3155.71	0.148403	0.24793	0.598565	0.549463	0.657634	3155.71	-0.171833	0.226039	-0.76019	0.447141	0.748842
ABUW_RS00570		ABUW_0115	disulfide bond formation protein B	731	1786	1573	637	890	800	1098	832.749	1009.24	1035.42	979.651	1053.98	1060.76	1073.46	1006.47	0.0829151	0.181048	0.457972	0.646973	0.721105	1006.47	-0.0692425	0.198741	-0.348405	0.727536	0.80396	1006.47	0.152158	0.180303	0.843899	0.398726	0.70586
ABUW_RS00575		ABUW_0116	type VI secretion system tip protein VgrG	1821	4885	5324	14204	16989	2918	3231	2074.47	2760.42	3504.5	21844.5	20119.2	3869.12	3158.78	8190.15	2.9156	0.274358	10.627	2.23167e-26	8.27487e-25	8190.15	2.57813	0.300697	8.57386	1.00071e-17	3.3165e-16	8190.15	0.337468	0.274856	1.2278	0.219522	0.53131
ABUW_RS00585		ABUW_0118	hypothetical protein	594	656	792	450	496	574	951	676.68	370.693	521.331	692.061	587.388	761.095	929.744	648.428	0.293179	0.307217	0.954305	0.339929	0.432711	648.428	-0.403363	0.336125	-1.20004	0.230124	0.335728	648.428	0.696543	0.305917	2.2769	0.0227921	0.138096
ABUW_RS00590		ABUW_0119	hypothetical protein	388	924	1438	449	507	357	621	442.006	522.135	946.558	690.523	600.415	473.364	607.12	611.732	0.0177038	0.371982	0.0475931	0.962041	0.979033	611.732	0.25568	0.408406	0.626045	0.531286	0.640185	611.732	-0.237975	0.372012	-0.639698	0.522369	0.795584
ABUW_RS00595		ABUW_0120	DUF1311 domain-containing protein	132	267	852	249	252	175	332	150.373	150.877	560.826	382.94	298.431	232.041	324.579	300.01	0.243603	0.591716	0.411689	0.680568	0.753392	300.01	0.290549	0.649114	0.447609	0.654436	0.74743	300.01	-0.0469433	0.591839	-0.0793178	0.93678	0.982942
ABUW_RS00600		ABUW_0121	SH3 domain-containing protein	74	189	3275	165	190	87	182	84.3002	106.8	2155.76	253.756	225.008	115.358	177.932	445.558	-1.70861	1.46376	-1.16727	NA	NA	445.558	0.706644	1.60538	0.440172	NA	NA	445.558	-2.41523	1.46453	-1.64916	NA	NA
ABUW_RS00605		ABUW_0122	PGAP1 family protein	603	1285	951	360	455	298	427	686.933	726.129	625.992	553.649	538.834	395.133	417.456	563.447	-0.315773	0.168453	-1.87455	0.0608553	0.103451	563.447	0.425653	0.188452	2.25869	0.0239028	0.0518632	563.447	-0.741426	0.169488	-4.3745	1.21711e-05	0.000509346
ABUW_RS00610		ABUW_0123	esterase	671	1033	697	384	440	435	557	764.398	583.729	458.797	590.559	521.07	576.788	544.55	577.127	-0.114058	0.271719	-0.419764	0.674658	0.747513	577.127	-0.0129115	0.298558	-0.0432462	0.965505	0.977248	577.127	-0.101146	0.270961	-0.373285	0.708936	0.888083
ABUW_RS00615	parE	ABUW_0124	DNA topoisomerase IV subunit B	2185	4948	3432	1513	1814	1534	1974	2489.13	2796.02	2259.1	2326.86	2148.23	2034.01	1929.88	2283.32	-0.168933	0.173022	-0.976365	0.328883	0.421804	2283.32	0.174932	0.190109	0.920167	0.357485	0.470243	2283.32	-0.343865	0.17294	-1.98835	0.0467733	0.214683
ABUW_RS00620		ABUW_0125	ureidoglycolate lyase	219	389	290	120	150	183	246	249.483	219.817	190.891	184.55	177.638	242.649	240.502	215.076	-0.276842	0.221465	-1.25005	0.211282	0.294365	215.076	-0.416467	0.243497	-1.71036	0.0872	0.153245	215.076	0.139626	0.214932	0.649625	0.515934	0.79319
ABUW_RS00625		ABUW_0126	allantoicase	311	544	438	138	197	265	365	354.289	307.404	288.312	212.232	233.297	351.377	356.842	300.536	-0.501164	0.202338	-2.47686	0.0132544	0.0274241	300.536	-0.666766	0.221777	-3.00646	0.00264305	0.00773299	300.536	0.165602	0.194913	0.849622	0.395536	0.702076
ABUW_RS00630	hpxO	ABUW_0127	FAD-dependent urate hydroxylase HpxO	103	119	102	27	41	62	94	117.337	67.2447	67.1411	41.5237	48.5543	82.2089	91.899	73.7012	-0.876887	0.386803	-2.26701	0.0233896	0.0449893	73.7012	-0.948149	0.42332	-2.2398	0.0251042	0.0539388	73.7012	0.0712635	0.363501	0.196048	0.844573	0.944567
ABUW_RS00635		ABUW_0128	ion channel protein Tsx	145	475	730	1432	1654	243	353	165.183	268.414	480.52	2202.29	1958.75	322.206	345.11	820.353	2.76829	0.425065	6.51263	7.38475e-11	6.31413e-10	820.353	2.64019	0.467041	5.65302	1.57657e-08	1.36043e-07	820.353	0.1281	0.428472	0.298969	0.764964	0.91269
ABUW_RS00640		ABUW_0129	purine permease	195	351	356	80	77	152	203	222.142	198.344	234.336	123.033	91.1873	201.544	198.463	181.293	-1.03516	0.243302	-4.25465	2.09378e-05	8.2021e-05	181.293	-0.91006	0.267185	-3.4061	0.000658973	0.00223538	181.293	-0.125103	0.22788	-0.548985	0.583016	0.825188
ABUW_RS00645	uraH	ABUW_0130	hydroxyisourate hydrolase	79	98	94	25	26	46	61	89.9961	55.378	61.8751	38.4478	30.7905	60.9937	59.6366	56.7311	-0.988467	0.378184	-2.61372	0.00895629	0.019433	56.7311	-0.809067	0.416869	-1.94082	0.0522802	0.0999435	56.7311	-0.179399	0.349164	-0.513795	0.607395	0.837875
ABUW_RS00650	uraD	ABUW_0131	2-oxo-4-hydroxy-4-carboxy-5-ureidoimidazoline decarboxylase	38	54	43	9	17	22	38	43.2893	30.5144	28.3046	13.8412	20.1323	29.1709	37.1507	28.9148	-0.963979	0.468435	-2.05787	0.0396024	0.0713033	28.9148	-0.955425	0.513416	-1.86092	0.0627557	0.116117	28.9148	-0.008553	0.416522	-0.0205343	0.983617	0.996925
ABUW_RS00655	puuE	ABUW_0132	allantoinase PuuE	164	279	234	112	147	126	140	186.827	157.658	154.03	172.246	174.085	167.07	136.871	164.112	0.0659938	0.230784	0.285954	0.774913	0.834882	164.112	0.19381	0.257408	0.752928	0.451493	0.565499	164.112	-0.127816	0.230194	-0.555251	0.578723	0.823905
ABUW_RS00660		ABUW_0133	HPF/RaiA family ribosome-associated protein	12108	26154	71693	3419	4273	12223	14605	13793.3	14779.1	47191.6	5258.13	5060.3	16207.1	14278.6	16652.6	-2.29136	0.528294	-4.33728	1.44259e-05	5.79047e-05	16652.6	-1.5629	0.578715	-2.70065	0.00692048	0.0178616	16652.6	-0.728447	0.528108	-1.37935	0.167786	0.462165
ABUW_RS00665		ABUW_0134	ankyrin repeat domain-containing protein	2451	4956	4439	1884	2271	2277	3342	2792.16	2800.54	2921.95	2897.43	2689.43	3019.19	3267.3	2912.57	-0.0233553	0.138192	-0.169006	0.865792	0.905696	2912.57	-0.170811	0.151545	-1.12713	0.259687	0.366577	2912.57	0.147456	0.137736	1.07056	0.284366	0.601395
ABUW_RS00670		ABUW_0135	transporter	4249	11194	8926	3198	3897	4220	5309	4840.42	6325.52	5875.5	4918.25	4615.02	5595.51	5190.34	5337.22	-0.253464	0.188356	-1.34566	0.178411	0.256192	5337.22	-0.178093	0.206449	-0.862651	0.38833	0.502266	5337.22	-0.0753705	0.188157	-0.400571	0.688736	0.881849
ABUW_RS00675	dsbD	ABUW_0136	protein-disulfide reductase DsbD	2626	7347	6895	1939	2513	2177	3359	2991.52	4151.65	4538.61	2982.01	2976.02	2886.59	3283.92	3401.48	-0.386831	0.239607	-1.61444	0.106431	0.164433	3401.48	-0.050715	0.262714	-0.193043	0.846926	0.892693	3401.48	-0.336116	0.239425	-1.40384	0.160365	0.451961
ABUW_RS00680		ABUW_0137	diguanylate cyclase	638	1054	921	278	332	338	541	726.804	595.596	606.245	427.54	393.171	448.171	528.908	532.348	-0.646439	0.202607	-3.1906	0.00141975	0.00374171	532.348	-0.254466	0.223605	-1.13801	0.255115	0.362859	532.348	-0.391973	0.20012	-1.95869	0.0501492	0.223967
ABUW_RS00685		ABUW_0138	alpha/beta hydrolase	1333	2588	1822	1239	1485	1005	1263	1518.54	1462.43	1199.32	1905.47	1758.61	1332.58	1234.77	1487.39	0.395194	0.186541	2.11853	0.0341299	0.0624713	1487.39	0.513264	0.205101	2.5025	0.012332	0.0291563	1487.39	-0.11807	0.18697	-0.63149	0.52772	0.798175
ABUW_RS00690		ABUW_0139	DUF2147 domain-containing protein	15880	24915	12255	7986	10110	9099	11520	18090.4	14079	8066.81	12281.8	11972.8	12064.8	11262.5	12545.4	-0.145195	0.347316	-0.418048	0.675912	0.748681	12545.4	0.0562415	0.380505	0.147807	0.882495	0.918295	12545.4	-0.201435	0.347296	-0.580009	0.561908	0.818086
ABUW_RS00695		ABUW_0140	arsenate reductase	845	1334	932	1510	1846	1172	1770	962.617	753.818	613.485	2322.25	2186.13	1554.01	1730.44	1446.11	1.53926	0.245791	6.26247	3.78935e-10	2.96189e-09	1446.11	0.45662	0.268807	1.6987	0.0893766	0.156117	1446.11	1.08264	0.245997	4.40103	1.07739e-05	0.000461612
ABUW_RS00700	xth	ABUW_0141	exodeoxyribonuclease III	1113	3028	2709	1768	2267	1047	1536	1267.92	1711.07	1783.19	2719.03	2684.7	1388.27	1501.67	1865.12	0.76611	0.216146	3.54441	0.000393492	0.00118174	1865.12	0.902643	0.237434	3.80166	0.000143732	0.000587637	1865.12	-0.136533	0.21685	-0.629619	0.528944	0.798854
ABUW_RS00705	pyrE	ABUW_0142	orotate phosphoribosyltransferase	866	2078	1873	1730	2267	796	1081	986.54	1174.24	1232.89	2660.59	2684.7	1055.46	1056.84	1550.18	1.23883	0.172646	7.17553	7.20251e-13	7.75098e-12	1550.18	1.33947	0.190312	7.03829	1.94608e-12	3.0367e-11	1550.18	-0.100646	0.174385	-0.577148	0.56384	0.818583
ABUW_RS00710		ABUW_0143	TonB-dependent siderophore receptor	605	964	875	357	418	421	792	689.211	544.738	575.965	549.035	495.017	558.225	774.298	598.07	-0.207613	0.239101	-0.868307	0.385226	0.479771	598.07	-0.354594	0.262243	-1.35216	0.176325	0.271186	598.07	0.146982	0.237176	0.619717	0.535444	0.801941
ABUW_RS00715		ABUW_0144	DUF1737 domain-containing protein	132	273	189	93	120	93	143	150.373	154.267	124.409	143.026	142.11	123.313	139.804	139.615	-0.00295322	0.236967	-0.0124626	0.990057	0.994649	139.615	0.112189	0.264449	0.424236	0.671393	0.760547	139.615	-0.115142	0.235156	-0.489641	0.624388	0.850557
ABUW_RS00720	gshB	ABUW_0145	glutathione synthase	1264	3335	2693	1137	1498	1462	1877	1439.94	1884.55	1772.66	1748.61	1774.01	1938.54	1835.05	1770.48	0.0508216	0.189169	0.268657	0.788194	0.846034	1770.48	-0.0990616	0.20744	-0.477542	0.632976	0.729383	1770.48	0.149884	0.188723	0.7942	0.427079	0.729155
ABUW_RS00725	murG	ABUW_0146	undecaprenyldiphospho-muramoylpentapeptide beta-N-acetylglucosaminyltransferase	3742	7582	6493	2582	3011	2196	3292	4262.85	4284.45	4273.99	3970.89	3565.78	2911.79	3218.42	3784.02	-0.181896	0.144063	-1.26262	0.206726	0.289092	3784.02	0.297349	0.158326	1.87808	0.0603706	0.112594	3784.02	-0.479245	0.144114	-3.32545	0.000882766	0.0139516
ABUW_RS00730	murC	ABUW_0147	UDP-N-acetylmuramate--L-alanine ligase	3338	9572	9115	3078	3665	2453	3715	3802.62	5408.96	5999.91	4733.7	4340.28	3252.56	3631.97	4452.86	-0.160789	0.251456	-0.63943	0.522543	0.611932	4452.86	0.398202	0.27574	1.44412	0.148705	0.236821	4452.86	-0.55899	0.251528	-2.22238	0.0262577	0.151151
ABUW_RS00735		ABUW_0148	D-alanine--D-alanine ligase	3059	8100	7364	2388	3089	2687	3802	3484.79	4577.16	4847.32	3672.54	3658.15	3562.83	3717.02	3931.4	-0.231869	0.207596	-1.11692	0.264028	0.352131	3931.4	0.00997584	0.22763	0.0438249	0.965044	0.977226	3931.4	-0.241844	0.207459	-1.16575	0.243717	0.561581
ABUW_RS00740		ABUW_0149	FtsQ-type POTRA domain-containing protein	2932	5185	4980	1915	2396	2191	3500	3340.11	2929.95	3278.07	2945.1	2837.46	2905.16	3421.77	3093.95	-0.13835	0.16681	-0.829386	0.406886	0.502403	3093.95	-0.130301	0.182936	-0.712274	0.476295	0.588367	3093.95	-0.00804891	0.166477	-0.0483485	0.961439	0.990243
ABUW_RS00745	ftsA	ABUW_0150	cell division protein FtsA	9934	18828	15231	4417	5541	5405	7861	11316.7	10639.4	10025.7	6792.96	6561.93	7166.76	7685.3	8598.4	-0.674861	0.141718	-4.762	1.91682e-06	8.77567e-06	8598.4	-0.153453	0.155429	-0.987284	0.323503	0.435955	8598.4	-0.521408	0.141539	-3.68385	0.000229738	0.00510387
ABUW_RS00750	ftsZ	ABUW_0151	cell division protein FtsZ	15878	33719	32428	8681	10832	14729	17693	18088.1	19054	21345.6	13350.6	12827.8	19529.9	17297.5	17356.2	-0.57487	0.162166	-3.54496	0.000392676	0.00118023	17356.2	-0.492374	0.177671	-2.77127	0.00558386	0.0148519	17356.2	-0.0824955	0.162033	-0.509129	0.610662	0.840625
ABUW_RS00755		ABUW_0152	UDP-3-O-acyl-N-acetylglucosamine deacetylase	1738	3774	3219	1658	2275	1482	2299	1979.91	2132.62	2118.89	2549.86	2694.17	1965.06	2247.61	2241.16	0.335842	0.151906	2.21084	0.0270466	0.0510789	2241.16	0.315543	0.166842	1.89127	0.0585889	0.109818	2241.16	0.0202984	0.152	0.133542	0.893765	0.961522
ABUW_RS00760		ABUW_0153	DUF721 domain-containing protein	5168	9107	4023	1171	1536	3092	4355	5887.34	5146.2	2648.12	1800.9	1819.01	4099.84	4257.66	3665.58	-1.33306	0.353128	-3.77501	0.000160004	0.000521963	3665.58	-1.20712	0.386814	-3.12068	0.00180434	0.00553419	3665.58	-0.125933	0.352425	-0.357332	0.720843	0.895827
ABUW_RS00765		ABUW_0154	M23 family metallopeptidase	14816	27423	11528	3161	4221	9027	12991	16878.3	15496.2	7588.26	4861.34	4998.72	11969.4	12700.6	10641.8	-1.43396	0.357662	-4.00926	6.09095e-05	0.000216831	10641.8	-1.32309	0.391787	-3.37706	0.000732663	0.00246304	10641.8	-0.110872	0.357396	-0.310221	0.756393	0.912046
ABUW_RS00770	aceE	ABUW_0155	pyruvate dehydrogenase (acetyl-transferring), homodimeric type	39763	101264	98318	48072	59488	50021	50747	45297.7	57222.4	64717.4	73930.6	70448.7	66325.3	49612.7	61079.3	0.372902	0.242488	1.53781	0.124094	0.187165	61079.3	0.316525	0.265642	1.19155	0.233438	0.339373	61079.3	0.0563772	0.24249	0.232493	0.816155	0.932194
ABUW_RS00775		ABUW_0156	2-oxo acid dehydrogenase subunit E2	17603	59579	62946	19869	26091	25874	25501	20053.2	33667	41434	30556.8	30898.3	34307.6	24931	30835.4	-0.0458115	0.343406	-0.133403	0.893874	0.927302	30835.4	0.0530148	0.376196	0.140923	0.887931	0.923091	30835.4	-0.0988245	0.343398	-0.287784	0.773512	0.915911
ABUW_RS00780		ABUW_0157	hypothetical protein	230	431	285	115	142	141	232	262.014	243.55	187.6	176.86	168.164	186.959	226.815	207.423	-0.419041	0.254813	-1.6445	0.100072	0.156415	207.423	-0.266255	0.281465	-0.945958	0.34417	0.456577	207.423	-0.152786	0.250005	-0.611131	0.541113	0.804073
ABUW_RS00785		ABUW_0158	TMEM165/GDT1 family protein	436	849	664	293	468	523	809	496.688	479.754	437.075	450.609	554.229	693.472	790.918	557.535	0.0960485	0.196799	0.488053	0.625512	0.702833	557.535	-0.561639	0.214811	-2.61458	0.00893376	0.0222305	557.535	0.657688	0.193732	3.39483	0.000686701	0.0116175
ABUW_RS00790		ABUW_0159	TonB-dependent siderophore receptor	1766	2074	1705	2959	3893	973	1435	2011.81	1171.98	1122.31	4550.69	4610.29	1290.15	1402.93	2308.59	1.67537	0.308043	5.43875	5.3656e-08	3.16943e-07	2308.59	1.76611	0.337994	5.22527	1.739e-07	1.30251e-06	2308.59	-0.0907399	0.308984	-0.293672	0.769009	0.914023
ABUW_RS00795		ABUW_0160	MBL fold metallo-hydrolase	232	581	454	111	130	177	309	264.292	328.312	298.844	170.708	153.953	234.693	302.094	250.414	-0.878	0.237986	-3.68929	0.000224879	0.000711294	250.414	-0.731531	0.261692	-2.79539	0.00518376	0.0139362	250.414	-0.146468	0.228852	-0.640013	0.522164	0.795584
ABUW_RS00800		ABUW_0161	YkgJ family cysteine cluster protein	84	148	134	79	97	55	95	95.6921	83.632	88.205	121.495	114.872	72.9273	92.8766	95.6715	0.410658	0.254634	1.61274	0.106802	0.164869	95.6715	0.501137	0.287181	1.74502	0.0809808	0.144278	95.6715	-0.0904793	0.259153	-0.349135	0.726988	0.897882
ABUW_RS00805	guaB	ABUW_0162	IMP dehydrogenase	10351	20455	17724	19310	24845	17172	22902	11791.8	11558.7	11666.8	29697.1	29422.7	22769.2	22390.1	19899.5	1.34056	0.114383	11.7199	1.00779e-31	5.24193e-30	19899.5	0.388625	0.12525	3.10278	0.00191711	0.00584182	19899.5	0.95194	0.114406	8.32071	8.74381e-17	6.2938e-14
ABUW_RS00810	glmM	ABUW_0163	phosphoglucosamine mutase	7518	16001	14136	5516	7123	7129	11068	8564.44	9041.87	9304.97	8483.13	8435.42	9452.7	10820.6	9157.59	-0.0847479	0.145979	-0.580548	0.561545	0.64787	9157.59	-0.26112	0.159949	-1.63252	0.10257	0.175956	9157.59	0.176372	0.145811	1.2096	0.226434	0.539336
ABUW_RS00815	pdxH	ABUW_0164	pyridoxamine 5'-phosphate oxidase	2782	7028	6607	2922	3678	3219	4963	3169.23	3971.39	4349.03	4493.78	4355.67	4268.23	4852.07	4208.49	0.207811	0.20682	1.00479	0.314996	0.40692	4208.49	-0.0436725	0.226621	-0.192711	0.847185	0.892715	4208.49	0.251484	0.206681	1.21677	0.22369	0.535994
ABUW_RS00820	recJ	ABUW_0165	single-stranded-DNA-specific exonuclease RecJ	804	2336	2862	1030	1273	461	706	915.91	1320.03	1883.9	1584.05	1507.55	611.263	690.22	1216.13	0.169776	0.327346	0.518642	0.60401	0.683596	1216.13	1.24776	0.360232	3.46376	0.000532673	0.00186843	1216.13	-1.07798	0.328755	-3.27898	0.00104181	0.0157541
ABUW_RS00825		ABUW_0166	putative porin	30905	147874	230721	11746	15966	46657	37084	35206.7	83560.8	151871	18064.3	18907.7	61864.9	36255.1	57961.5	-2.2869	0.545549	-4.19193	2.76591e-05	0.000105914	57961.5	-1.4081	0.597621	-2.35617	0.0184643	0.0412336	57961.5	-0.878801	0.545501	-1.611	0.10718	0.361001
ABUW_RS00830	prfB	ABUW_0167	peptide chain release factor 2	1533	3815	3966	3173	4187	1304	2224	1746.38	2155.79	2610.6	4879.8	4958.46	1729.04	2174.29	2893.48	1.1795	0.242914	4.85564	1.19999e-06	5.76148e-06	2893.48	1.33328	0.266577	5.0015	5.68869e-07	3.88762e-06	2893.48	-0.15378	0.243583	-0.631324	0.527829	0.798175
ABUW_RS00835		ABUW_0169	helix-turn-helix transcriptional regulator	551	1405	1161	1060	1577	588	759	627.695	793.939	764.224	1630.19	1867.56	779.659	742.036	1029.33	1.26138	0.192013	6.56922	5.05783e-11	4.36442e-10	1029.33	1.20159	0.211567	5.67948	1.35108e-08	1.18219e-07	1029.33	0.059789	0.193993	0.308202	0.757929	0.912569
ABUW_RS00840		ABUW_0170	alkene reductase	544	1434	1346	1340	1905	1087	1140	619.72	810.327	885.999	2060.8	2256	1441.31	1114.52	1312.67	1.48162	0.242553	6.10844	1.00609e-09	7.44626e-09	1312.67	0.75707	0.26563	2.85009	0.00437072	0.011939	1312.67	0.724552	0.243134	2.98006	0.00288193	0.0335666
ABUW_RS00845		ABUW_0171	3-deoxy-D-manno-octulosonic acid transferase	1092	2573	2660	1088	1425	1001	1861	1244	1453.95	1750.93	1673.25	1687.56	1327.28	1819.4	1565.2	0.179641	0.24596	0.730369	0.465165	0.557453	1565.2	0.0942808	0.269716	0.349556	0.726672	0.80348	1565.2	0.085361	0.245794	0.347287	0.728376	0.89898
ABUW_RS00850		ABUW_0172	16S rRNA (uracil(1498)-N(3))-methyltransferase	192	560	661	198	280	196	362	218.725	316.446	435.101	304.507	331.59	259.886	353.909	317.166	-0.0270493	0.343472	-0.0787526	0.937229	0.960308	317.166	0.0501521	0.37757	0.132829	0.894329	0.927259	317.166	-0.0772004	0.342668	-0.225292	0.821752	0.935083
ABUW_RS00855		ABUW_0173	mechanosensitive ion channel family protein	1542	3735	3296	822	1067	1560	1687	1756.63	2110.58	2169.58	1264.16	1263.6	2068.48	1649.29	1754.62	-0.671642	0.201287	-3.33675	0.000847652	0.00236195	1754.62	-0.555924	0.220715	-2.51874	0.0117776	0.0280579	1754.62	-0.115718	0.200103	-0.578292	0.563067	0.818583
ABUW_RS00860		ABUW_0174	DUF805 domain-containing protein	996	2100	2038	368	494	1354	1543	1134.63	1186.67	1341.51	565.952	585.02	1795.34	1508.51	1159.66	-1.08543	0.185384	-5.85502	4.76948e-09	3.21833e-08	1159.66	-1.52024	0.202336	-7.51341	5.76082e-14	1.1415e-12	1159.66	0.434808	0.180656	2.40682	0.016092	0.111311
ABUW_RS00865	acs	ABUW_0175	acetate--CoA ligase	7481	14757	9817	1823	2441	4469	4188	8522.29	8338.9	6462	2803.62	2890.76	5925.67	4094.39	5576.8	-1.44909	0.248406	-5.83354	5.4264e-09	3.6289e-08	5576.8	-0.814986	0.272217	-2.99388	0.00275453	0.00798431	5576.8	-0.6341	0.247886	-2.55803	0.0105267	0.0822346
ABUW_RS00870		ABUW_0176	cysteine hydrolase	293	374	297	94	100	149	209	333.783	211.34	195.499	144.564	118.425	197.567	204.329	200.787	-0.905471	0.321248	-2.81861	0.00482327	0.0111639	200.787	-0.615282	0.353533	-1.74038	0.0817921	0.145447	200.787	-0.290189	0.313664	-0.925157	0.354884	0.671165
ABUW_RS00875		ABUW_0177	winged helix-turn-helix transcriptional regulator	174	213	172	104	87	151	164	198.219	120.362	113.218	159.943	103.03	200.218	160.334	150.761	-0.12711	0.369209	-0.344276	0.730638	0.797738	150.761	-0.458519	0.404373	-1.1339	0.256835	0.363741	150.761	0.33141	0.363555	0.911581	0.361989	0.674196
ABUW_RS00880	sfnG	ABUW_0178	dimethyl sulfone monooxygenase SfnG	113	230	183	49	86	62	114	128.729	129.969	120.459	75.3577	101.846	82.2089	111.452	107.146	-0.50317	0.28019	-1.79582	0.0725235	0.119753	107.146	-0.127947	0.313321	-0.408359	0.68301	0.769979	107.146	-0.375222	0.273738	-1.37074	0.170457	0.46546
ABUW_RS00885	msuE	ABUW_0179	FMN reductase	83	121	88	27	40	47	60	94.5529	68.3748	57.9257	41.5237	47.37	62.3197	58.6589	61.5322	-0.708422	0.355252	-1.99414	0.0461368	0.0818098	61.5322	-0.438137	0.394977	-1.10927	0.267313	0.375361	61.5322	-0.270285	0.338167	-0.799265	0.424137	0.725853
ABUW_RS00890		ABUW_0180	response regulator transcription factor	1291	2538	1928	1460	1987	1121	1371	1470.7	1434.18	1269.1	2245.35	2353.11	1486.39	1340.36	1657.03	0.725425	0.161319	4.49683	6.89752e-06	2.94541e-05	1657.03	0.702784	0.177435	3.96079	7.47029e-05	0.000331865	1657.03	0.0226406	0.162036	0.139726	0.888877	0.959844
ABUW_RS00895		ABUW_0181	hypothetical protein	56497	55550	25625	1328	1593	15269	19611	64360.9	31390.3	16867.6	2042.35	1886.51	20245.9	19172.7	22280.9	-4.25623	0.498014	-8.54642	1.26966e-17	2.08547e-16	22280.9	-3.32672	0.545454	-6.099	1.06733e-09	1.12279e-08	22280.9	-0.929504	0.49735	-1.86891	0.0616351	0.257636
ABUW_RS00900		ABUW_0182	hybrid sensor histidine kinase/response regulator	2412	5731	6138	1679	2313	2247	2694	2747.73	3238.48	4040.31	2582.16	2739.17	2979.41	2633.79	2994.44	-0.329305	0.227967	-1.44453	0.14859	0.219255	2994.44	-0.0767578	0.249974	-0.307063	0.758796	0.829206	2994.44	-0.252547	0.227736	-1.10894	0.267454	0.588007
ABUW_RS00905		ABUW_0183	DUF485 domain-containing protein	2192	4490	4147	1187	1520	1613	2016	2497.11	2537.21	2729.75	1825.5	1800.06	2138.76	1970.94	2214.19	-0.513972	0.142128	-3.61626	0.000298894	0.000922801	2214.19	-0.180481	0.156252	-1.15506	0.248064	0.355666	2214.19	-0.333491	0.141431	-2.35798	0.0183748	0.120998
ABUW_RS00910		ABUW_0184	cation acetate symporter	4498	13329	12160	3187	4133	4155	4957	5124.08	7531.97	8004.27	4901.33	4894.51	5509.32	4846.21	5830.24	-0.491914	0.251423	-1.95652	0.0504039	0.0880834	5830.24	-0.0800758	0.275562	-0.29059	0.771365	0.840244	5830.24	-0.411837	0.251308	-1.63877	0.10126	0.349411
ABUW_RS00915		ABUW_0185	ion channel	593	1349	1200	208	220	531	602	675.541	762.295	789.895	319.886	260.535	704.079	588.545	585.825	-1.36004	0.210361	-6.46526	1.01122e-10	8.49108e-10	585.825	-1.15703	0.230439	-5.02098	5.14081e-07	3.55209e-06	585.825	-0.203013	0.203046	-0.999841	0.317388	0.634793
ABUW_RS00920	betT	ABUW_0186	choline BCCT transporter BetT	9766	25726	20948	5237	6829	10904	13215	11125.3	14537.3	13788.9	8054.05	8087.25	14458.2	12919.6	11853	-0.704506	0.191126	-3.68608	0.000227738	0.000718515	11853	-0.762197	0.209375	-3.64035	0.000272269	0.00102477	11853	0.0576911	0.190896	0.302212	0.762491	0.912569
ABUW_RS00925	omp33-36	ABUW_0187	porin Omp33-36	724	3056	11622	53442	69756	3144	4947	824.775	1726.89	7650.14	82189.2	82608.6	4168.79	4836.43	26286.4	4.59862	0.744937	6.17317	6.69341e-10	5.06401e-09	26286.4	4.19378	0.81608	5.13893	2.763e-07	1.98607e-06	26286.4	0.404845	0.745104	0.543341	0.586895	0.825737
ABUW_RS00930		ABUW_0188	GGDEF domain-containing protein	630	1025	876	408	559	451	619	717.691	579.208	576.624	627.469	661.996	598.003	605.165	623.736	0.0494277	0.190001	0.260144	0.794753	0.851846	623.736	0.100316	0.209344	0.479192	0.631802	0.728927	623.736	-0.050888	0.189463	-0.268591	0.788245	0.921486
ABUW_RS00935	uvrA	ABUW_0189	excinuclease ABC subunit UvrA	4392	10987	11033	3388	4244	4332	4485	5003.33	6208.55	7262.43	5210.45	5025.96	5744.02	4384.76	5548.5	-0.267084	0.242404	-1.10181	0.270543	0.358903	5548.5	0.015421	0.265682	0.0580431	0.953714	0.969817	5548.5	-0.282505	0.242322	-1.16582	0.243686	0.561581
ABUW_RS00940		ABUW_0190	TetR/AcrR family transcriptional regulator	445	1105	1573	993	1390	543	643	506.94	624.415	1035.42	1527.15	1646.11	719.991	628.628	955.522	1.13415	0.337385	3.3616	0.000774914	0.00217057	955.522	1.23495	0.370523	3.333	0.000859146	0.00284735	955.522	-0.100799	0.338693	-0.297611	0.766	0.913185
ABUW_RS00945		ABUW_0191	zinc-binding dehydrogenase	736	2175	4843	2545	3914	1651	1610	838.445	1229.05	3187.89	3913.99	4635.16	2189.14	1574.01	2509.67	1.2866	0.531457	2.4209	0.0154822	0.0312735	2509.67	1.184	0.582351	2.03314	0.042038	0.0836072	2509.67	0.102603	0.531744	0.192955	0.846994	0.946981
ABUW_RS00950		ABUW_0192	DUF1304 domain-containing protein	99	291	318	114	159	64	101	112.78	164.439	209.322	175.322	188.296	84.8608	98.7425	147.68	0.15837	0.322636	0.490862	0.623524	0.701231	147.68	0.983531	0.363788	2.70358	0.00685966	0.0177291	147.68	-0.825161	0.330599	-2.49596	0.0125618	0.0949788
ABUW_RS00955		ABUW_0193	GlpM family protein	86	162	152	87	124	79	129	97.9705	91.5432	100.053	133.798	146.847	104.75	126.117	114.44	0.544237	0.237926	2.28742	0.0221712	0.0429546	114.44	0.27826	0.263751	1.05501	0.29142	0.402125	114.44	0.265978	0.238438	1.1155	0.264636	0.586831
ABUW_RS00960	tenA	ABUW_0194	thiaminase II	740	1362	1254	372	463	740	978	843.002	769.641	825.441	572.104	548.308	981.203	956.141	785.12	-0.536375	0.15229	-3.52206	0.000428211	0.00127375	785.12	-0.79048	0.166614	-4.74437	2.09155e-06	1.27157e-05	785.12	0.254105	0.148004	1.71688	0.0860008	0.315512
ABUW_RS00965		ABUW_0195	DUF475 domain-containing protein	981	3175	3123	3434	5103	1393	1588	1117.55	1794.13	2055.7	5281.19	6043.23	1847.05	1552.51	2813.05	1.77298	0.29923	5.92514	3.12023e-09	2.17602e-08	2813.05	1.73633	0.328186	5.29067	1.21869e-07	9.41032e-07	2813.05	0.0366585	0.29999	0.122199	0.902741	0.967242
ABUW_RS00970		ABUW_0196	MFS transporter	2957	5265	5861	7429	9827	3561	4713	3368.59	2975.15	3857.98	11425.2	11637.6	4721.71	4607.66	6084.84	1.76178	0.178705	9.85863	6.29006e-23	1.81202e-21	6084.84	1.30576	0.195863	6.66673	2.61571e-11	3.52368e-10	6084.84	0.456021	0.179079	2.54647	0.0108818	0.0833266
ABUW_RS00975	ssb	ABUW_0197	single-stranded DNA-binding protein	3860	9466	8847	12148	15753	4395	6437	4397.28	5349.06	5823.5	18682.6	18655.5	5827.55	6293.13	9289.8	1.84651	0.188843	9.77805	1.39875e-22	3.88023e-21	9289.8	1.6231	0.207003	7.84095	4.47136e-15	1.07341e-13	9289.8	0.223413	0.189165	1.18105	0.237583	0.553079
ABUW_RS00980		ABUW_0198	AzlD domain-containing protein	52	111	125	25	42	41	54	59.238	62.724	82.2808	38.4478	49.7385	54.364	52.793	57.0837	-0.623299	0.339397	-1.83649	0.0662851	0.111317	57.0837	-0.270173	0.380421	-0.710194	0.477584	0.588835	57.0837	-0.353126	0.325157	-1.08602	0.277471	0.596902
ABUW_RS00985		ABUW_0199	AzlC family ABC transporter permease	81	198	226	39	57	80	83	92.2745	111.886	148.764	59.9786	67.5023	106.076	81.1449	95.3751	-0.887681	0.335786	-2.64359	0.00820328	0.0180395	95.3751	-0.545344	0.371763	-1.46691	0.1424	0.228487	95.3751	-0.342336	0.321701	-1.06414	0.287263	0.604597
ABUW_RS00990		ABUW_0200	helix-turn-helix transcriptional regulator	190	367	324	257	264	150	269	216.446	207.385	213.272	395.244	312.642	198.893	262.988	258.124	0.73506	0.231735	3.17199	0.00151399	0.00395115	258.124	0.60861	0.256406	2.37362	0.0176149	0.0396441	258.124	0.12645	0.234212	0.539897	0.589268	0.826466
ABUW_RS00995		ABUW_0201	amino acid permease	2994	16188	29288	2186	2750	3030	4936	3410.74	9147.54	19278.7	3361.88	3256.69	4017.63	4825.68	6756.98	-1.68123	0.589541	-2.85176	0.00434783	0.0101676	6756.98	-0.418096	0.645905	-0.647303	0.517436	0.627859	6756.98	-1.26313	0.589408	-2.14304	0.0321096	0.172313
ABUW_RS01000		ABUW_0202	PLP-dependent aminotransferase family protein	515	1065	950	367	411	415	603	586.684	601.812	625.334	564.414	486.727	550.269	589.522	572.109	-0.20492	0.168941	-1.21297	0.225142	0.308736	572.109	-0.119855	0.186365	-0.643121	0.520146	0.629934	572.109	-0.0850644	0.167168	-0.508856	0.610853	0.840625
ABUW_RS01005	gabT	ABUW_0203	4-aminobutyrate--2-oxoglutarate transaminase	4199	27522	95979	3794	4397	8323	7557	4783.47	15552.2	63177.8	5834.84	5207.15	11035.9	7388.09	16139.9	-2.33407	0.804077	-2.90279	0.00369852	0.00882227	16139.9	-0.738571	0.880853	-0.838473	0.401765	0.515454	16139.9	-1.59549	0.803998	-1.98444	0.0472066	0.215879
ABUW_RS01010		ABUW_0204	NAD-dependent succinate-semialdehyde dehydrogenase	5727	35793	139370	3885	4811	16094	13250	6524.15	20226	91739.8	5974.79	5697.43	21339.8	12953.8	23493.7	-2.75866	1.10293	-2.50121	0.012377	0.025794	23493.7	-1.55485	1.2082	-1.28692	0.198124	0.298341	23493.7	-1.20379	1.10285	-1.09152	0.275042	0.595091
ABUW_RS01015		ABUW_0205	LysR family transcriptional regulator	1378	2610	1797	330	384	659	837	1569.81	1474.86	1182.87	507.511	454.752	873.801	818.292	983.128	-1.55075	0.208322	-7.44401	9.76758e-14	1.15393e-12	983.128	-0.815029	0.228999	-3.5591	0.000372134	0.00135568	983.128	-0.735721	0.204628	-3.59541	0.000323879	0.00657496
ABUW_RS01020		ABUW_0206	hydrolase	10606	16192	15977	2431	2897	8229	10316	12082.3	9149.8	10516.8	3738.67	3430.77	10911.2	10085.4	8559.28	-1.56178	0.191814	-8.14216	3.88285e-16	5.72492e-15	8559.28	-1.55033	0.210058	-7.38048	1.57723e-13	3.01363e-12	8559.28	-0.0114518	0.19108	-0.059932	0.95221	0.986756
ABUW_RS01025		ABUW_0207	pirin family protein	649	971	1242	502	627	991	1005	739.335	548.694	817.542	772.032	742.525	1314.02	982.537	845.24	0.11029	0.261833	0.421222	0.673593	0.746554	845.24	-0.599928	0.286367	-2.09496	0.0361744	0.074093	845.24	0.710219	0.260253	2.72896	0.00635343	0.0577424
ABUW_RS01030		ABUW_0208	FAD-dependent oxidoreductase	5191	11461	10441	9714	12453	6460	7527	5913.54	6476.4	6872.75	14939.3	14747.5	8565.64	7358.76	9267.69	1.20878	0.162915	7.41967	1.17412e-13	1.36981e-12	9267.69	0.898729	0.178547	5.03357	4.81423e-07	3.34495e-06	9267.69	0.310048	0.163084	1.90115	0.0572823	0.243399
ABUW_RS01035		ABUW_0209	class I SAM-dependent methyltransferase	1438	2771	2049	1892	2266	1070	1356	1638.16	1565.84	1348.75	2909.73	2683.51	1418.77	1325.69	1841.49	0.882347	0.171015	5.15946	2.47661e-07	1.32121e-06	1841.49	1.02731	0.188245	5.45728	4.83473e-08	3.94467e-07	1841.49	-0.144958	0.172083	-0.842371	0.39958	0.706344
ABUW_RS01040		ABUW_0210	GFA family protein	1395	3070	1858	691	850	728	863	1589.17	1734.8	1223.02	1062.7	1006.61	965.292	843.711	1203.62	-0.550921	0.224243	-2.4568	0.014018	0.0287657	1203.62	0.194366	0.246903	0.787218	0.431154	0.545682	1203.62	-0.745287	0.224146	-3.32501	0.000884151	0.0139516
ABUW_RS01045		ABUW_0212	tRNA-Thr	709	1888	2027	2408	3371	179	191	807.687	1066.87	1334.26	3703.29	3992.11	237.345	186.731	1618.33	1.84576	0.272898	6.76353	1.34667e-11	1.26082e-10	1618.33	4.18462	0.307137	13.6246	2.85874e-42	6.69125e-40	1618.33	-2.33887	0.28241	-8.28182	1.21305e-16	6.58966e-14
ABUW_RS01050		ABUW_0213	MFS transporter	136	265	238	28	32	137	207	154.93	149.747	156.663	43.0616	37.896	181.655	202.373	132.332	-1.9323	0.273061	-7.07647	1.47875e-12	1.52981e-11	132.332	-2.256	0.29074	-7.75951	8.52567e-15	1.94687e-13	132.332	0.323695	0.214373	1.50996	0.131053	0.404165
ABUW_RS01055		ABUW_0214	LysR family transcriptional regulator	121	284	289	164	166	131	175	137.842	160.483	190.233	252.218	196.586	173.699	171.089	183.164	0.453108	0.253372	1.78831	0.0737259	0.121578	183.164	0.376896	0.280613	1.34312	0.179234	0.274757	183.164	0.0762119	0.254583	0.29936	0.764666	0.91269
ABUW_RS01060		ABUW_0215	DMT family transporter	157	417	511	265	343	239	356	178.853	235.639	336.364	407.547	406.198	316.902	348.043	318.507	0.696459	0.308389	2.25838	0.0239218	0.0457778	318.507	0.29068	0.338276	0.859299	0.390176	0.503865	318.507	0.40578	0.308584	1.31497	0.188519	0.491633
ABUW_RS01065		ABUW_0216	hypothetical protein	546	1418	1988	501	634	984	1100	621.999	801.285	1308.59	770.494	750.815	1304.73	1075.41	947.619	-0.260754	0.347375	-0.75064	0.45287	0.545863	947.619	-0.645505	0.38042	-1.69682	0.0897306	0.156662	947.619	0.384753	0.346143	1.11154	0.266335	0.587341
ABUW_RS01070		ABUW_0217	hypothetical protein	155	401	529	219	233	328	285	176.575	226.598	348.212	336.803	275.93	434.912	278.63	296.808	0.28645	0.371549	0.77096	0.44073	0.535056	296.808	-0.218812	0.406809	-0.537874	0.590664	0.693428	296.808	0.505263	0.369848	1.36614	0.171896	0.467453
ABUW_RS01075		ABUW_0218	aldo/keto reductase	401	617	895	167	209	315	354	456.816	348.655	589.13	256.831	247.508	417.674	346.088	380.386	-0.882451	0.290382	-3.03894	0.00237415	0.00589992	380.386	-0.597806	0.319054	-1.87368	0.0609745	0.113494	380.386	-0.284645	0.286095	-0.994931	0.31977	0.637238
ABUW_RS01080		ABUW_0219	AraC family transcriptional regulator	475	712	505	233	282	381	505	541.116	402.338	332.414	358.334	333.959	505.187	493.713	423.866	-0.293863	0.267365	-1.09911	0.271721	0.359828	423.866	-0.529432	0.292954	-1.80722	0.0707282	0.128332	423.866	0.235569	0.264185	0.891683	0.372563	0.680637
ABUW_RS01085		ABUW_0222	TetR/AcrR family transcriptional regulator	4	11	14	5	3	6	4	4.55677	6.21589	9.21544	7.68957	3.55275	7.9557	3.9106	6.15667	-0.306565	0.867158	-0.353528	0.723692	0.792696	6.15667	-0.079343	0.980925	-0.0808859	0.935533	0.956737	6.15667	-0.22722	0.837038	-0.271457	0.786039	NA
ABUW_RS01090		ABUW_0223	carboxymuconolactone decarboxylase family protein	101	138	86	80	102	108	94	115.058	77.9812	56.6092	123.033	120.794	143.203	91.899	104.082	0.563268	0.388172	1.45108	0.146758	0.217065	104.082	0.0577909	0.425256	0.135897	0.891903	0.92577	104.082	0.505478	0.386382	1.30823	0.190794	0.495118
ABUW_RS01095		ABUW_0224	helix-turn-helix transcriptional regulator	193	280	199	77	93	110	190	219.864	158.223	130.991	118.419	110.135	145.855	185.753	152.749	-0.563955	0.316551	-1.78156	0.0748206	0.12322	152.749	-0.541534	0.348015	-1.55607	0.119692	0.199044	152.749	-0.0224205	0.308272	-0.0727295	0.942021	0.98334
ABUW_RS01100		ABUW_0225	hypothetical protein	133	185	201	126	159	116	154	151.512	104.54	132.307	193.777	188.296	153.81	150.558	153.543	0.570982	0.252799	2.25864	0.0239057	0.0457778	153.543	0.327985	0.279352	1.17409	0.240359	0.347412	153.543	0.242998	0.253687	0.957868	0.338129	0.653947
ABUW_RS01105		ABUW_0226	hypothetical protein	47	57	47	17	17	34	59	53.542	32.2096	30.9376	26.1445	20.1323	45.0823	57.6813	37.9614	-0.735143	0.452759	-1.6237	0.104441	0.161931	37.9614	-1.1679	0.489964	-2.38365	0.017142	0.0387624	37.9614	0.43276	0.408512	1.05936	0.289437	0.607395
ABUW_RS01110		ABUW_0227	helix-turn-helix transcriptional regulator	190	148	143	120	140	99	161	216.446	83.632	94.1292	184.55	165.795	131.269	157.401	147.603	0.424938	0.45216	0.939796	0.347322	0.440475	147.603	0.277369	0.496996	0.558091	0.576782	0.681619	147.603	0.14757	0.452385	0.326205	0.74427	0.907086
ABUW_RS01115		ABUW_0228	NAD(P)H-dependent oxidoreductase	82	106	87	62	61	51	67	93.4137	59.8986	57.2674	95.3506	72.2393	67.6235	65.5025	73.0422	0.2671	0.346474	0.77091	0.44076	0.535056	73.0422	0.327052	0.386389	0.846432	0.397312	0.510966	73.0422	-0.0599511	0.347931	-0.172307	0.863196	0.950043
ABUW_RS01120		ABUW_0229	AraC family transcriptional regulator	313	490	358	87	128	166	213	356.567	276.89	235.652	133.798	151.584	220.108	208.239	226.12	-1.01415	0.268574	-3.77604	0.000159339	0.000520247	226.12	-0.582566	0.296499	-1.96481	0.0494358	0.095678	226.12	-0.431581	0.260463	-1.65697	0.097525	0.342321
ABUW_RS01125		ABUW_0230	GNAT family N-acetyltransferase	103	73	91	55	48	65	101	117.337	41.2509	59.9004	84.5852	56.844	86.1868	98.7425	77.8352	-0.0310437	0.491638	-0.0631435	0.949652	0.969852	77.8352	-0.39323	0.538453	-0.730297	0.465209	0.577609	77.8352	0.362188	0.484332	0.747809	0.454576	0.753045
ABUW_RS01130		ABUW_0231	tRNA-Ser	31	26	42	10	10	12	10	35.3149	14.6921	27.6463	15.3791	11.8425	15.9114	9.77649	18.6518	-0.914168	0.606867	-1.50637	0.131971	0.197705	18.6518	0.0940984	0.69976	0.134472	0.893029	0.926682	18.6518	-1.00827	0.598362	-1.68504	0.0919806	NA
ABUW_RS01135		ABUW_0232	potassium transporter Kup	2645	7726	6199	3406	4392	3557	4713	3013.16	4365.82	4080.47	5238.13	5201.23	4716.4	4607.66	4460.41	0.449932	0.219512	2.04969	0.0403949	0.0726603	4460.41	0.163019	0.240529	0.677753	0.497928	0.609193	4460.41	0.286913	0.21948	1.30724	0.191131	0.495234
ABUW_RS01140		ABUW_0233	hypothetical protein	12698	30087	20867	8237	9238	10639	10841	14465.5	17001.6	13735.6	12667.8	10940.1	14106.8	10598.7	13359.4	-0.352269	0.219793	-1.60273	0.108995	0.167568	13359.4	-0.0655139	0.240833	-0.27203	0.785599	0.849345	13359.4	-0.286754	0.219741	-1.30496	0.191906	0.495458
ABUW_RS01145		ABUW_0234	DNA/RNA non-specific endonuclease	268	798	1140	465	575	337	380	305.303	450.935	750.4	715.13	680.944	446.845	371.507	531.581	0.472931	0.387525	1.22039	0.222317	0.306546	531.581	0.771125	0.425948	1.81037	0.070238	0.127558	531.581	-0.298193	0.388684	-0.767186	0.442971	0.745326
ABUW_RS01150		ABUW_0235	LysE family translocator	288	1376	200	186	255	433	652	328.087	777.552	131.649	286.052	301.984	574.136	637.427	433.841	-0.489115	0.613276	-0.797544	0.425135	0.519455	433.841	-1.04288	0.671383	-1.55334	0.120343	0.199948	433.841	0.553773	0.610958	0.906402	0.364723	0.674878
ABUW_RS01155		ABUW_0236	hypothetical protein	532	1327	736	247	338	538	724	606.05	749.863	484.469	379.865	400.277	713.361	707.818	577.386	-0.653379	0.248943	-2.62461	0.0086748	0.0189651	577.386	-0.864774	0.272513	-3.17333	0.00150699	0.00474258	577.386	0.211396	0.245017	0.862779	0.388259	0.696094
ABUW_RS01160	aqpZ	ABUW_0237	aquaporin Z	6419	16776	9565	905	1301	5270	6083	7312.47	9479.8	6296.12	1391.81	1540.71	6987.76	5947.04	5565.1	-2.39182	0.243669	-9.81585	9.6224e-23	2.72999e-21	5565.1	-2.1407	0.266752	-8.02503	1.01498e-15	2.64953e-14	5565.1	-0.251125	0.242063	-1.03743	0.299533	0.617069
ABUW_RS01165		ABUW_0238	AraC family transcriptional regulator	412	533	357	153	227	222	331	469.347	301.188	234.994	235.301	268.825	294.361	323.602	303.945	-0.405676	0.339357	-1.19542	0.231922	0.316526	303.945	-0.293325	0.372817	-0.78678	0.431411	0.545822	303.945	-0.11235	0.336791	-0.333589	0.73869	0.904556
ABUW_RS01170		ABUW_0239	hypothetical protein	92	109	65	29	41	46	57	104.806	61.5939	42.786	44.5995	48.5543	60.9937	55.726	59.8656	-0.564076	0.450789	-1.25131	0.210822	0.293943	59.8656	-0.321802	0.498877	-0.645054	0.518892	0.629088	59.8656	-0.242272	0.43982	-0.550844	0.581741	0.825188
ABUW_RS01175	hisF	ABUW_0240	imidazole glycerol phosphate synthase subunit HisF	1689	3321	2686	3287	4549	1934	2550	1924.09	1876.63	1768.05	5055.12	5387.16	2564.39	2493	3009.78	1.49251	0.135828	10.9882	4.35555e-28	1.81239e-26	3009.78	1.04625	0.149019	7.0209	2.20441e-12	3.42552e-11	3009.78	0.44626	0.136571	3.26759	0.00108468	0.0162907
ABUW_RS01180		ABUW_0241	homoserine kinase	945	1706	1383	1012	1402	483	721	1076.54	964.029	910.354	1556.37	1660.32	640.434	704.885	1073.28	0.7111	0.167802	4.23774	2.25781e-05	8.79863e-05	1073.28	1.2569	0.186348	6.74489	1.53138e-11	2.16416e-10	1073.28	-0.545799	0.170453	-3.20205	0.00136454	0.0193233
ABUW_RS01185		ABUW_0242	DUF1294 domain-containing protein	399	608	515	290	362	262	374	454.537	343.569	338.997	445.995	428.699	347.399	365.641	389.262	0.210842	0.220002	0.958364	0.337879	0.430844	389.262	0.293755	0.243031	1.20871	0.226773	0.331873	389.262	-0.0829125	0.22027	-0.376412	0.706611	0.888083
ABUW_RS01190		ABUW_0243	membrane protein	1002	1790	2286	688	790	701	974	1141.47	1011.5	1504.75	1058.08	935.558	929.491	952.23	1076.15	-0.291228	0.238243	-1.2224	0.221556	0.305834	1076.15	0.0827792	0.261846	0.316137	0.751899	0.823468	1076.15	-0.374006	0.237932	-1.5719	0.115974	0.377386
ABUW_RS01195		ABUW_0244	DMT family transporter	57	153	121	42	71	52	92	64.9339	86.4574	79.6478	64.5924	84.0818	68.9494	89.9437	76.9438	-0.0536234	0.310507	-0.172696	0.86289	0.903417	76.9438	-0.0958472	0.344322	-0.278365	0.780732	0.847245	76.9438	0.0422244	0.304102	0.138849	0.889569	0.959844
ABUW_RS01200		ABUW_0245	helix-turn-helix transcriptional regulator	215	359	319	193	225	203	324	244.926	202.864	209.98	296.817	266.456	269.168	316.758	258.139	0.364713	0.212976	1.71246	0.0868113	0.139352	258.139	-0.0614131	0.233531	-0.262976	0.792569	0.854642	258.139	0.426126	0.210732	2.02213	0.0431633	0.204799
ABUW_RS01205	hisA	ABUW_0246	1-(5-phosphoribosyl)-5-[(5- phosphoribosylamino)methylideneamino]imidazole-4- carboxamide isomerase	1318	3418	2967	4191	5817	2016	2314	1501.45	1931.45	1953.02	6445.39	6888.79	2673.12	2262.28	3379.36	1.89194	0.204985	9.22965	2.71527e-20	5.9466e-19	3379.36	1.43429	0.224726	6.38241	1.74318e-10	2.06589e-09	3379.36	0.45765	0.205651	2.22538	0.026056	0.151151
ABUW_RS01210		ABUW_0247	3'-5' exonuclease domain-containing protein 2	252	587	611	105	142	174	319	287.076	331.703	402.188	161.481	168.164	230.715	311.87	270.457	-1.04796	0.266743	-3.92873	8.53969e-05	0.000294757	270.457	-0.721719	0.293522	-2.45882	0.0139393	0.0325657	270.457	-0.326239	0.258817	-1.2605	0.20749	0.516072
ABUW_RS01215		ABUW_0248	DUF805 domain-containing protein	903	3061	3719	757	855	1618	1685	1028.69	1729.71	2448.02	1164.2	1012.53	2145.39	1647.34	1596.55	-0.674016	0.379152	-1.77769	0.0754542	0.123971	1596.55	-0.801054	0.415334	-1.9287	0.0537681	0.10211	1596.55	0.127039	0.378269	0.335844	0.736988	0.90341
ABUW_RS01220	hisH	ABUW_0249	imidazole glycerol phosphate synthase subunit HisH	987	2000	1987	3058	3888	1412	1913	1124.38	1130.16	1307.93	4702.94	4604.37	1872.24	1870.24	2373.18	1.9698	0.154279	12.7678	2.48037e-37	1.93521e-35	2373.18	1.31433	0.169092	7.77286	7.67348e-15	1.7739e-13	2373.18	0.655473	0.155363	4.21898	2.45406e-05	0.0008659
ABUW_RS01225	hisB	ABUW_0250	imidazoleglycerol-phosphate dehydratase HisB	1649	3453	3024	3315	4275	2183	2604	1878.53	1951.23	1990.54	5098.18	5062.67	2894.55	2545.8	3060.21	1.38848	0.143392	9.68311	3.55715e-22	9.51539e-21	3060.21	0.901732	0.157231	5.73508	9.74656e-09	8.79539e-08	3060.21	0.48675	0.143955	3.38127	0.000721528	0.0119118
ABUW_RS01230		ABUW_0251	acetyl-CoA sensor PanZ family protein	1689	3303	2416	1587	2061	1571	1935	1924.09	1866.46	1590.32	2440.67	2440.74	2083.07	1891.75	2033.87	0.444918	0.169866	2.61924	0.00881269	0.0192104	2033.87	0.296773	0.186406	1.59208	0.111367	0.187869	2033.87	0.148145	0.169933	0.871787	0.383324	0.690137
ABUW_RS01235		ABUW_0252	tRNA-Phe	12	29	32	33	38	8	9	13.6703	16.3874	21.0639	50.7511	45.0015	10.6076	8.79884	23.7544	1.46764	0.425098	3.45249	0.000555442	0.00161752	23.7544	2.31242	0.545206	4.24137	2.2216e-05	0.000110784	23.7544	-0.844775	0.523489	-1.61374	0.106584	0.360523
ABUW_RS01240		ABUW_0253	tRNA-Phe	1	5	8	4	14	2	7	1.13919	2.82541	5.26597	6.15165	16.5795	2.6519	6.84354	5.92245	1.84298	0.954087	1.93167	0.0534005	0.0925856	5.92245	1.24277	1.05615	1.1767	0.239317	0.346279	5.92245	0.600208	1.01573	0.590912	0.554579	NA
ABUW_RS01245		ABUW_0254	GNAT family acetyltransferase	560	928	668	120	153	367	450	637.947	524.395	439.708	184.55	181.19	486.624	439.942	413.48	-1.54367	0.244447	-6.31492	2.70305e-10	2.13564e-09	413.48	-1.34057	0.267435	-5.01268	5.36763e-07	3.68164e-06	413.48	-0.203099	0.233704	-0.869045	0.384822	0.691796
ABUW_RS01250		ABUW_0255	acetyl-CoA hydrolase/transferase family protein	7839	19675	21272	37468	47983	8310	9989	8930.12	11118	14002.2	57622.5	56823.9	11018.6	9765.74	24183	2.33377	0.243051	9.60196	7.84367e-22	1.99827e-20	24183	2.46114	0.266348	9.24032	2.45754e-20	1.0341e-18	24183	-0.127373	0.243238	-0.523657	0.600517	0.833177
ABUW_RS01255		ABUW_0256	HAMP domain-containing protein	5683	16060	12895	3735	4890	4225	4831	6474.03	9075.21	8488.08	5744.11	5790.99	5602.14	4723.02	6556.8	-0.474502	0.220276	-2.15413	0.0312302	0.0578138	6556.8	0.16002	0.24151	0.66258	0.507599	0.618601	6556.8	-0.634522	0.220246	-2.88097	0.0039645	0.0418423
ABUW_RS01260	ompR	ABUW_0257	two-component system response regulator OmpR	10276	29429	25106	6253	8224	8345	8169	11706.3	16629.8	16525.9	9616.57	9739.28	11065.1	7986.41	11895.6	-0.627855	0.257624	-2.4371	0.0148057	0.0300691	11895.6	0.0229836	0.282307	0.0814135	0.935113	0.956737	11895.6	-0.650838	0.257585	-2.5267	0.0115141	0.0876093
ABUW_RS01265		ABUW_0258	RNA-binding transcriptional accessory protein	7110	20800	19133	13109	15710	7472	9541	8099.65	11753.7	12594.2	20160.5	18604.6	9907.5	9327.75	12921.1	0.841431	0.24613	3.41864	0.000629342	0.00180743	12921.1	1.01101	0.269714	3.74847	0.000177917	0.000706574	12921.1	-0.169581	0.246235	-0.688698	0.491013	0.780546
ABUW_RS01270		ABUW_0259	bifunctional SulP family inorganic anion transporter/carbonic anhydrase	5933	21311	21780	1474	1699	7701	7614	6758.82	12042.4	14336.6	2266.88	2012.04	10211.1	7443.82	7867.39	-2.36841	0.355915	-6.65442	2.84413e-11	2.56657e-10	7867.39	-2.04479	0.389814	-5.24555	1.55819e-07	1.1765e-06	7867.39	-0.323622	0.355175	-0.911162	0.36221	0.674196
ABUW_RS01275		ABUW_0260	SDR family NAD(P)-dependent oxidoreductase	4119	6614	5428	3311	4414	2783	3369	4692.33	3737.45	3572.96	5092.03	5227.28	3690.12	3293.7	4186.55	0.367454	0.197039	1.86488	0.0621988	0.105115	4186.55	0.56347	0.216134	2.60704	0.00913295	0.0226088	4186.55	-0.196015	0.197214	-0.993923	0.320261	0.637267
ABUW_RS01280		ABUW_0261	aminotransferase class I/II-fold pyridoxal phosphate-dependent enzyme	1722	3400	3079	1088	1319	1303	1815	1961.69	1921.28	2026.74	1673.25	1562.03	1727.71	1774.43	1806.73	-0.284732	0.135214	-2.10579	0.0352227	0.0641269	1806.73	-0.115038	0.148716	-0.773542	0.439202	0.553808	1806.73	-0.169694	0.134505	-1.26162	0.207085	0.515965
ABUW_RS01285	ettA	ABUW_0262	energy-dependent translational throttle protein EttA	9126	23161	23324	21454	28457	9417	12353	10396.3	13087.8	15352.9	32994.4	33700.2	12486.5	12076.9	18585	1.36497	0.219443	6.22018	4.96595e-10	3.80317e-09	18585	1.44108	0.240468	5.99281	2.06248e-09	2.04338e-08	18585	-0.0761023	0.219569	-0.346599	0.728892	0.899309
ABUW_RS01290		ABUW_0263	hypothetical protein	184	441	676	823	920	245	399	209.611	249.201	444.974	1265.7	1089.51	324.858	390.082	567.706	1.96386	0.361108	5.43843	5.37525e-08	3.17013e-07	567.706	1.71891	0.396763	4.33233	1.47537e-05	7.57923e-05	567.706	0.244947	0.364066	0.67281	0.501068	0.78401
ABUW_RS01295		ABUW_0264	Signal peptide	321	670	699	281	343	268	390	365.68	378.604	460.114	432.154	406.198	355.355	381.283	397.055	0.0595501	0.20072	0.296682	0.766709	0.828717	397.055	0.184791	0.22203	0.832282	0.40525	0.519391	397.055	-0.125241	0.200394	-0.624975	0.531987	0.800231
ABUW_RS01300		ABUW_0265	Cation efflux system protein	518	641	650	1290	1722	426	736	590.101	362.217	427.86	1983.91	2039.28	564.855	719.55	955.396	2.13219	0.273781	7.78793	6.81147e-15	8.91922e-14	955.396	1.64621	0.300411	5.47986	4.25669e-08	3.49003e-07	955.396	0.48598	0.27589	1.7615	0.0781544	0.29546
ABUW_RS01305		ABUW_0266	putative Zn<sup>2+</sup> export system, outer membrane channel	123	529	398	934	1437	90	140	140.121	298.928	261.982	1436.41	1701.77	119.336	136.871	585.059	2.74132	0.347556	7.88742	3.08503e-15	4.21658e-14	585.059	3.613	0.388991	9.28815	1.56989e-20	6.75775e-19	585.059	-0.871687	0.359462	-2.42498	0.0153094	0.108249
ABUW_RS01310		ABUW_0267	putative Zn<sup>2+</sup> export system, periplasmic adaptor protein	240	648	461	723	1034	133	174	273.406	366.173	303.451	1111.91	1224.52	176.351	170.111	517.988	1.88979	0.208502	9.06365	1.26155e-19	2.56767e-18	517.988	2.75483	0.238233	11.5636	6.29954e-31	6.37616e-29	517.988	-0.865044	0.221699	-3.90189	9.54453e-05	0.0025445
ABUW_RS01315		ABUW_0268	putative Zn<sup>2+</sup> export system, RND permease	686	1697	1520	1433	1766	384	463	781.485	958.943	1000.53	2203.83	2091.39	509.165	452.651	1142.57	1.23106	0.191856	6.41656	1.39385e-10	1.14724e-09	1142.57	2.16009	0.214041	10.0919	5.9968e-24	3.68164e-22	1142.57	-0.929037	0.196566	-4.72633	2.28614e-06	0.000124069
ABUW_RS01320		ABUW_0269	cation transporter	1145	2852	2258	527	709	682	854	1304.37	1611.61	1486.32	810.48	839.634	904.298	834.912	1113.09	-0.831603	0.177413	-4.6874	2.76699e-06	1.23952e-05	1113.09	-0.0749414	0.195855	-0.382638	0.701988	0.785464	1113.09	-0.756662	0.17646	-4.28801	1.80279e-05	0.000693542
ABUW_RS01325		ABUW_0270	hypothetical protein	1406	2103	1733	1345	1734	1178	1849	1601.7	1188.37	1140.74	2068.49	2053.49	1561.97	1807.67	1631.78	0.654896	0.226155	2.89579	0.00378209	0.00899297	1631.78	0.290361	0.247889	1.17133	0.241464	0.348472	1631.78	0.364536	0.226207	1.61151	0.107068	0.361001
ABUW_RS01330		ABUW_0271	hypothetical protein	1457	2405	1680	586	749	673	1235	1659.8	1359.02	1105.85	901.217	887.004	892.364	1207.4	1144.67	-0.619941	0.260608	-2.37882	0.0173681	0.0345426	1144.67	-0.232674	0.28609	-0.813291	0.416051	0.530331	1144.67	-0.387266	0.259757	-1.49088	0.135994	0.41408
ABUW_RS01335		ABUW_0272	tRNA-Glu	36	92	89	201	293	62	113	41.0109	51.9875	58.5839	309.121	346.985	82.2089	110.474	142.91	2.68396	0.275027	9.75889	1.68987e-22	4.61939e-21	142.91	1.76077	0.299584	5.87738	4.16803e-09	3.92193e-08	142.91	0.923189	0.289196	3.19226	0.00141163	0.0197682
ABUW_RS01340		ABUW_0273	tRNA-Glu	42	153	209	138	187	62	77	47.846	86.4574	137.573	212.232	221.455	82.2089	75.279	123.293	1.2484	0.431467	2.89338	0.00381118	0.00905064	123.293	1.46287	0.479747	3.04926	0.00229406	0.00683474	123.293	-0.214474	0.441395	-0.4859	0.627038	0.852554
ABUW_RS01345		ABUW_0274	hypothetical protein	849	1329	1158	192	210	404	654	967.174	750.993	762.249	295.279	248.693	535.684	639.382	599.922	-1.60466	0.231032	-6.94561	3.76838e-12	3.72363e-11	599.922	-1.11491	0.253485	-4.39832	1.09091e-05	5.77041e-05	599.922	-0.489752	0.224071	-2.1857	0.0288377	0.160165
ABUW_RS01350		ABUW_0275	amino acid permease	407	1661	2211	989	1075	704	829	463.651	938.6	1455.38	1521	1273.07	933.469	810.471	1056.52	0.551287	0.445748	1.23677	0.216173	0.29984	1056.52	0.680052	0.488788	1.3913	0.164133	0.255584	1056.52	-0.128763	0.446152	-0.288609	0.772881	0.915903
ABUW_RS01355		ABUW_0276	tRNA-Glu	113	298	375	371	535	224	347	128.729	168.394	246.842	570.566	633.574	297.013	339.244	340.623	1.72592	0.315047	5.47831	4.29405e-08	2.56479e-07	340.623	0.919808	0.344704	2.6684	0.0076213	0.019403	340.623	0.806115	0.317276	2.54074	0.0110618	0.0845256
ABUW_RS01360		ABUW_0277	tRNA-Ala	117	277	185	82	104	77	90	133.285	156.528	121.776	126.109	123.162	102.098	87.9884	121.564	-0.142011	0.251089	-0.565579	0.57168	0.656739	121.564	0.395393	0.285079	1.38696	0.165454	0.257106	121.564	-0.537404	0.253569	-2.11936	0.03406	0.178691
ABUW_RS01365		ABUW_0278	glutamate--tRNA ligase	4351	10368	9183	5605	7303	4053	5230	4956.62	5858.76	6044.67	8620	8648.58	5374.08	5113.1	6373.69	0.619172	0.164232	3.7701	0.000163182	0.000530503	6373.69	0.719603	0.180128	3.99496	6.47043e-05	0.000292654	6373.69	-0.10043	0.164429	-0.610783	0.541344	0.804084
ABUW_RS01370		ABUW_0279	hypothetical protein	7958	10997	9206	4633	6416	3533	4520	9065.69	6214.2	6059.81	7125.15	7598.15	4684.58	4418.97	6452.37	0.0498384	0.244574	0.203776	0.838528	0.885626	6452.37	0.693679	0.268165	2.58676	0.00968826	0.0238387	6452.37	-0.64384	0.244719	-2.63093	0.00851505	0.0719382
ABUW_RS01375		ABUW_0280	sulfate ABC transporter substrate-binding protein	245	438	363	121	107	155	200	279.102	247.506	238.943	186.087	126.715	205.522	195.53	211.344	-0.711705	0.250466	-2.84152	0.00448988	0.0104764	211.344	-0.365774	0.277263	-1.31923	0.187091	0.284127	211.344	-0.34593	0.244171	-1.41675	0.156556	0.445763
ABUW_RS01380	rsmH	ABUW_0281	16S rRNA (cytosine(1402)-N(4))-methyltransferase RsmH	3577	6886	5787	3067	3969	2458	3617	4074.89	3891.15	3809.27	4716.78	4700.29	3259.19	3536.16	3998.25	0.262769	0.133113	1.97403	0.0483788	0.085027	3998.25	0.470431	0.146248	3.21666	0.0012969	0.00414765	3998.25	-0.207662	0.133307	-1.55777	0.119288	0.38332
ABUW_RS01385	ftsL	ABUW_0282	cell division protein FtsL	1313	2725	2446	1164	1535	861	1451	1495.76	1539.85	1610.07	1790.13	1817.82	1141.64	1418.57	1544.83	0.22003	0.171865	1.28025	0.200457	0.282117	1544.83	0.493755	0.189211	2.60955	0.00906609	0.0225	1544.83	-0.273724	0.1723	-1.58865	0.112141	0.36865
ABUW_RS01390	ftsI	ABUW_0283	penicillin-binding protein PBP3	4713	12225	10802	4140	5316	3722	5427	5369.01	6908.12	7110.37	6366.96	6295.48	4935.19	5305.7	6041.55	-0.0299176	0.195175	-0.153286	0.878173	0.915069	6041.55	0.306124	0.214009	1.43042	0.152596	0.241944	6041.55	-0.336041	0.195202	-1.7215	0.0851593	0.314025
ABUW_RS01395	murE	ABUW_0284	UDP-N-acetylmuramoyl-L-alanyl-D-glutamate--2, 6-diaminopimelate ligase	2782	6836	6942	2965	3579	2406	3724	3169.23	3862.9	4569.54	4559.91	4238.43	3190.24	3640.76	3890.15	0.18548	0.221862	0.836012	0.403148	0.498939	3890.15	0.364891	0.243279	1.49989	0.133644	0.217418	3890.15	-0.17941	0.221927	-0.808419	0.418849	0.722306
ABUW_RS01400	murF	ABUW_0285	UDP-N-acetylmuramoyl-tripeptide--D-alanyl-D- alanine ligase	2352	7030	7773	3306	4098	2650	3774	2679.38	3972.52	5116.55	5084.34	4853.06	3513.77	3689.65	4129.89	0.340592	0.29973	1.13633	0.255818	0.343137	4129.89	0.464132	0.328503	1.41287	0.157694	0.248241	4129.89	-0.123539	0.29981	-0.412057	0.680298	0.876617
ABUW_RS01405		ABUW_0286	phospho-N-acetylmuramoyl-pentapeptide- transferase	1778	7114	8022	2455	3100	2323	3423	2025.48	4019.99	5280.45	3775.58	3671.18	3080.18	3346.49	3599.91	-0.0203244	0.390863	-0.0519988	0.95853	0.976582	3599.91	0.212493	0.428312	0.496116	0.619813	0.718415	3599.91	-0.232815	0.390853	-0.595659	0.551403	0.811988
ABUW_RS01410		ABUW_0287	hypothetical protein	405	524	430	313	327	348	557	461.373	296.103	283.046	481.367	387.25	461.431	544.55	416.446	0.327874	0.299297	1.09548	0.273306	0.360779	416.446	-0.213843	0.327618	-0.65272	0.513937	0.623968	416.446	0.541718	0.297821	1.81894	0.0689206	0.275912
ABUW_RS01415		ABUW_0288	methyltransferase domain-containing protein	565	1417	1073	454	542	621	841	643.643	800.72	706.298	698.213	641.864	823.415	822.203	733.765	-0.100465	0.182265	-0.551203	0.581495	0.664743	733.765	-0.297122	0.199972	-1.48582	0.137327	0.22203	733.765	0.196658	0.180453	1.0898	0.275802	0.595091
ABUW_RS01420	ponA	ABUW_0289	penicillin-binding protein PBP1a	8384	18739	17234	8324	10894	8691	12328	9550.98	10589.1	11344.2	12801.6	12901.2	11523.8	12052.5	11537.6	0.292112	0.151537	1.92766	0.0538972	0.0933171	11537.6	0.12456	0.166052	0.750125	0.45318	0.567232	11537.6	0.167552	0.151509	1.10589	0.268773	0.58816
ABUW_RS01425		ABUW_0290	pilus assembly protein PilM	771	1272	834	492	627	401	705	878.317	718.783	548.977	756.653	742.525	531.706	689.242	695.172	0.0690923	0.271404	0.254574	0.799052	0.855719	695.172	0.294857	0.298427	0.988035	0.323135	0.435773	695.172	-0.225764	0.271535	-0.831434	0.405728	0.711606
ABUW_RS01430		ABUW_0291	PilN domain-containing protein	135	164	144	96	127	71	136	153.791	92.6733	94.7874	147.64	150.4	94.1425	132.96	123.771	0.401917	0.338407	1.18767	0.234962	0.319628	123.771	0.386858	0.374509	1.03297	0.301616	0.412999	123.771	0.01506	0.339879	0.04431	0.964657	0.990528
ABUW_RS01435		ABUW_0292	type 4a pilus biogenesis protein PilO	183	261	218	152	171	99	183	208.472	147.486	143.498	233.763	202.507	131.269	178.91	177.986	0.396026	0.289591	1.36753	0.171458	0.247919	177.986	0.485468	0.321083	1.51197	0.130542	0.214257	177.986	-0.089442	0.291637	-0.306689	0.75908	0.912569
ABUW_RS01440	comL	ABUW_0293	pilus assembly protein PilP	103	184	128	74	95	90	135	117.337	103.975	84.2555	113.806	112.504	119.336	131.983	111.885	0.159843	0.264972	0.603244	0.546346	0.633653	111.885	-0.154072	0.291353	-0.528815	0.596934	0.698818	111.885	0.313915	0.25927	1.21076	0.225986	0.538947
ABUW_RS01445		ABUW_0294	type IV pilus secretin PilQ family protein	549	739	645	273	324	291	518	625.416	417.595	424.569	419.85	383.697	385.851	506.422	451.914	-0.281364	0.279587	-1.00636	0.314243	0.406368	451.914	-0.153416	0.307311	-0.499221	0.617624	0.71721	451.914	-0.127948	0.278076	-0.460118	0.645431	0.861293
ABUW_RS01450	aroK	ABUW_0295	shikimate kinase AroK	1369	2244	2081	1165	1493	998	1627	1559.55	1268.04	1369.81	1791.67	1768.09	1323.3	1590.63	1524.44	0.348278	0.187783	1.85468	0.0636413	0.107359	1524.44	0.28799	0.206179	1.3968	0.162474	0.25395	1524.44	0.0602879	0.187853	0.320932	0.748262	0.909563
ABUW_RS01455	aroB	ABUW_0296	3-dehydroquinate synthase	1927	4559	4271	2395	3068	1604	2437	2195.22	2576.21	2811.37	3683.3	3633.28	2126.82	2382.53	2772.68	0.532745	0.183898	2.89696	0.00376802	0.00896521	2772.68	0.697904	0.201934	3.4561	0.000548047	0.00191191	2772.68	-0.165158	0.18429	-0.896186	0.370153	0.678382
ABUW_RS01460		ABUW_0297	hypothetical protein	2473	5518	4785	3060	4066	2043	3095	2817.22	3118.12	3149.71	4706.01	4815.16	2708.92	3025.82	3477.28	0.652213	0.149978	4.34871	1.3694e-05	5.5263e-05	3477.28	0.73109	0.164725	4.43824	9.06987e-06	4.86628e-05	3477.28	-0.0788765	0.150379	-0.524519	0.599918	0.832988
ABUW_RS01465	gltB	ABUW_0298	glutamate synthase large subunit	7210	16833	11772	1508	1878	4712	5757	8213.57	9512.01	7748.87	2319.17	2224.02	6247.88	5628.32	5984.84	-1.90253	0.173616	-10.9583	6.06385e-28	2.46838e-26	5984.84	-1.3863	0.190187	-7.28915	3.11924e-13	5.67013e-12	5984.84	-0.516233	0.172398	-2.99443	0.00274961	0.0325522
ABUW_RS01470		ABUW_0299	FAD-dependent oxidoreductase	2185	5925	4419	974	1285	1698	2269	2489.13	3348.11	2908.79	1497.93	1521.76	2251.46	2218.29	2319.35	-0.949858	0.193422	-4.9108	9.07058e-07	4.43049e-06	2319.35	-0.565693	0.212176	-2.66615	0.00767252	0.0194936	2319.35	-0.384164	0.192382	-1.99688	0.0458379	0.212818
ABUW_RS01475		ABUW_0300	metal-dependent hydrolase	157	163	109	62	66	85	107	178.853	92.1083	71.7488	95.3506	78.1605	112.706	104.608	104.791	-0.388054	0.439006	-0.883937	0.37673	0.470755	104.791	-0.326514	0.482985	-0.676032	0.49902	0.610131	104.791	-0.0615393	0.432922	-0.142149	0.886963	0.959477
ABUW_RS01480		ABUW_0301	LemA family protein	6300	14183	11874	2715	3514	4966	4666	7176.91	8014.55	7816.01	4175.43	4161.46	6584.67	4561.71	6070.11	-0.879643	0.217955	-4.03589	5.43947e-05	0.000196251	6070.11	-0.418698	0.238887	-1.7527	0.0796527	0.142318	6070.11	-0.460944	0.217669	-2.11764	0.0342054	0.178932
ABUW_RS01485		ABUW_0302	TPM domain-containing protein	3832	10130	7818	1336	1616	2761	2954	4365.38	5724.27	5146.17	2054.65	1913.75	3660.95	2887.97	3679.02	-1.35633	0.214133	-6.33408	2.38758e-10	1.89841e-09	3679.02	-0.722527	0.234772	-3.07757	0.00208694	0.0062978	3679.02	-0.633807	0.213319	-2.97116	0.00296675	0.0342517
ABUW_RS01490		ABUW_0303	TPM domain-containing protein	2220	4121	3133	726	887	1275	1523	2529.01	2328.7	2062.28	1116.52	1050.43	1690.59	1488.96	1752.36	-1.08999	0.179744	-6.06415	1.32652e-09	9.72175e-09	1752.36	-0.552986	0.197429	-2.80094	0.00509534	0.0137182	1752.36	-0.537008	0.1782	-3.01351	0.00258243	0.0312309
ABUW_RS01495		ABUW_0304	pilin	999	1097	765	203	202	407	571	1138.05	619.894	503.558	312.196	239.219	539.662	558.238	558.688	-1.45052	0.387598	-3.74233	0.000182319	0.000587595	558.688	-0.995016	0.424928	-2.34161	0.0192007	0.0427252	558.688	-0.455505	0.383767	-1.18693	0.235255	0.550641
ABUW_RS01500		ABUW_0305	O-antigen ligase family protein	1309	2859	2235	1632	2161	1294	1916	1491.2	1615.57	1471.18	2509.87	2559.17	1715.78	1873.18	1890.85	0.731626	0.144775	5.05355	4.33664e-07	2.23394e-06	1890.85	0.497727	0.158994	3.13047	0.00174529	0.00538838	1890.85	0.2339	0.145149	1.61145	0.107082	0.361001
ABUW_RS01505	bfrB	ABUW_0306	bacterioferritin	2253	5257	5824	1273	1633	2160	2559	2566.6	2970.63	3833.62	1957.76	1933.88	2864.05	2501.8	2661.19	-0.683259	0.234766	-2.91038	0.00360991	0.00863291	2661.19	-0.463253	0.257352	-1.80008	0.0718479	0.13006	2661.19	-0.220005	0.234167	-0.939521	0.347463	0.661301
ABUW_RS01510		ABUW_0307	(2Fe-2S)-binding protein	5037	4062	1923	3471	4915	2669	3767	5738.11	2295.36	1265.81	5338.1	5820.59	3538.96	3682.8	3954.25	0.848334	0.551634	1.53786	0.124084	0.187165	3954.25	0.62775	0.604342	1.03873	0.29893	0.410026	3954.25	0.220588	0.551705	0.39983	0.689282	0.881879
ABUW_RS01515		ABUW_0308	RidA family protein	1418	3573	3106	1865	2520	1671	2410	1615.37	2019.04	2044.51	2868.21	2984.31	2215.66	2356.13	2300.46	0.627492	0.183457	3.42037	0.000625363	0.00180153	2300.46	0.356212	0.201171	1.77069	0.0766117	0.137409	2300.46	0.27128	0.183567	1.47783	0.139454	0.420348
ABUW_RS01520		ABUW_0309	bifunctional (p)ppGpp synthetase/guanosine-3',5'-bis(diphosphate) 3'-pyrophosphohydrolase	7252	16014	15002	2752	3507	4720	5600	8261.42	9049.21	9875.01	4232.34	4153.17	6258.48	5474.83	6757.78	-1.11209	0.166926	-6.66215	2.6985e-11	2.44694e-10	6757.78	-0.484499	0.183035	-2.64703	0.00812024	0.0204508	6757.78	-0.62759	0.166526	-3.76872	0.000164089	0.00388525
ABUW_RS01525	rpoZ	ABUW_0310	DNA-directed RNA polymerase subunit omega	4846	8156	4702	3147	4563	2498	3520	5520.52	4608.8	3095.07	4839.81	5403.74	3312.22	3441.32	4317.36	0.216811	0.283453	0.764893	0.444336	0.537827	4317.36	0.601027	0.31075	1.93412	0.0530985	0.101044	4317.36	-0.384215	0.283591	-1.35482	0.175474	0.47252
ABUW_RS01530	gmk	ABUW_0311	guanylate kinase	1590	3239	2505	2359	3214	778	1057	1811.31	1830.3	1648.91	3627.94	3806.18	1031.59	1033.37	2112.8	1.07608	0.141434	7.60832	2.77686e-14	3.43213e-13	2112.8	1.84817	0.157214	11.7557	6.5982e-32	7.48796e-30	2112.8	-0.772094	0.144157	-5.35591	8.51278e-08	7.125e-06
ABUW_RS01535	ispH	ABUW_0312	4-hydroxy-3-methylbut-2-enyl diphosphate reductase	2882	5489	4233	2536	3459	2271	3025	3283.15	3101.73	2786.36	3900.15	4096.32	3011.23	2957.39	3305.19	0.387726	0.152628	2.54033	0.0110749	0.0234061	3305.19	0.422138	0.167544	2.51957	0.0117499	0.0280097	3305.19	-0.0344125	0.152783	-0.225238	0.821794	0.935083
ABUW_RS01540		ABUW_0313	prepilin-type N-terminal cleavage/methylation domain-containing protein	39	59	41	14	25	28	33	44.4285	33.3398	26.9881	21.5308	29.6063	37.1266	32.2624	32.1832	-0.416645	0.430267	-0.96834	0.332875	0.425824	32.1832	-0.422174	0.476551	-0.885895	0.375674	0.490209	32.1832	0.00553029	0.40626	0.0136127	0.989139	0.999186
ABUW_RS01545	pilV	ABUW_0314	type IV pilus modification protein PilV	58	99	69	27	24	54	57	66.0731	55.943	45.419	41.5237	28.422	71.6013	55.726	52.1012	-0.678593	0.37725	-1.79879	0.0720517	0.119184	52.1012	-0.8723	0.412156	-2.11643	0.0343081	0.0707899	52.1012	0.193708	0.347123	0.558038	0.576818	0.822818
ABUW_RS01550		ABUW_0315	PilW family protein	146	175	127	57	67	58	76	166.322	98.8892	83.5972	87.6611	79.3448	76.9051	74.3013	95.2887	-0.467415	0.375959	-1.24326	0.213771	0.297279	95.2887	0.142273	0.419988	0.338755	0.734794	0.809116	95.2887	-0.609688	0.374449	-1.62823	0.103477	0.354006
ABUW_RS01555		ABUW_0316	pilus assembly protein	85	129	95	44	51	51	62	96.8313	72.8955	62.5334	67.6682	60.3968	67.6235	60.6142	69.7947	-0.263391	0.324295	-0.812197	0.416679	0.511794	69.7947	-0.00195372	0.363336	-0.00537718	0.99571	0.998643	69.7947	-0.261437	0.318951	-0.819677	0.4124	0.718059
ABUW_RS01560		ABUW_0317	VWA domain-containing protein	1242	1932	1623	487	620	680	1005	1414.88	1091.74	1068.33	748.964	734.235	901.646	982.537	991.761	-0.682758	0.207966	-3.28303	0.00102699	0.0028094	991.761	-0.345823	0.22856	-1.51305	0.130266	0.214062	991.761	-0.336935	0.206428	-1.63221	0.102634	0.352126
ABUW_RS01565		ABUW_0318	prepilin-type N-terminal cleavage/methylation domain-containing protein	133	213	190	52	60	72	91	151.512	120.362	125.067	79.9715	71.055	95.4684	88.9661	104.629	-0.805308	0.265735	-3.03049	0.00244158	0.00604227	104.629	-0.290292	0.298381	-0.97289	0.330608	0.442821	104.629	-0.515015	0.254663	-2.02234	0.043141	0.204799
ABUW_RS01570		ABUW_0319	prepilin-type N-terminal cleavage/methylation domain-containing protein	154	248	261	109	138	125	142	175.435	140.14	171.802	167.633	163.427	165.744	138.826	160.43	0.0313558	0.237267	0.132154	0.894862	0.927994	160.43	0.124147	0.264042	0.470181	0.638226	0.733627	160.43	-0.0927911	0.235848	-0.393436	0.693997	0.883827
ABUW_RS01575	rpsP	ABUW_0320	30S ribosomal protein S16	3255	11493	13051	7451	9815	4478	5251	3708.07	6494.48	8590.77	11459	11623.4	5937.6	5133.63	7563.85	0.881332	0.358656	2.45732	0.0139978	0.0287558	7563.85	1.06002	0.392999	2.69727	0.00699106	0.0179942	7563.85	-0.178691	0.358787	-0.498042	0.618454	0.846318
ABUW_RS01580	rimM	ABUW_0321	ribosome maturation factor RimM	6523	19634	25291	12792	16164	9301	12497	7430.95	11094.8	16647.7	19673	19142.2	12332.7	12217.7	14077	0.726994	0.34632	2.09919	0.0357998	0.0651143	14077	0.660879	0.379411	1.74186	0.0815336	0.145125	14077	0.0661163	0.346356	0.190891	0.848611	0.947282
ABUW_RS01585	trmD	ABUW_0322	tRNA (guanosine(37)-N1)-methyltransferase TrmD	5976	21045	28147	12648	15905	8497	11747	6807.81	11892.1	18527.7	19451.5	18835.5	11266.6	11484.4	14038	0.625354	0.399805	1.56415	0.117783	0.179288	14038	0.75092	0.438007	1.7144	0.0864551	0.152221	14038	-0.125564	0.399844	-0.314033	0.753496	0.911586
ABUW_RS01590	rplS	ABUW_0323	50S ribosomal protein L19	3528	12960	16442	12292	16122	6392	6818	4019.07	7323.45	10822.9	18904	19092.5	8475.47	6665.61	10757.6	1.36237	0.404368	3.36914	0.000754039	0.00212003	10757.6	1.32744	0.443024	2.99632	0.00273259	0.00794944	10757.6	0.0349292	0.404471	0.0863578	0.931182	0.981929
ABUW_RS01595	lipA	ABUW_0324	triacylglycerol lipase LipA	586	1003	417	95	129	333	398	667.566	566.777	274.489	146.102	152.768	441.541	389.104	376.907	-1.74888	0.39816	-4.39241	1.12103e-05	4.61346e-05	376.907	-1.47388	0.435807	-3.38195	0.000719734	0.00242696	376.907	-0.275002	0.389815	-0.705469	0.480519	0.772048
ABUW_RS01600	lipB	ABUW_0325	lipase secretion chaperone LipB	387	622	332	79	133	283	394	440.867	351.481	218.538	121.495	157.505	375.244	385.194	292.903	-1.26607	0.350957	-3.60747	0.000309197	0.000951474	292.903	-1.44351	0.383392	-3.7651	0.000166482	0.000668967	292.903	0.177443	0.340898	0.520517	0.602703	0.835244
ABUW_RS01605	truB	ABUW_0326	tRNA pseudouridine(55) synthase TruB	481	1358	1475	1301	1683	814	1070	547.951	767.38	970.913	2000.83	1993.09	1079.32	1046.08	1200.8	1.38787	0.277215	5.0065	5.54296e-07	2.8014e-06	1200.8	0.910143	0.303885	2.99503	0.00274419	0.00796048	1200.8	0.477731	0.277968	1.71866	0.085677	0.315288
ABUW_RS01610		ABUW_0327	TSUP family transporter	212	543	556	563	764	321	436	241.509	306.839	365.985	865.845	904.767	425.63	426.255	505.261	1.53384	0.23418	6.54984	5.76003e-11	4.94755e-10	505.261	1.05571	0.257236	4.10405	4.05988e-05	0.000193438	505.261	0.478131	0.23675	2.01956	0.0434287	0.205118
ABUW_RS01615		ABUW_0328	hemerythrin domain-containing protein	5764	11717	7996	1059	1212	4684	4860	6566.3	6621.06	5263.34	1628.65	1435.31	6210.75	4751.37	4639.54	-2.00554	0.222296	-9.02193	1.84805e-19	3.68135e-18	4639.54	-1.8392	0.243363	-7.55744	4.11072e-14	8.32144e-13	4639.54	-0.166331	0.220703	-0.753644	0.451063	0.751216
ABUW_RS01620		ABUW_0329	EamA family transporter	1733	4814	3449	486	580	1409	1898	1974.22	2720.3	2270.29	747.426	686.865	1868.26	1855.58	1731.85	-1.69612	0.20826	-8.14429	3.81528e-16	5.64752e-15	1731.85	-1.37702	0.228064	-6.03786	1.56167e-09	1.58495e-08	1731.85	-0.319103	0.205041	-1.55629	0.11964	0.383604
ABUW_RS01625		ABUW_0330	EamA family transporter	664	1713	1496	381	546	547	856	756.423	967.984	984.736	585.945	646.601	725.295	836.867	786.264	-0.552244	0.211987	-2.60509	0.00918497	0.0198716	786.264	-0.342026	0.232973	-1.46809	0.142079	0.228167	786.264	-0.210218	0.210181	-1.00018	0.317225	0.634793
ABUW_RS01630	serA	ABUW_0331	phosphoglycerate dehydrogenase	4995	16103	13870	17708	23242	10218	11726	5690.26	9099.5	9129.87	27233.4	27524.4	13548.6	11463.9	14812.8	1.77962	0.27085	6.57049	5.01494e-11	4.3374e-10	14812.8	1.13046	0.296706	3.81001	0.000138958	0.000569988	14812.8	0.64916	0.270931	2.39603	0.0165735	0.113027
ABUW_RS01635		ABUW_0332	FAD-binding oxidoreductase	2580	5858	6335	4513	6169	3669	4092	2939.11	3310.25	4169.99	6940.6	7305.64	4864.91	4000.54	4790.15	1.03599	0.226684	4.57018	4.87302e-06	2.12203e-05	4790.15	0.684533	0.248404	2.75572	0.00585625	0.0154557	4790.15	0.351453	0.226842	1.54933	0.121302	0.38634
ABUW_RS01640		ABUW_0333	hypothetical protein	1413	3310	2134	447	685	1039	1179	1609.68	1870.42	1404.7	687.447	811.212	1377.66	1152.65	1273.39	-1.11889	0.221092	-5.06077	4.17563e-07	2.15693e-06	1273.39	-0.754028	0.24254	-3.10888	0.00187797	0.00572719	1273.39	-0.364866	0.218956	-1.66639	0.0956361	0.338441
ABUW_RS01645		ABUW_0334	antibiotic biosynthesis monooxygenase	1128	987	571	263	282	702	946	1285.01	557.735	375.858	404.471	333.959	930.817	924.856	687.529	-1.00085	0.493318	-2.02882	0.0424769	0.075895	687.529	-1.32987	0.540067	-2.46241	0.0138006	0.032302	687.529	0.329019	0.490732	0.670465	0.502562	0.78401
ABUW_RS01650		ABUW_0335	NAD(P)H-dependent oxidoreductase	1401	1295	691	173	259	621	966	1596.01	731.78	454.848	266.059	306.721	823.415	944.409	731.891	-1.69363	0.495232	-3.41987	0.000626516	0.00180338	731.891	-1.62562	0.542186	-2.99826	0.00271524	0.00791945	731.891	-0.0680091	0.491598	-0.138343	0.88997	0.959844
ABUW_RS01655		ABUW_0336	hypothetical protein	377	671	377	116	162	189	177	429.475	379.17	248.159	178.398	191.849	250.605	173.044	264.385	-0.925155	0.328048	-2.82018	0.00479966	0.0111299	264.385	-0.190097	0.362514	-0.524385	0.600011	0.700449	264.385	-0.735057	0.32503	-2.26151	0.0237277	0.142327
ABUW_RS01660		ABUW_0337	MFS transporter	415	878	539	359	566	210	319	472.764	496.141	354.795	552.111	670.286	278.45	311.87	448.06	0.472014	0.241147	1.95737	0.0503042	0.0879501	448.06	1.04998	0.26812	3.91608	8.99988e-05	0.000389198	448.06	-0.577965	0.244716	-2.36178	0.0181876	0.120105
ABUW_RS01665	yccS	ABUW_0338	TIGR01666 family membrane protein	1396	3440	2850	290	353	796	1239	1590.31	1943.88	1876	445.995	418.04	1055.46	1211.31	1220.14	-2.0633	0.19094	-10.806	3.22373e-27	1.25759e-25	1220.14	-1.3931	0.209256	-6.65737	2.78763e-11	3.71519e-10	1220.14	-0.670197	0.185043	-3.62184	0.000292511	0.00613985
ABUW_RS01670		ABUW_0339	superoxide dismutase family protein	10052	19461	13918	1058	1279	7090	6323	11451.2	10997	9161.47	1627.11	1514.66	9400.99	6181.67	7190.59	-2.74586	0.251403	-10.9222	9.03072e-28	3.63657e-26	7190.59	-2.31027	0.275237	-8.39373	4.70942e-17	1.41094e-15	7190.59	-0.435599	0.249912	-1.74301	0.0813316	0.303959
ABUW_RS01675		ABUW_0340	AI-2E family transporter	1347	3430	3396	620	813	1162	1927	1534.49	1938.23	2235.4	953.506	962.796	1540.75	1883.93	1578.44	-0.990448	0.235831	-4.19983	2.67119e-05	0.000102391	1578.44	-0.838069	0.258456	-3.2426	0.00118444	0.00382389	1578.44	-0.152378	0.234176	-0.6507	0.51524	0.793135
ABUW_RS01680		ABUW_0341	ParA family protein	1668	3414	3259	839	1063	1308	2199	1900.17	1929.19	2145.22	1290.31	1258.86	1734.34	2149.85	1772.56	-0.644228	0.180597	-3.56722	0.000360793	0.00109851	1772.56	-0.608461	0.198	-3.07303	0.00211896	0.00637903	1772.56	-0.0357662	0.179224	-0.199561	0.841824	0.944041
ABUW_RS01685		ABUW_0342	endonuclease	219	257	227	152	220	130	183	249.483	145.226	149.422	233.763	260.535	172.374	178.91	198.53	0.456628	0.315088	1.44921	0.147279	0.217664	198.53	0.493261	0.34812	1.41693	0.156504	0.246574	198.53	-0.0366327	0.316807	-0.115631	0.907945	0.969355
ABUW_RS01690		ABUW_0343	hypothetical protein	1618	2996	2164	840	1177	2176	1590	1843.21	1692.98	1424.44	1291.85	1393.86	2885.27	1554.46	1726.58	-0.299851	0.309688	-0.968234	0.332928	0.425824	1726.58	-0.72442	0.339148	-2.136	0.0326793	0.0679911	1726.58	0.424571	0.308857	1.37465	0.16924	0.464396
ABUW_RS01695		ABUW_0344	hypothetical protein	726	1815	1769	436	518	684	953	827.053	1025.62	1164.44	670.53	613.442	906.95	931.699	877.105	-0.649804	0.216809	-2.99713	0.00272539	0.00670603	877.105	-0.518809	0.237949	-2.18034	0.0292321	0.0617814	877.105	-0.130994	0.214718	-0.610073	0.541813	0.80445
ABUW_RS01700		ABUW_0345	class I SAM-dependent methyltransferase	1003	2319	1636	284	315	668	892	1142.61	1310.42	1076.89	436.767	373.039	885.735	872.063	871.075	-1.54181	0.190202	-8.10616	5.22428e-16	7.61282e-15	871.075	-1.12027	0.208615	-5.37005	7.87139e-08	6.20597e-07	871.075	-0.421538	0.18451	-2.28463	0.0223346	0.1366
ABUW_RS01705		ABUW_0346	hypothetical protein	3619	5400	5250	6575	8656	2698	4322	4122.73	3051.44	3455.79	10111.8	10250.9	3577.41	4225.4	5542.2	1.52327	0.205596	7.40903	1.27223e-13	1.47966e-12	5542.2	1.38365	0.225428	6.13786	8.36383e-10	8.97494e-09	5542.2	0.139618	0.206004	0.677746	0.497933	0.783511
ABUW_RS01710		ABUW_0347	amino acid permease	6994	20833	16129	3323	4471	7935	10464	7967.51	11772.3	10616.9	5110.49	5294.78	10521.4	10230.1	8787.64	-0.959902	0.223345	-4.29785	1.72467e-05	6.83479e-05	8787.64	-0.995861	0.244655	-4.07048	4.69172e-05	0.000217996	8787.64	0.0359593	0.222994	0.161257	0.871891	0.95349
ABUW_RS01715		ABUW_0350	Glu/Leu/Phe/Val dehydrogenase	9821	33790	75142	30707	37635	15415	21689	11188	19094.1	49461.9	47224.7	44569.3	20439.5	21204.2	30454.5	0.787958	0.548819	1.43573	0.151078	0.222226	30454.5	1.1403	0.601223	1.89663	0.0578763	0.108918	30454.5	-0.352337	0.548843	-0.641964	0.520897	0.795041
ABUW_RS01720		ABUW_0351	aspartate aminotransferase family protein	4283	15063	25409	10771	13575	6343	7724	4879.16	8511.82	16725.4	16564.9	16076.2	8410.5	7551.36	11245.6	0.701014	0.469942	1.4917	0.135777	0.202583	11245.6	1.03207	0.514861	2.00457	0.0450096	0.0884834	11245.6	-0.331055	0.470009	-0.704359	0.481209	0.772233
ABUW_RS01725	astA	ABUW_0352	arginine N-succinyltransferase	2133	7055	11450	4961	6280	2842	3680	2429.9	3986.65	7536.92	7629.59	7437.09	3768.35	3597.75	5198.03	0.695499	0.4428	1.57069	0.116255	0.177198	5198.03	1.0324	0.485214	2.12772	0.0333601	0.0692148	5198.03	-0.336899	0.442955	-0.760572	0.446913	0.748808
ABUW_RS01730	astD	ABUW_0353	succinylglutamate-semialdehyde dehydrogenase	3340	11117	18437	7640	9759	4806	5391	3804.9	6282.01	12136.1	11749.7	11557.1	6372.52	5270.51	8167.54	0.653537	0.454822	1.43691	0.150744	0.221822	8167.54	1.00132	0.498325	2.00936	0.0444986	0.0876169	8167.54	-0.347778	0.454914	-0.764491	0.444575	0.747026
ABUW_RS01735	astB	ABUW_0354	N-succinylarginine dihydrolase	3609	11813	19281	10275	12820	4806	6022	4111.34	6675.31	12691.6	15802.1	15182.1	6372.52	5887.4	9531.77	0.985046	0.442434	2.22642	0.0259858	0.0492993	9531.77	1.33759	0.484759	2.7593	0.00579255	0.0153308	9531.77	-0.352546	0.442552	-0.79662	0.425671	0.727787
ABUW_RS01740	astE	ABUW_0355	succinylglutamate desuccinylase	1484	5885	9406	4273	5324	2165	2526	1690.56	3325.5	6191.46	6571.5	6304.95	2870.68	2469.54	4203.46	0.784983	0.484061	1.62166	0.104876	0.162432	4203.46	1.26981	0.530478	2.39371	0.0166789	0.0378331	4203.46	-0.484826	0.484297	-1.00109	0.316782	0.634793
ABUW_RS01745		ABUW_0356	hypothetical protein	2641	4711	3896	12111	18215	3779	4256	3008.6	2662.1	2564.53	18625.7	21571.1	5010.77	4160.87	8229.09	2.87263	0.18755	15.3166	5.92708e-53	9.65084e-51	8229.09	2.13212	0.205472	10.3767	3.16532e-25	2.07967e-23	8229.09	0.740503	0.188059	3.93762	8.22938e-05	0.00222688
ABUW_RS01750		ABUW_0357	hypothetical protein	277	472	290	11	12	75	123	315.556	266.718	190.891	16.917	14.211	99.4463	120.251	146.284	-4.05632	0.426041	-9.52096	1.71584e-21	4.28389e-20	146.284	-2.83308	0.456052	-6.21218	5.22561e-10	5.84176e-09	146.284	-1.22324	0.318857	-3.83634	0.000124883	0.00314303
ABUW_RS01755		ABUW_0358	S8 family serine peptidase	830	1740	1319	123	168	358	474	945.529	983.241	868.227	189.163	198.954	474.69	463.406	589.03	-2.26272	0.178931	-12.6457	1.18104e-36	8.67253e-35	589.03	-1.27127	0.197023	-6.45239	1.10097e-10	1.33435e-09	589.03	-0.99145	0.165269	-5.999	1.98532e-09	2.74814e-07
ABUW_RS01760		ABUW_0359	hypothetical protein	2895	4034	2845	1022	1113	1616	1431	3297.96	2279.54	1872.71	1571.75	1318.07	2142.74	1399.02	1983.11	-0.781073	0.330022	-2.36673	0.0179459	0.035635	1983.11	-0.293254	0.36182	-0.810497	0.417655	0.531786	1983.11	-0.487817	0.329562	-1.4802	0.13882	0.41969
ABUW_RS01765		ABUW_0360	putative signal peptide-containing protein	1940	2357	1584	568	684	940	1089	2210.03	1331.9	1042.66	873.535	810.027	1246.39	1064.66	1225.6	-0.85945	0.348805	-2.46399	0.0137401	0.0282574	1225.6	-0.45695	0.382452	-1.19479	0.232168	0.338052	1225.6	-0.402499	0.347879	-1.15701	0.247269	0.565388
ABUW_RS01770		ABUW_0361	LysR family transcriptional regulator	170	406	402	85	128	156	216	193.663	229.423	264.615	130.723	151.584	206.848	211.172	198.29	-0.700874	0.243985	-2.8726	0.00407103	0.00960077	198.29	-0.563078	0.26895	-2.09361	0.0362946	0.0742287	198.29	-0.137796	0.235106	-0.586102	0.557807	0.814752
ABUW_RS01775		ABUW_0362	EamA family transporter	12715	41580	40882	1812	2756	3404	7135	14484.8	23496.1	26910.4	2786.7	3263.79	4513.53	6975.53	11775.8	-2.83789	0.341158	-8.31841	8.91483e-17	1.37391e-15	11775.8	-0.925176	0.373833	-2.47484	0.0133297	0.0312977	11775.8	-1.91272	0.340777	-5.6128	1.99073e-08	2.04704e-06
ABUW_RS01780		ABUW_0363	GTP cyclohydrolase	1887	2171	2094	344	475	524	1133	2149.65	1226.79	1378.37	529.042	562.519	694.798	1107.68	1092.69	-1.53693	0.340431	-4.51466	6.34183e-06	2.7143e-05	1092.69	-0.724334	0.373455	-1.93955	0.0524346	0.099974	1092.69	-0.812597	0.338569	-2.4001	0.0163908	0.112363
ABUW_RS01785		ABUW_0364	DUF262 domain-containing protein	1922	3993	4032	1433	1657	1893	2602	2189.53	2256.37	2654.05	2203.83	1962.3	2510.02	2543.84	2331.42	-0.184908	0.174275	-1.06101	0.288686	0.377094	2331.42	-0.279119	0.19107	-1.46082	0.144065	0.230467	2331.42	0.094212	0.173684	0.542434	0.58752	0.826015
ABUW_RS01790		ABUW_0365	hypothetical protein	532	1163	1564	547	716	504	825	606.05	657.19	1029.5	841.238	847.923	668.279	806.56	779.534	0.14314	0.294857	0.485455	0.627353	0.703846	779.534	0.19514	0.323669	0.602898	0.546577	0.654389	779.534	-0.0519988	0.294768	-0.176406	0.859975	0.948866
ABUW_RS01795		ABUW_0366	glycine--tRNA ligase subunit beta	3655	12489	11675	5743	7729	4433	5450	4163.75	7057.3	7685.02	8832.24	9153.07	5877.94	5328.19	6871.07	0.512687	0.300709	1.70492	0.0882086	0.140927	6871.07	0.682584	0.32953	2.07139	0.0383225	0.0774097	6871.07	-0.169896	0.300803	-0.564809	0.572204	0.818996
ABUW_RS01800	glyQ	ABUW_0367	glycine--tRNA ligase subunit alpha	3166	8434	8041	4932	6167	3529	4786	3606.68	4765.9	5292.96	7584.99	7303.27	4679.28	4679.03	5416.01	0.70818	0.220478	3.21203	0.00131801	0.00351564	5416.01	0.669833	0.241675	2.77163	0.00557762	0.0148459	5416.01	0.0383474	0.220627	0.173811	0.862014	0.949443
ABUW_RS01805		ABUW_0368	tetracycline resistance MFS efflux pump	180	303	233	77	113	103	180	205.054	171.22	153.371	118.419	133.82	136.573	175.977	156.348	-0.476577	0.264743	-1.80015	0.0718368	0.118993	156.348	-0.311522	0.292919	-1.06351	0.287551	0.398106	156.348	-0.165054	0.25795	-0.639869	0.522258	0.795584
ABUW_RS01810		ABUW_0369	putative DNA modification/repair radical SAM protein	764	1205	557	233	293	497	541	870.342	680.923	366.643	358.334	346.985	658.997	528.908	544.448	-0.856828	0.380983	-2.24899	0.0245129	0.0467655	544.448	-0.751648	0.417573	-1.80004	0.0718545	0.13006	544.448	-0.105179	0.378354	-0.27799	0.78102	0.919118
ABUW_RS01815		ABUW_0370	TIGR03915 family putative DNA repair protein	168	283	144	75	73	151	182	191.384	159.918	94.7874	115.343	86.4503	200.218	177.932	146.576	-0.558285	0.370021	-1.50879	0.131352	0.197159	146.576	-0.909452	0.404262	-2.24966	0.0244707	0.0528505	146.576	0.351168	0.359451	0.976955	0.328592	0.645947
ABUW_RS01820		ABUW_0371	HPP family protein	368	725	575	1023	1304	329	364	419.222	409.684	378.491	1573.29	1544.26	436.238	355.864	731.007	1.95452	0.176959	11.045	2.31666e-28	9.85897e-27	731.007	1.97985	0.196991	10.0504	9.14516e-24	5.43629e-22	731.007	-0.0253335	0.182838	-0.138557	0.8898	0.959844
ABUW_RS01825		ABUW_0372	PspC domain-containing protein	4080	5927	3063	3059	4017	4644	4996	4647.9	3349.24	2016.21	4704.48	4757.13	6157.71	4884.33	4359.57	0.503558	0.362679	1.38844	0.165003	0.239232	4359.57	-0.222776	0.397245	-0.560801	0.574933	0.680078	4359.57	0.726335	0.362565	2.00332	0.0451427	0.210725
ABUW_RS01830		ABUW_0373	hypothetical protein	1548	1653	1489	1076	1415	943	1193	1763.47	934.079	980.128	1654.79	1675.71	1250.37	1166.34	1346.41	0.443409	0.327259	1.35491	0.175445	0.252805	1346.41	0.462834	0.358894	1.28961	0.197186	0.297408	1346.41	-0.019424	0.327475	-0.0593144	0.952702	0.986981
ABUW_RS01835		ABUW_0374	acyl-CoA dehydrogenase C-terminal domain-containing protein	2069	5446	5554	918	1007	1943	2387	2356.99	3077.43	3655.9	1411.8	1192.54	2576.32	2333.65	2372.09	-1.21938	0.25065	-4.86487	1.14531e-06	5.54158e-06	2372.09	-0.915104	0.274672	-3.33162	0.000863417	0.00285897	2372.09	-0.304274	0.249451	-1.21978	0.22255	0.5354
ABUW_RS01840		ABUW_0375	hypothetical protein	1785	6620	8018	2106	2552	2975	4533	2033.46	3740.84	5277.82	3238.85	3022.21	3944.7	4431.68	3669.94	-0.235238	0.389604	-0.603788	0.545984	0.63343	3669.94	-0.419993	0.426811	-0.984027	0.325102	0.437451	3669.94	0.184757	0.389391	0.474477	0.63516	0.857121
ABUW_RS01845	aroE	ABUW_0376	shikimate dehydrogenase	503	1158	1500	776	915	781	1151	573.013	654.364	987.369	1193.42	1083.59	1035.57	1125.27	950.371	0.623407	0.286442	2.17639	0.0295265	0.0549859	950.371	0.0751156	0.313741	0.239419	0.81078	0.869758	950.371	0.548292	0.286206	1.91573	0.0553996	0.239069
ABUW_RS01850	hemF	ABUW_0377	oxygen-dependent coproporphyrinogen oxidase	4118	11034	12598	1115	1013	4847	5594	4691.19	6235.11	8292.58	1714.77	1199.65	6426.88	5468.97	4861.31	-2.13699	0.313855	-6.80884	9.83882e-12	9.35187e-11	4861.31	-2.02966	0.343673	-5.90579	3.50968e-09	3.34447e-08	4861.31	-0.107332	0.312625	-0.343324	0.731355	0.89964
ABUW_RS01855	ribA	ABUW_0378	GTP cyclohydrolase II	1416	2841	2101	2467	3103	1065	1485	1613.1	1605.4	1382.97	3794.03	3674.73	1412.14	1451.81	2133.45	1.28411	0.155851	8.23935	1.73151e-16	2.5938e-15	2133.45	1.38262	0.171702	8.05245	8.11532e-16	2.14027e-14	2133.45	-0.0985089	0.157309	-0.626211	0.531176	0.799799
ABUW_RS01860	dxs	ABUW_0379	1-deoxy-D-xylulose-5-phosphate synthase	3085	8868	8809	5200	7328	3246	4128	3514.41	5011.14	5798.49	7997.15	8678.19	4304.03	4035.73	5619.88	0.803932	0.259459	3.09849	0.0019451	0.00490532	5619.88	0.999719	0.284428	3.51484	0.000440012	0.00157387	5619.88	-0.195787	0.259686	-0.753937	0.450887	0.751216
ABUW_RS01865		ABUW_0380	inositol monophosphatase	2374	5362	5037	2220	2924	1805	2628	2704.44	3029.97	3315.59	3414.17	3462.75	2393.34	2569.26	2984.22	0.188336	0.165791	1.13599	0.255963	0.343208	2984.22	0.470474	0.182119	2.58333	0.00978509	0.0240139	2984.22	-0.282138	0.166004	-1.69958	0.0892102	0.323303
ABUW_RS01870		ABUW_0381	DEAD/DEAH box helicase	4885	15621	21013	7975	11471	5944	21611	5564.95	8827.13	13831.7	12264.9	13584.5	7881.45	21128	11868.9	0.458119	0.496346	0.922983	0.356016	0.448883	11868.9	-0.166437	0.543711	-0.306113	0.759518	0.829754	11868.9	0.624559	0.496319	1.25838	0.208253	0.516899
ABUW_RS01880	mlaF	ABUW_0383	intermembrane phospholipid transport system, ATP-binding subunit MlaF	2479	6693	7834	5153	6485	3424	4503	2824.06	3782.09	5156.7	7924.87	7679.86	4540.05	4402.35	5187.14	0.992358	0.286317	3.46595	0.000528371	0.00154228	5187.14	0.803257	0.313747	2.5602	0.0104611	0.0253572	5187.14	0.189103	0.286468	0.660118	0.509178	0.788186
ABUW_RS01885	mlaE	ABUW_0384	intermembrane phospholipid transport system, membrane subunit MlaE	1674	5318	5907	3545	4781	2400	3210	1907.01	3005.1	3888.26	5451.9	5661.9	3182.28	3138.25	3747.82	0.921217	0.318418	2.89311	0.00381453	0.00905285	3747.82	0.814259	0.34896	2.33339	0.0196276	0.0436234	3747.82	0.106958	0.318613	0.3357	0.737097	0.90341
ABUW_RS01890	mlaD	ABUW_0385	intermembrane phospholipid transport system, substrate binding subunit MlaD	1975	4922	5233	3685	4843	2425	3033	2249.9	2781.33	3444.6	5667.21	5735.33	3215.43	2965.21	3722.72	1.01238	0.233689	4.33216	1.47655e-05	5.9141e-05	3722.72	0.88364	0.256201	3.44901	0.000562654	0.00194565	3722.72	0.128739	0.233987	0.550197	0.582184	0.825188
ABUW_RS01895	mlaC	ABUW_0386	ABC transporter substrate-binding protein	4738	10944	10985	7830	10978	5405	6080	5397.49	6184.25	7230.83	12041.9	13000.7	7166.76	5944.11	8138	0.997478	0.208452	4.78517	1.70843e-06	7.92821e-06	8138	0.933793	0.22847	4.08716	4.36678e-05	0.000205965	8138	0.0636855	0.208619	0.305272	0.760159	0.912569
ABUW_RS01900	mlaB	ABUW_0387	intermembrane phospholipid transport system, subunit MlaB	615	1890	1884	1207	1556	875	820	700.603	1068	1240.14	1856.26	1842.69	1160.21	801.672	1238.51	0.881636	0.313025	2.8165	0.00485501	0.0112304	1238.51	0.915697	0.343509	2.66571	0.00768253	0.0195052	1238.51	-0.03406	0.313754	-0.108557	0.913554	0.972592
ABUW_RS01905		ABUW_0388	magnesium transporter	1163	2324	1883	1824	2392	1455	1665	1324.88	1313.25	1239.48	2805.15	2832.73	1929.26	1627.79	1867.5	1.12525	0.158093	7.11762	1.09805e-12	1.15188e-11	1867.5	0.665331	0.173379	3.83744	0.000124322	0.000517891	1867.5	0.459916	0.158634	2.89922	0.00374093	0.0401263
ABUW_RS01910		ABUW_0389	TIGR00730 family Rossman fold protein	2122	5055	3866	1410	1748	2379	2913	2417.36	2856.49	2544.78	2168.46	2070.07	3154.44	2847.89	2579.93	-0.299098	0.163729	-1.82679	0.0677319	0.113341	2579.93	-0.501859	0.179397	-2.79748	0.00515033	0.0138563	2579.93	0.202762	0.162906	1.24465	0.213259	0.522354
ABUW_RS01915		ABUW_0390	NUDIX domain-containing protein	873	1683	1496	669	821	765	1090	994.514	951.032	984.736	1028.86	972.27	1014.35	1065.64	1001.63	0.0346152	0.14173	0.244234	0.80705	0.862311	1001.63	-0.0568848	0.155901	-0.364877	0.715203	0.795024	1001.63	0.0915002	0.140796	0.649878	0.515771	0.79319
ABUW_RS01920		ABUW_0391	ComF family protein	414	927	936	242	319	335	512	471.625	523.83	616.118	372.175	377.776	444.193	500.556	472.325	-0.520542	0.207459	-2.50913	0.0121028	0.0252649	472.325	-0.334231	0.228499	-1.46272	0.143543	0.229828	472.325	-0.18631	0.204452	-0.911264	0.362156	0.674196
ABUW_RS01925	recG	ABUW_0392	ATP-dependent DNA helicase RecG	1980	3264	2996	1308	1659	1238	1641	2255.6	1844.43	1972.11	2011.59	1964.67	1641.53	1604.32	1899.18	-0.0249651	0.165704	-0.150661	0.880243	0.916642	1899.18	0.292834	0.182268	1.60661	0.108139	0.183832	1899.18	-0.317799	0.165782	-1.91697	0.0552422	0.238676
ABUW_RS01930		ABUW_0393	NAD(P)H-binding protein	1112	2413	1835	466	610	707	1045	1266.78	1363.54	1207.88	716.668	722.393	937.447	1021.64	1033.76	-0.830551	0.157219	-5.28277	1.27245e-07	7.08071e-07	1033.76	-0.445745	0.173145	-2.5744	0.0100413	0.0245462	1033.76	-0.384806	0.154836	-2.48524	0.0129462	0.096868
ABUW_RS01935	adeT2	ABUW_0394	putative multidrug efflux protein AdeT2	551	1240	962	271	311	357	563	627.695	700.701	633.233	416.774	368.302	473.364	550.416	538.641	-0.739127	0.186098	-3.97171	7.13586e-05	0.000250928	538.641	-0.386802	0.205366	-1.88347	0.0596361	0.111279	538.641	-0.352324	0.182652	-1.92894	0.0537386	0.234715
ABUW_RS01940	plsB	ABUW_0395	glycerol-3-phosphate 1-O-acyltransferase PlsB	4098	10806	11650	4953	6390	5245	5927	4668.41	6106.27	7668.57	7617.28	7567.36	6954.61	5794.53	6625.29	0.304255	0.262865	1.15746	0.247086	0.333936	6625.29	0.252302	0.288031	0.875955	0.381055	0.49492	6625.29	0.0519538	0.262868	0.197643	0.843325	0.94446
ABUW_RS01945		ABUW_0396	acyl-CoA thioesterase II	1558	3278	2739	1712	2398	1486	2154	1774.86	1852.34	1802.94	2632.91	2839.83	1970.36	2105.86	2139.87	0.596281	0.137266	4.34398	1.39921e-05	5.62842e-05	2139.87	0.424982	0.150776	2.81863	0.00482294	0.0130694	2139.87	0.171299	0.137521	1.24562	0.212905	0.522354
ABUW_RS01950		ABUW_0397	dicarboxylate/amino acid:cation symporter	1552	4161	3210	556	701	1229	1693	1768.03	2351.3	2112.97	855.08	830.16	1629.59	1655.16	1600.33	-1.30298	0.193816	-6.72274	1.78341e-11	1.64504e-10	1600.33	-0.963089	0.2125	-4.53218	5.8377e-06	3.25815e-05	1600.33	-0.339886	0.19135	-1.77625	0.0756912	0.290419
ABUW_RS01955		ABUW_0398	metal-dependent hydrolase	1199	1740	1258	834	1332	1211	1163	1365.89	983.241	828.074	1282.62	1577.42	1605.73	1137.01	1254.28	0.434829	0.304018	1.43027	0.152638	0.223817	1254.28	0.061356	0.333121	0.184185	0.853868	0.896812	1254.28	0.373474	0.303827	1.22923	0.218985	0.530725
ABUW_RS01960		ABUW_0399	YihA family ribosome biogenesis GTP-binding protein	1061	2437	2305	1771	2523	1090	1684	1208.68	1377.1	1517.26	2723.64	2987.86	1445.29	1646.36	1843.74	1.06136	0.186071	5.70407	1.1698e-08	7.47594e-08	1843.74	0.885181	0.204315	4.33243	1.47473e-05	7.57923e-05	1843.74	0.176183	0.186819	0.943067	0.345646	0.659748
ABUW_RS01965		ABUW_0400	Rrf2 family transcriptional regulator	390	808	759	241	320	318	596	444.285	456.586	499.609	370.637	378.96	421.652	582.679	450.63	-0.317301	0.220668	-1.43791	0.15046	0.221491	450.63	-0.424691	0.242203	-1.75345	0.0795243	0.142157	450.63	0.107391	0.217489	0.493775	0.621465	0.848503
ABUW_RS01970		ABUW_0401	flavohemoprotein	1418	3379	4030	533	728	1392	1642	1615.37	1909.41	2652.73	819.708	862.134	1845.72	1605.3	1615.77	-1.29239	0.268745	-4.80898	1.517e-06	7.10146e-06	1615.77	-1.03655	0.294463	-3.52014	0.000431317	0.00154721	1615.77	-0.255838	0.2669	-0.958553	0.337784	0.653947
ABUW_RS01975		ABUW_0402	DUF853 domain-containing protein	6014	13718	9944	2485	3086	5203	6242	6851.1	7751.79	6545.6	3821.71	3654.6	6898.92	6102.48	5946.6	-0.915388	0.165843	-5.51961	3.39751e-08	2.05885e-07	5946.6	-0.798214	0.181715	-4.39267	1.11965e-05	5.90575e-05	5946.6	-0.117173	0.165256	-0.709044	0.478297	0.769509
ABUW_RS01980		ABUW_0403	PLP-dependent transferase	1580	3514	2997	733	919	1414	2172	1799.92	1985.7	1972.76	1127.29	1088.33	1874.89	2123.45	1710.34	-0.793878	0.156543	-5.07132	3.95059e-07	2.04916e-06	1710.34	-0.852541	0.171492	-4.9713	6.65043e-07	4.45543e-06	1710.34	0.0586634	0.154361	0.38004	0.703916	0.886732
ABUW_RS01985		ABUW_0404	type 1 glutamine amidotransferase	157	255	196	51	86	99	145	178.853	144.096	129.016	78.4336	101.846	131.269	141.759	129.325	-0.726178	0.280051	-2.59303	0.00951356	0.0204643	129.325	-0.593061	0.308898	-1.91993	0.0548672	0.103987	129.325	-0.133117	0.267593	-0.497461	0.618864	0.846557
ABUW_RS01990	rpsJ	ABUW_0405	30S ribosomal protein S10	9147	36093	39428	14865	19248	15800	17482	10420.2	20395.5	25953.3	22861.1	22794.5	20950	17091.3	20066.5	0.270582	0.383837	0.70494	0.480848	0.572948	20066.5	0.263241	0.420491	0.626032	0.531294	0.640185	20066.5	0.00734304	0.383838	0.0191306	0.984737	0.996925
ABUW_RS01995	rplC	ABUW_0406	50S ribosomal protein L3	16855	70720	79189	28349	36086	29415	31557	19201.1	39962.5	52125.8	43598.3	42734.9	39002.8	30851.7	38211	0.218599	0.408514	0.535109	0.592575	0.674322	38211	0.305572	0.447516	0.682818	0.494722	0.606261	38211	-0.0869698	0.408516	-0.212892	0.831411	0.938597
ABUW_RS02000	rplD	ABUW_0407	50S ribosomal protein L4	8030	37088	42351	13812	17813	14086	14351	9147.71	20957.7	27877.4	21241.7	21095.1	18677.3	14030.2	19003.9	0.131188	0.442278	0.296619	0.766757	0.828717	19003.9	0.372305	0.484518	0.768403	0.442248	0.556899	19003.9	-0.241114	0.442285	-0.545156	0.585647	0.825271
ABUW_RS02005	rplW	ABUW_0408	50S ribosomal protein L23	8158	27532	31957	13411	16232	13246	14112	9293.52	15557.8	21035.6	20625	19222.8	17563.5	13796.6	16727.8	0.38129	0.358906	1.06237	0.28807	0.376552	16727.8	0.345587	0.393187	0.878938	0.379435	0.494036	16727.8	0.0357049	0.358914	0.0994804	0.920757	0.976118
ABUW_RS02010	rplB	ABUW_0409	50S ribosomal protein L2	11766	56557	62691	18771	23847	21567	20079	13403.7	31959.3	41266.1	28868.2	28240.8	28596.8	19630.2	27423.6	-0.0162103	0.453568	-0.0357396	0.97149	0.98548	27423.6	0.243895	0.496876	0.490857	0.623528	0.721604	27423.6	-0.260102	0.453568	-0.573458	0.566335	0.818583
ABUW_RS02015	rpsS	ABUW_0410	30S ribosomal protein S19	5289	28697	29506	8371	10637	10047	9027	6025.18	16216.1	19422.2	12873.9	12596.9	13321.8	8825.24	12754.5	-0.12506	0.473425	-0.264161	0.791656	0.849256	12754.5	0.201762	0.518649	0.389014	0.697266	0.781646	12754.5	-0.326819	0.473422	-0.690333	0.489985	0.779945
ABUW_RS02020	rplV	ABUW_0411	50S ribosomal protein L22	9151	37958	43203	15480	19346	15899	16060	10424.7	21449.4	28438.2	23806.9	22910.5	21081.3	15701	20544.6	0.216411	0.413806	0.522977	0.60099	0.68162	20544.6	0.344967	0.453324	0.760973	0.446673	0.560963	20544.6	-0.128554	0.413811	-0.310659	0.75606	0.912046
ABUW_RS02030	rplP	ABUW_0413	50S ribosomal protein L16	13653	52164	61667	22128	27205	23827	25220	15553.4	29476.9	40592.1	34030.9	32217.5	31593.4	24656.3	29731.5	0.214819	0.397454	0.540488	0.58886	0.671114	29731.5	0.236053	0.435401	0.542149	0.587716	0.69105	29731.5	-0.0212312	0.397453	-0.053418	0.957399	0.989159
ABUW_RS02035	rpmC	ABUW_0414	50S ribosomal protein L29	10477	26503	32071	17217	20444	17818	22894	11935.3	14976.3	21110.6	26478.3	24210.8	23625.8	22382.3	20674.2	0.662847	0.281178	2.35739	0.0184037	0.0362938	20674.2	0.139785	0.308015	0.453825	0.649955	0.743458	20674.2	0.523063	0.281171	1.8603	0.0628429	0.260266
ABUW_RS02040	rpsQ	ABUW_0415	30S ribosomal protein S17	8595	30319	36676	12329	15242	15223	17084	9791.35	17132.7	24141.8	18960.9	18050.3	20184.9	16702.2	17852	0.120493	0.377852	0.31889	0.74981	0.814526	17852	0.00486165	0.413929	0.0117451	0.990629	0.995948	17852	0.115634	0.377836	0.306041	0.759573	0.912569
ABUW_RS02045	rplN	ABUW_0416	50S ribosomal protein L14	9463	31776	33312	12117	15146	9913	11675	10780.2	17956	21927.5	18634.9	17936.7	13144.1	11414.1	15970.5	0.114643	0.323578	0.354299	0.723115	0.792296	15970.5	0.574538	0.354523	1.6206	0.105104	0.179406	15970.5	-0.459893	0.323609	-1.42114	0.155276	0.443867
ABUW_RS02050	rplX	ABUW_0417	50S ribosomal protein L24	18813	45939	49240	26202	31325	19395	26148	21431.6	25959.3	32412	40296.4	37096.6	25716.8	25563.6	29782.3	0.540662	0.229477	2.35606	0.01847	0.0364053	29782.3	0.59379	0.251409	2.36185	0.0181841	0.0406856	29782.3	-0.0531274	0.229499	-0.231493	0.816932	0.932194
ABUW_RS02055	rplE	ABUW_0418	50S ribosomal protein L5	12544	49243	52035	17582	22236	15343	17090	14290	27826.3	34251.8	27039.6	26333	20344.1	16708	23827.5	0.0680374	0.3744	0.181724	0.8558	0.898254	23827.5	0.526561	0.410169	1.28376	0.199225	0.299397	23827.5	-0.458521	0.374416	-1.22463	0.220714	0.532406
ABUW_RS02060	rpsN	ABUW_0419	30S ribosomal protein S14	5843	23099	25099	8904	11335	6983	8169	6656.3	13052.8	16521.3	13693.6	13423.5	9259.11	7986.41	11513.3	0.166852	0.38017	0.438889	0.660742	0.734049	11513.3	0.653003	0.416532	1.56771	0.116948	0.195435	11513.3	-0.486149	0.380216	-1.27861	0.201033	0.506656
ABUW_RS02065	rpsH	ABUW_0420	30S ribosomal protein S8	11807	40061	45254	17972	23306	13812	17105	13450.4	22637.7	29788.3	27639.4	27600.1	18314	16722.7	22307.5	0.33084	0.343271	0.963785	0.335154	0.428087	22307.5	0.656844	0.376073	1.74659	0.0807088	0.143931	22307.5	-0.326002	0.343296	-0.949624	0.342303	0.658093
ABUW_RS02070	rplF	ABUW_0421	50S ribosomal protein L6	13656	51296	56306	20495	26058	16301	19564	15556.8	28986.4	37063.2	31519.5	30859.2	21614.3	19126.7	26389.5	0.197285	0.366671	0.538043	0.590547	0.672628	26389.5	0.614581	0.4017	1.52995	0.126029	0.20792	26389.5	-0.417295	0.366689	-1.13801	0.255118	0.574923
ABUW_RS02075	rplR	ABUW_0422	50S ribosomal protein L18	6682	27316	28657	9431	12560	7879	8857	7612.08	15435.8	18863.4	14504.1	14874.2	10447.2	8659.04	12913.7	0.072285	0.383889	0.188297	0.850644	0.894095	12913.7	0.62074	0.420599	1.47585	0.139985	0.225384	12913.7	-0.548453	0.383926	-1.42854	0.153137	0.441619
ABUW_RS02080	rpsE	ABUW_0423	30S ribosomal protein S5	9096	38094	41057	12670	16276	10692	11886	10362.1	21526.2	27025.6	19485.4	19274.9	14177.1	11620.3	17638.8	-0.0191331	0.397249	-0.0481641	0.961585	0.979033	17638.8	0.587373	0.435216	1.34961	0.17714	0.272078	17638.8	-0.606504	0.397274	-1.52666	0.126844	0.397424
ABUW_RS02085	rpmD	ABUW_0424	50S ribosomal protein L30	3393	12927	14191	4878	5900	4026	4454	3865.28	7304.81	9341.17	7501.94	6987.08	5338.27	4354.45	6384.71	0.0833058	0.376233	0.221421	0.824765	0.874792	6384.71	0.580036	0.412279	1.4069	0.159457	0.250489	6384.71	-0.496728	0.376302	-1.32003	0.186826	0.489009
ABUW_RS02090	rplO	ABUW_0425	50S ribosomal protein L15	8155	33194	33564	10224	13671	9191	10016	9290.11	18757.3	22093.4	15723.6	16189.9	12186.8	9792.13	14861.9	-0.0669309	0.376815	-0.177623	0.859019	0.900372	14861.9	0.53808	0.412843	1.30335	0.192455	0.291092	14861.9	-0.605009	0.376842	-1.60547	0.10839	0.363218
ABUW_RS02095	secY	ABUW_0426	preprotein translocase subunit SecY	28097	103545	115724	35420	46385	31879	38483	32007.9	58511.3	76174.9	54472.9	54931.5	42270	37622.9	50855.9	-0.0225935	0.365291	-0.0618507	0.950682	0.970374	50855.9	0.453538	0.400172	1.13336	0.257064	0.363741	50855.9	-0.47613	0.365297	-1.30341	0.192436	0.496295
ABUW_RS02100	rpmJ	ABUW_0427	50S ribosomal protein L36	3528	10351	11792	5035	6252	3808	4471	4019.07	5849.16	7762.04	7743.39	7403.93	5049.22	4371.07	6028.27	0.36573	0.306893	1.19172	0.233373	0.317927	6028.27	0.685278	0.336342	2.03745	0.0416054	0.0828788	6028.27	-0.319547	0.307003	-1.04086	0.297941	0.615904
ABUW_RS02105	rpsM	ABUW_0428	30S ribosomal protein S13	10099	31966	35732	15294	18663	11982	14328	11504.7	18063.4	23520.4	23520.8	22101.7	15887.5	14007.8	18372.3	0.366225	0.322138	1.13686	0.255597	0.342964	18372.3	0.60984	0.352928	1.72795	0.0839976	0.148663	18372.3	-0.243614	0.322166	-0.756176	0.449544	0.750073
ABUW_RS02110	rpsK	ABUW_0429	30S ribosomal protein S11	8344	28148	30380	13076	16551	10087	12178	9505.41	15905.9	19997.5	20109.8	19600.5	13374.9	11905.8	15771.4	0.391407	0.331249	1.18161	0.237361	0.322305	15771.4	0.651495	0.362917	1.79516	0.0726278	0.13127	15771.4	-0.260086	0.331285	-0.785083	0.432405	0.735289
ABUW_RS02115	rpsD	ABUW_0430	30S ribosomal protein S4	12676	50537	56560	20123	25371	15304	17867	14440.4	28557.5	37230.4	30947.4	30045.6	20292.3	17467.7	25568.8	0.189448	0.389636	0.486218	0.626813	0.70362	25568.8	0.691797	0.426859	1.62067	0.105089	0.179406	25568.8	-0.502347	0.389657	-1.2892	0.197328	0.501895
ABUW_RS02120	rpoA	ABUW_0431	DNA-directed RNA polymerase subunit alpha	23013	82714	96662	38115	47618	27460	32600	26216.2	46740.1	63627.4	58617.6	56391.6	36410.6	31871.4	45696.4	0.336898	0.370599	0.909061	0.363318	0.456739	45696.4	0.752179	0.405991	1.8527	0.0639251	0.117875	45696.4	-0.41528	0.370613	-1.12052	0.262492	0.583233
ABUW_RS02125	rplQ	ABUW_0432	50S ribosomal protein L17	3041	11461	13379	5049	6307	3640	4037	3464.28	6476.4	8806.67	7764.92	7469.07	4826.46	3946.77	6107.8	0.285369	0.387583	0.736279	0.461561	0.554021	6107.8	0.796174	0.42473	1.87454	0.0608556	0.113329	6107.8	-0.510804	0.387695	-1.31754	0.187658	0.490829
ABUW_RS02130		ABUW_0433	NAD(P)/FAD-dependent oxidoreductase	1051	2106	2371	797	1017	1120	1184	1197.29	1190.06	1560.7	1225.72	1204.38	1485.06	1157.54	1288.68	-0.115647	0.227429	-0.5085	0.611103	0.690371	1288.68	-0.120212	0.249491	-0.48183	0.629927	0.726988	1288.68	0.00456508	0.226861	0.0201228	0.983945	0.996925
ABUW_RS02135		ABUW_0434	acyl-CoA dehydrogenase family protein	272	401	239	235	344	203	220	309.86	226.598	157.321	361.41	407.382	269.168	215.083	278.117	0.739043	0.332759	2.22096	0.026354	0.0499069	278.117	0.669243	0.36641	1.82649	0.0677772	0.123999	278.117	0.0698008	0.33466	0.208572	0.834782	0.940338
ABUW_RS02140		ABUW_0435	succinate dehydrogenase assembly factor 2	227	230	198	224	325	224	297	258.596	129.969	130.333	344.493	384.881	297.013	290.362	262.235	1.08616	0.362715	2.99453	0.00274864	0.00675436	262.235	0.313019	0.396716	0.789026	0.430097	0.544896	262.235	0.773146	0.362988	2.12995	0.0331757	0.176031
ABUW_RS02145		ABUW_0436	membrane protein	34	81	83	54	71	26	46	38.7325	45.7716	54.6344	83.0473	84.0818	34.4747	44.9719	55.102	0.837212	0.317589	2.63615	0.0083853	0.0183858	55.102	1.06154	0.365635	2.90329	0.00369264	0.0103244	55.102	-0.224331	0.337119	-0.665436	0.505772	0.785297
ABUW_RS02150		ABUW_0438	hypothetical protein	1455	3899	2531	1010	1363	1426	1856	1657.52	2203.25	1666.02	1553.29	1614.13	1890.8	1814.52	1771.36	-0.21876	0.206006	-1.06191	0.288275	0.376689	1771.36	-0.226047	0.225918	-1.00057	0.317032	0.42895	1771.36	0.00728809	0.205405	0.0354816	0.971696	0.992376
ABUW_RS02155	rrtA	ABUW_0439	rhombosortase	595	1300	703	290	359	427	605	677.819	734.606	462.747	445.995	425.146	566.181	591.478	557.71	-0.520957	0.262153	-1.98722	0.0468978	0.0829883	557.71	-0.41082	0.287823	-1.42734	0.153482	0.242994	557.71	-0.110136	0.259892	-0.423775	0.67173	0.871864
ABUW_RS02160		ABUW_0440	TRAP transporter large permease subunit	2173	5566	3183	1127	1487	1870	2128	2475.46	3145.24	2095.2	1733.23	1760.98	2479.53	2080.44	2252.87	-0.558092	0.240256	-2.32291	0.0201842	0.0394519	2252.87	-0.383731	0.263394	-1.45687	0.145152	0.23191	2252.87	-0.174361	0.239663	-0.727525	0.466904	0.761045
ABUW_RS02165		ABUW_0441	Signal peptide	527	1355	1196	494	666	453	632	600.354	765.685	787.262	759.729	788.711	600.655	617.874	702.896	0.106998	0.199159	0.53725	0.591095	0.673047	702.896	0.345691	0.219744	1.57315	0.115684	0.193669	702.896	-0.238692	0.199501	-1.19645	0.231522	0.545677
ABUW_RS02170		ABUW_0442	YheV family putative metal-binding protein	1783	2230	1955	1539	1721	1163	1933	2031.18	1260.13	1286.87	2366.85	2038.1	1542.08	1889.8	1773.57	0.530279	0.289273	1.83314	0.066781	0.11205	1773.57	0.359641	0.317103	1.13415	0.256733	0.363741	1773.57	0.170638	0.289368	0.589694	0.555396	0.813752
ABUW_RS02175	prlC_2	ABUW_0443	M3 family metallopeptidase	5765	10553	13266	1925	2122	2828	4402	6567.44	5963.3	8732.29	2960.48	2512.98	3749.79	4303.61	4969.98	-1.37313	0.241375	-5.68878	1.27951e-08	8.12165e-08	4969.98	-0.557497	0.264605	-2.10691	0.0351258	0.0723575	4969.98	-0.815629	0.240919	-3.3855	0.000710498	0.0118383
ABUW_RS02180	rnr	ABUW_0444	ribonuclease R	6766	15620	13406	3956	5168	4760	6343	7707.77	8826.57	8824.45	6083.98	6120.21	6311.52	6201.23	7153.68	-0.470354	0.145652	-3.22931	0.0012409	0.00334088	7153.68	-0.0359829	0.159765	-0.225224	0.821805	0.875828	7153.68	-0.434371	0.145512	-2.98511	0.00283475	0.0333408
ABUW_RS02185		ABUW_0445	tRNA-Ser	62	81	110	77	82	37	25	70.6299	45.7716	72.4071	118.419	97.1085	49.0602	24.4412	68.2625	0.780455	0.394939	1.97614	0.0481386	0.0847973	68.2625	1.57087	0.455087	3.45179	0.000556879	0.00193131	68.2625	-0.79041	0.419194	-1.88555	0.0593562	0.249851
ABUW_RS02190		ABUW_0446	tRNA-Arg	1465	2647	3164	4517	5345	2102	2586	1668.92	1495.77	2082.69	6946.75	6329.82	2787.15	2528.2	3405.61	1.92402	0.212731	9.0444	1.50491e-19	3.04642e-18	3405.61	1.32075	0.233108	5.66585	1.46297e-08	1.27119e-07	3405.61	0.603267	0.213288	2.82841	0.00467795	0.0467665
ABUW_RS02195		ABUW_0447	tRNA-Arg	201	440	553	670	730	397	399	228.978	248.636	364.01	1030.4	864.503	526.402	390.082	521.859	1.7528	0.294511	5.95157	2.65585e-09	1.87664e-08	521.859	1.04908	0.322616	3.2518	0.00114675	0.00371825	521.859	0.70372	0.296408	2.37416	0.017589	0.117445
ABUW_RS02200		ABUW_0448	HAD-IB family hydrolase	187	228	394	190	202	145	294	213.029	128.839	259.349	292.204	239.219	192.263	287.429	230.333	0.407685	0.371901	1.09622	0.272982	0.360564	230.333	0.143963	0.408202	0.352677	0.724331	0.802075	230.333	0.263723	0.371433	0.710016	0.477694	0.769303
ABUW_RS02205		ABUW_0449	hypothetical protein	97423	83444	155546	26922	35897	63796	93429	110983	47152.6	102388	41403.7	42511	84590.3	91340.8	74338.5	-1.04944	0.374962	-2.79879	0.0051294	0.011785	74338.5	-1.06801	0.41075	-2.60015	0.0093182	0.0230189	74338.5	0.0185729	0.374936	0.0495361	0.960492	0.989923
ABUW_RS02210		ABUW_0450	tRNA-Arg	2	5	4	9	4	3	2	2.27838	2.82541	2.63298	13.8412	4.737	3.97785	1.9553	4.60688	1.80179	0.95602	1.88468	0.0594732	0.10147	4.60688	1.6591	1.11204	1.49195	0.135713	0.219734	4.60688	0.142692	1.08159	0.131928	0.895041	NA
ABUW_RS02215		ABUW_0451	nitroreductase family protein	104	137	114	96	114	66	90	118.476	77.4161	75.04	147.64	135.005	87.5127	87.9884	104.154	0.660694	0.303437	2.17736	0.0294534	0.054877	104.154	0.68586	0.338902	2.02377	0.0429939	0.0851466	104.154	-0.0251656	0.309286	-0.0813667	0.93515	0.982942
ABUW_RS02220		ABUW_0452	YcxB family protein	820	1990	1676	557	760	653	1188	934.137	1124.51	1103.22	856.618	900.03	865.845	1161.45	992.259	-0.263775	0.215482	-1.22411	0.220909	0.305054	992.259	-0.207816	0.236553	-0.878518	0.379662	0.494036	992.259	-0.055958	0.214481	-0.2609	0.79417	0.923342
ABUW_RS02225		ABUW_0453	fumarylacetoacetate hydrolase family protein	1697	3540	3151	2913	3764	2533	3665	1933.21	2000.39	2074.13	4479.94	4457.52	3358.63	3583.08	3126.7	1.1576	0.131936	8.774	1.72422e-18	3.06501e-17	3126.7	0.364325	0.144375	2.52347	0.0116203	0.0277819	3126.7	0.793279	0.132043	6.00775	1.88114e-09	2.7081e-07
ABUW_RS02230		ABUW_0454	helix-turn-helix transcriptional regulator	227	209	208	97	99	163	213	258.596	118.102	136.915	149.178	117.241	216.13	208.239	172.057	-0.355693	0.396576	-0.89691	0.369767	0.463601	172.057	-0.673852	0.434063	-1.55243	0.120559	0.200219	172.057	0.31816	0.390234	0.815305	0.414898	0.720664
ABUW_RS02235		ABUW_0455	DMT family transporter	249	333	255	53	72	103	169	283.659	188.172	167.853	81.5094	85.266	136.573	165.223	158.322	-1.34653	0.328484	-4.09921	4.14563e-05	0.000153869	158.322	-0.857331	0.361853	-2.36928	0.0178229	0.0399681	158.322	-0.489194	0.314487	-1.55553	0.11982	0.383659
ABUW_RS02240		ABUW_0456	YihY family inner membrane protein	2219	5138	4098	390	547	1740	1998	2527.87	2903.39	2697.49	599.786	647.785	2307.15	1953.34	1948.12	-2.11852	0.177007	-11.9685	5.19379e-33	2.9031e-31	1948.12	-1.77049	0.193561	-9.14694	5.85701e-20	2.33346e-18	1948.12	-0.348026	0.172131	-2.02186	0.0431904	0.204799
ABUW_RS02245	wrbA	ABUW_0457	NAD(P)H:quinone oxidoreductase	817	1687	1107	271	357	758	940	930.719	953.292	728.678	416.774	422.777	1005.07	918.99	768.043	-1.05215	0.207393	-5.07324	3.91104e-07	2.03428e-06	768.043	-1.1958	0.226794	-5.27262	1.34489e-07	1.03209e-06	768.043	0.143647	0.202213	0.710376	0.477471	0.769303
ABUW_RS02250		ABUW_0458	xanthine phosphoribosyltransferase	694	1855	2345	2393	2878	833	874	790.599	1048.23	1543.59	3680.23	3408.27	1104.52	854.465	1775.7	1.65139	0.324296	5.09222	3.53904e-07	1.86148e-06	1775.7	1.85587	0.356041	5.21251	1.86305e-07	1.38161e-06	1775.7	-0.204477	0.325564	-0.62807	0.529958	0.799379
ABUW_RS02255		ABUW_0459	DUF3108 domain-containing protein	2257	5659	4936	3836	5272	3137	2907	2571.16	3197.8	3249.1	5899.43	6243.37	4159.51	2842.03	4023.2	1.01386	0.242892	4.17411	2.99153e-05	0.000114319	4023.2	0.794791	0.266221	2.98546	0.00283156	0.00815706	4023.2	0.219067	0.243116	0.901078	0.367547	0.67786
ABUW_RS02260		ABUW_0460	hypothetical protein	596	1275	1426	484	721	577	877	678.958	720.479	938.659	744.35	853.845	765.073	857.398	794.109	0.0356621	0.227576	0.156704	0.875478	0.913553	794.109	-0.0216143	0.249866	-0.0865036	0.931066	0.954922	794.109	0.0572769	0.226928	0.252401	0.800731	0.925146
ABUW_RS02265		ABUW_0461	energy transducer TonB	213	470	440	158	218	179	342	242.648	265.588	289.628	242.99	258.167	237.345	334.356	267.246	-0.0873312	0.241013	-0.36235	0.71709	0.786845	267.246	-0.193592	0.265157	-0.730104	0.465326	0.577609	267.246	0.106261	0.237953	0.446564	0.65519	0.865967
ABUW_RS02270	ybeY	ABUW_0462	rRNA maturation RNase YbeY	1090	2631	2300	597	854	457	820	1241.72	1486.73	1513.97	918.134	1011.35	605.959	801.672	1082.79	-0.552052	0.215972	-2.55612	0.0105845	0.022535	1082.79	0.453611	0.23857	1.90137	0.0572533	0.107854	1082.79	-1.00566	0.216509	-4.6449	3.40246e-06	0.000170076
ABUW_RS02275		ABUW_0463	PhoH family protein	8337	17850	13290	3215	4300	3395	4645	9497.44	10086.7	8748.09	4944.39	5092.28	4501.6	4541.18	6773.1	-0.912154	0.143118	-6.37343	1.84844e-10	1.49512e-09	6773.1	0.150485	0.157221	0.957153	0.33849	0.450158	6773.1	-1.06264	0.143058	-7.42802	1.10239e-13	3.9675e-11
ABUW_RS02280	miaB	ABUW_0464	tRNA (N6-isopentenyl adenosine(37)-C2)-methylthiotransferase MiaB	2594	6990	6158	4443	5869	1376	2072	2955.06	3949.92	4053.48	6832.95	6950.37	1824.51	2025.69	4084.57	0.915342	0.210597	4.34642	1.38375e-05	5.57218e-05	4084.57	1.83967	0.231566	7.94446	1.95036e-15	4.83715e-14	4084.57	-0.924327	0.211584	-4.36861	1.25039e-05	0.000517257
ABUW_RS02285		ABUW_0465	lytic transglycosylase domain-containing protein	5006	10332	9930	5044	6752	4607	4577	5702.79	5838.42	6536.38	7757.23	7996.06	6108.65	4474.7	6344.89	0.386358	0.205087	1.88387	0.0595823	0.101564	6344.89	0.574179	0.224844	2.55368	0.0106591	0.0257538	6344.89	-0.18782	0.205201	-0.9153	0.360034	0.673824
ABUW_RS02290		ABUW_0466	hypothetical protein	908	1990	1943	1135	1475	1152	1222	1034.39	1124.51	1278.97	1745.53	1746.77	1527.49	1194.69	1378.91	0.606834	0.20258	2.99553	0.00273971	0.00673684	1378.91	0.360368	0.222249	1.62146	0.104919	0.179253	1378.91	0.246467	0.202752	1.21561	0.224135	0.536329
ABUW_RS02295		ABUW_0467	malate dehydrogenase	8207	32701	32071	37421	49390	13743	16240	9349.35	18478.7	21110.6	57550.2	58490.1	18222.5	15877	28439.8	1.83046	0.359164	5.09644	3.46105e-07	1.82558e-06	28439.8	1.76682	0.393476	4.49028	7.11312e-06	3.86067e-05	28439.8	0.0636408	0.359228	0.17716	0.859383	0.948866
ABUW_RS02300		ABUW_0468	DUF2789 domain-containing protein	3555	5341	4403	683	850	2997	2783	4049.83	3018.1	2898.26	1050.39	1006.61	3973.87	2720.8	2673.98	-1.69125	0.267333	-6.32638	2.50977e-10	1.98713e-09	2673.98	-1.70225	0.292653	-5.8166	6.00579e-09	5.53982e-08	2673.98	0.0109952	0.265422	0.0414253	0.966957	0.991217
ABUW_RS02305		ABUW_0469	hypothetical protein	805	1919	1988	446	587	605	780	917.049	1084.39	1308.59	685.909	695.155	802.2	762.566	893.695	-0.6773	0.218345	-3.10197	0.00192238	0.00486113	893.695	-0.179782	0.240288	-0.748193	0.454344	0.568057	893.695	-0.497518	0.217155	-2.29107	0.0219594	0.13606
ABUW_RS02310		ABUW_0470	2OG-Fe(II) oxygenase	261	546	472	352	511	230	305	297.329	308.534	310.692	541.345	605.152	304.969	298.183	380.886	0.908152	0.167882	5.40946	6.32152e-08	3.6761e-07	380.886	0.9287	0.187549	4.95178	7.35367e-07	4.87524e-06	380.886	-0.0205486	0.172275	-0.119278	0.905055	0.96828
ABUW_RS02315		ABUW_0471	23S rRNA (adenine(2030)-N(6))-methyltransferase RlmJ	2684	6570	6174	3079	4293	2433	3677	3057.59	3712.58	4064.01	4735.23	5083.99	3226.04	3594.82	3924.89	0.442679	0.196495	2.25288	0.0242668	0.0463433	3924.89	0.525562	0.21551	2.43869	0.0147407	0.0341821	3924.89	-0.0828822	0.196655	-0.42146	0.673419	0.871864
ABUW_RS02320	pssA	ABUW_0472	CDP-diacylglycerol--serine O-phosphatidyltransferase	1675	4089	3611	1496	2060	1628	2314	1908.15	2310.62	2376.93	2300.72	2439.56	2158.65	2262.28	2250.98	0.107752	0.176615	0.610096	0.541798	0.630135	2250.98	0.100649	0.193795	0.519357	0.603512	0.703878	2250.98	0.00710377	0.176458	0.0402576	0.967888	0.991217
ABUW_RS02330		ABUW_0474	16S ribosomal RNA	1	22	94	84	3	3	3	1.13919	12.4318	61.8751	129.185	3.55275	3.97785	2.93295	30.7278	1.39386	1.79396	0.776974	0.437174	0.531737	30.7278	4.26669	2.04415	2.08727	0.036864	0.0751529	30.7278	-2.87284	1.8825	-1.52608	0.12699	0.397424
ABUW_RS02335		ABUW_0475	tRNA-Ile	2	5	3	4	6	1	1	2.27838	2.82541	1.97474	6.15165	7.1055	1.32595	0.977649	3.23418	1.48404	1.00202	1.48105	0.138594	0.206212	3.23418	2.55506	1.39296	1.83427	0.0666136	0.122228	3.23418	-1.07102	1.35395	-0.791039	0.428921	NA
ABUW_RS02340		ABUW_0476	tRNA-Ala	0	0	0	0	1	0	0	0	0	0	0	1.18425	0	0	0.169179	2.23536	4.55182	0.491092	0.623361	0.701231	0.169179	1.6352	4.98802	0.327825	0.743044	0.815324	0.169179	0	4.56208	0	1	NA
ABUW_RS02345		ABUW_0477	23S ribosomal RNA	599	84	158	12	120	37	92	682.376	47.4668	104.003	18.455	142.11	49.0602	89.9437	161.916	-1.78824	1.38572	-1.29048	0.196884	0.277818	161.916	0.209276	1.52171	0.137528	0.890614	0.924688	161.916	-1.9975	1.38558	-1.44164	0.149404	0.435605
ABUW_RS02350	rrf	ABUW_0478	5S ribosomal RNA	1	4	1	0	0	0	2	1.13919	2.26033	0.658246	0	0	0	1.9553	0.859009	-2.46503	2.43188	-1.01363	0.310758	0.402556	0.859009	-2.05409	2.71399	-0.756852	0.449139	0.563303	0.859009	-0.410925	2.23289	-0.184033	0.853988	NA
ABUW_RS02355		ABUW_0479	GFA family protein	370	457	247	57	47	185	266	421.501	258.242	162.587	87.6611	55.6598	245.301	260.055	213.001	-1.97271	0.448299	-4.40044	1.08034e-05	4.4607e-05	213.001	-1.82486	0.489499	-3.72801	0.000192999	0.000758427	213.001	-0.147855	0.431169	-0.342917	0.731661	0.89964
ABUW_RS02360		ABUW_0480	DUF4256 domain-containing protein	762	1473	852	102	160	486	642	868.064	832.365	560.826	156.867	189.48	644.412	627.651	554.238	-2.11792	0.276639	-7.65589	1.91975e-14	2.4045e-13	554.238	-1.8738	0.30203	-6.20402	5.50382e-10	6.11626e-09	554.238	-0.244121	0.26509	-0.9209	0.357103	0.67139
ABUW_RS02365		ABUW_0481	acyl-CoA dehydrogenase family protein	956	1270	941	327	373	533	883	1089.07	717.653	619.41	502.898	441.725	706.731	863.264	705.821	-0.774529	0.305495	-2.53532	0.0112343	0.0236895	705.821	-0.73419	0.334825	-2.19276	0.028325	0.0600663	705.821	-0.0403373	0.303076	-0.133093	0.89412	0.961522
ABUW_RS02370		ABUW_0482	TetR family transcriptional regulator	124	258	237	117	108	95	150	141.26	145.791	156.004	179.936	127.899	125.965	146.647	146.215	0.0505985	0.254044	0.199173	0.842128	0.887885	146.215	0.164363	0.282777	0.581246	0.561075	0.668541	146.215	-0.113764	0.253085	-0.449509	0.653064	0.864427
ABUW_RS02375		ABUW_0484	DUF1446 domain-containing protein	617	1407	898	275	331	471	648	702.881	795.069	591.105	422.926	391.987	624.522	633.516	594.573	-0.774342	0.209169	-3.702	0.000213905	0.000681186	594.573	-0.627485	0.229724	-2.73148	0.00630505	0.0165006	594.573	-0.146857	0.205384	-0.715033	0.474589	0.76766
ABUW_RS02380		ABUW_0485	SDR family oxidoreductase	380	801	613	219	223	330	497	432.893	452.63	403.505	336.803	264.088	437.564	485.892	401.911	-0.520317	0.204589	-2.54324	0.010983	0.0232456	401.911	-0.625255	0.224409	-2.78624	0.00533238	0.0142948	401.911	0.104938	0.199325	0.526469	0.598562	0.832069
ABUW_RS02385		ABUW_0486	acetyl-CoA carboxylase carboxyltransferase subunit	548	1427	1008	276	337	452	707	624.277	806.371	663.512	424.464	399.092	599.329	691.198	601.178	-0.764058	0.209538	-3.64639	0.000265949	0.000827914	601.178	-0.649872	0.230044	-2.82499	0.00472815	0.0128497	601.178	-0.114185	0.205731	-0.555023	0.578879	0.823905
ABUW_RS02390		ABUW_0487	acyl-CoA dehydrogenase family protein	349	945	731	167	217	283	393	397.578	534.002	481.178	256.831	256.982	375.244	384.216	383.719	-0.877815	0.214878	-4.08518	4.40421e-05	0.000162661	383.719	-0.56402	0.236804	-2.3818	0.017228	0.0389137	383.719	-0.313794	0.209342	-1.49896	0.133885	0.409738
ABUW_RS02395		ABUW_0488	enoyl-CoA hydratase/isomerase family protein	98	377	283	50	54	103	126	111.641	213.036	186.284	76.8957	63.9495	136.573	123.184	130.223	-1.28628	0.359057	-3.58238	0.000340484	0.00104176	130.223	-0.885783	0.395093	-2.24196	0.0249637	0.0536985	130.223	-0.400491	0.343574	-1.16566	0.243752	0.561581
ABUW_RS02400		ABUW_0489	acetyl/propionyl/methylcrotonyl-CoA carboxylase subunit alpha	513	1215	1075	224	279	344	458	584.405	686.574	707.615	344.493	330.406	456.127	447.763	508.197	-0.969852	0.185066	-5.24058	1.60073e-07	8.80286e-07	508.197	-0.421967	0.204746	-2.06093	0.0393094	0.0791047	508.197	-0.547884	0.180854	-3.02943	0.00245013	0.0301987
ABUW_RS02405		ABUW_0490	hypothetical protein	1716	4654	4662	1735	2104	1552	2016	1954.85	2629.89	3068.74	2668.28	2491.66	2057.87	1970.94	2406.03	0.0154636	0.243143	0.0635991	0.949289	0.969746	2406.03	0.35698	0.266778	1.33812	0.180859	0.277021	2406.03	-0.341515	0.243237	-1.40404	0.160306	0.451961
ABUW_RS02410		ABUW_0491	ClpXP protease specificity-enhancing factor	1459	3374	2737	1387	1631	1320	1735	1662.08	1906.58	1801.62	2133.09	1931.51	1750.25	1696.22	1840.19	0.181842	0.154977	1.17335	0.240656	0.32607	1840.19	0.237709	0.17033	1.39558	0.162841	0.254418	1840.19	-0.055866	0.154972	-0.360492	0.718479	0.894764
ABUW_RS02415		ABUW_0492	glutathione S-transferase N-terminal domain-containing protein	1071	1348	1314	703	807	625	1119	1220.07	761.73	864.935	1081.15	955.69	828.719	1093.99	972.327	0.103371	0.283209	0.364998	0.715113	0.785596	972.327	0.0820854	0.310686	0.264207	0.79162	0.853865	972.327	0.021286	0.282953	0.0752282	0.940033	0.983197
ABUW_RS02420	rpsI	ABUW_0493	30S ribosomal protein S9	1656	7586	8656	3478	4767	2116	2237	1886.5	4286.71	5697.78	5348.86	5645.32	2805.71	2187	3979.7	0.47399	0.438271	1.0815	0.279475	0.367497	3979.7	1.13897	0.480375	2.371	0.01774	0.03983	3979.7	-0.664978	0.438525	-1.5164	0.129419	0.401393
ABUW_RS02425	rplM	ABUW_0494	50S ribosomal protein L13	8917	29994	36898	19738	25102	10364	13823	10158.2	16949	24288	30355.3	29727.1	13742.1	13514	19819.1	0.810198	0.363092	2.23138	0.0256556	0.048747	19819.1	1.14036	0.397798	2.86668	0.00414801	0.0114139	19819.1	-0.33016	0.363148	-0.90916	0.363265	0.674609
ABUW_RS02430	pdxA	ABUW_0495	4-hydroxythreonine-4-phosphate dehydrogenase PdxA	1293	2409	2446	1218	1728	1100	1538	1472.97	1361.28	1610.07	1873.18	2046.38	1458.55	1503.62	1618.01	0.404177	0.161881	2.49675	0.0125339	0.0261064	1618.01	0.404249	0.17796	2.27158	0.0231121	0.0503811	1618.01	-7.15135e-05	0.162148	-0.000441039	0.999648	0.999767
ABUW_RS02435	rsmA	ABUW_0496	16S rRNA (adenine(1518)-N(6)/adenine(1519)-N(6))- dimethyltransferase RsmA	1299	3182	2832	1823	2349	1107	1683	1479.81	1798.09	1864.15	2803.62	2781.8	1467.83	1645.38	1977.24	0.703257	0.183619	3.82999	0.00012815	0.000426976	1977.24	0.842778	0.201855	4.17517	2.97767e-05	0.000146295	1977.24	-0.13952	0.184331	-0.7569	0.44911	0.749697
ABUW_RS02440		ABUW_0497	symmetrical bis(5'-nucleosyl)-tetraphosphatase	923	1887	1863	1449	1882	824	1286	1051.47	1066.31	1226.31	2228.44	2228.76	1092.58	1257.26	1450.16	0.998896	0.170225	5.86811	4.40796e-09	2.99054e-08	1450.16	0.922696	0.18729	4.92657	8.36861e-07	5.49833e-06	1450.16	0.0762005	0.171346	0.444717	0.656524	0.867094
ABUW_RS02445		ABUW_0498	DUF2147 domain-containing protein	982	1756	1383	659	732	864	1286	1118.69	992.283	910.354	1013.48	866.871	1145.62	1257.26	1043.51	-0.0989481	0.189539	-0.522047	0.601638	0.681941	1043.51	-0.35524	0.20774	-1.71002	0.0872618	0.153281	1043.51	0.256292	0.18819	1.36188	0.173234	0.468775
ABUW_RS02450		ABUW_0499	LrgB family protein	758	1955	1583	249	320	596	721	863.507	1104.73	1042	382.94	378.96	790.266	704.885	752.471	-1.39909	0.199822	-7.00169	2.52893e-12	2.55969e-11	752.471	-0.971893	0.219372	-4.43033	9.40868e-06	5.0193e-05	752.471	-0.427197	0.194477	-2.19665	0.0280457	0.156339
ABUW_RS02455		ABUW_0500	hypothetical protein	694	1578	1126	203	280	420	502	790.599	891.698	741.185	312.196	331.59	556.899	490.78	587.85	-1.32702	0.191183	-6.94112	3.89011e-12	3.82374e-11	587.85	-0.699987	0.210861	-3.31967	0.00090124	0.00297632	587.85	-0.627033	0.185614	-3.37816	0.000729735	0.0119923
ABUW_RS02460	hflX	ABUW_0501	GTPase HflX	1376	2946	2594	1096	1562	985	1530	1567.53	1664.73	1707.49	1685.55	1849.8	1306.06	1495.8	1610.99	0.102351	0.159328	0.642388	0.520621	0.610746	1610.99	0.335102	0.175385	1.91066	0.0560477	0.105956	1610.99	-0.232751	0.159497	-1.45928	0.144487	0.42897
ABUW_RS02465		ABUW_0502	1-acyl-sn-glycerol-3-phosphate acyltransferase	1222	2784	2705	1047	1407	1042	1716	1392.09	1573.19	1780.56	1610.2	1666.24	1381.64	1677.65	1583.08	0.0497815	0.199055	0.250089	0.802518	0.857714	1583.08	0.0983551	0.218504	0.45013	0.652617	0.745819	1583.08	-0.0485732	0.19885	-0.24427	0.807022	0.927353
ABUW_RS02470	pld2	ABUW_0503	phospholipase D, PLD2	1873	2993	2602	1098	1368	1329	2052	2133.71	1691.29	1712.76	1688.63	1620.05	1762.19	2006.14	1802.11	-0.157219	0.193367	-0.813063	0.416182	0.51152	1802.11	-0.188214	0.212081	-0.88746	0.374831	0.48945	1802.11	0.0309949	0.192796	0.160765	0.872278	0.953624
ABUW_RS02475		ABUW_0504	metallophosphoesterase	1424	2595	2651	658	1002	1759	2098	1622.21	1466.39	1745.01	1011.95	1186.62	2332.35	2051.11	1630.8	-0.55048	0.185601	-2.96593	0.00301765	0.00734793	1630.8	-0.994213	0.203029	-4.8969	9.73595e-07	6.31908e-06	1630.8	0.443733	0.183598	2.41688	0.0156542	0.109397
ABUW_RS02480		ABUW_0505	OmpA family protein	2493	5465	4445	1334	1770	2001	2893	2840	3088.17	2925.9	2051.58	2096.12	2653.23	2828.34	2640.48	-0.509293	0.136675	-3.72631	0.000194302	0.000621402	2640.48	-0.402429	0.149983	-2.68316	0.00729293	0.0186558	2640.48	-0.106864	0.135774	-0.787071	0.43124	0.733822
ABUW_RS02485		ABUW_0506	sensor domain-containing diguanylate cyclase	1738	3677	3031	897	1185	1233	1770	1979.91	2077.8	1995.14	1379.51	1403.34	1634.9	1730.44	1743.01	-0.536226	0.133822	-4.00699	6.14962e-05	0.000218712	1743.01	-0.274453	0.147222	-1.86421	0.0622916	0.115429	1743.01	-0.261772	0.132677	-1.973	0.0484954	0.21899
ABUW_RS02490		ABUW_0507	YfiR family protein	1038	1664	1467	698	890	560	1115	1182.48	940.295	965.647	1073.46	1053.98	742.532	1090.08	1006.93	0.0482298	0.24519	0.196704	0.844059	0.889171	1006.93	0.21367	0.269343	0.793301	0.427603	0.542287	1006.93	-0.165439	0.245139	-0.67488	0.499752	0.783511
ABUW_RS02495		ABUW_0508	16S ribosomal RNA	3064	1621	4910	701	2653	356	2423	3490.48	915.997	3231.99	1078.08	3141.82	472.038	2368.84	2099.89	-0.270798	0.756085	-0.358158	0.720225	0.789591	2099.89	0.570692	0.828522	0.688808	0.490944	0.602618	2099.89	-0.841485	0.756199	-1.11278	0.265802	0.587341
ABUW_RS02500		ABUW_0509	tRNA-Ile	0	0	0	0	0	0	1	0	0	0	0	0	0	0.977649	0.139664	0	4.56215	0	1	1	0.139664	-1.13648	4.98649	-0.227911	0.819715	0.874417	0.139664	1.98184	4.55006	0.435564	0.663153	NA
ABUW_RS02510		ABUW_0511	23S ribosomal RNA	7825	1876	9606	3289	6249	6857	5016	8914.17	1060.09	6323.11	5058.2	7400.38	9092.04	4903.89	6107.41	0.197607	0.705757	0.279993	0.779483	0.838847	6107.41	-0.167799	0.773121	-0.217042	0.828176	0.880259	6107.41	0.365413	0.705717	0.517789	0.604605	0.837172
ABUW_RS02515	rrf	ABUW_0512	5S ribosomal RNA	1	2	1	0	0	0	1	1.13919	1.13016	0.658246	0	0	0	0.977649	0.557893	-1.96592	2.60809	-0.753775	0.450984	0.544624	0.557893	-1.15099	3.00783	-0.382665	0.701968	0.785464	0.557893	-0.81492	2.58479	-0.315275	0.752553	NA
ABUW_RS02520		ABUW_0513	dihydrolipoyl dehydrogenase	1930	4128	3240	371	454	1407	1951	2198.64	2332.66	2132.72	570.566	537.65	1865.61	1907.39	1649.32	-2.0044	0.147443	-13.5943	4.32606e-42	4.15412e-40	1649.32	-1.76863	0.16099	-10.9859	4.46638e-28	3.48471e-26	1649.32	-0.235771	0.140798	-1.67454	0.0940248	0.334052
ABUW_RS02525		ABUW_0514	hypothetical protein	1092	1910	1757	470	591	680	1268	1244	1079.31	1156.54	722.819	699.892	901.646	1239.66	1006.27	-0.704963	0.213422	-3.30314	0.000956093	0.00263665	1006.27	-0.59149	0.234125	-2.52639	0.0115242	0.0276125	1006.27	-0.113473	0.21137	-0.536843	0.591376	0.827512
ABUW_RS02530		ABUW_0515	TIGR01244 family phosphatase	1710	3592	3049	1288	1616	1618	1744	1948.02	2029.77	2006.99	1980.83	1913.75	2145.39	1705.02	1961.4	-0.0351786	0.1733	-0.202992	0.839141	0.885734	1961.4	0.0171897	0.190234	0.0903608	0.928001	0.952415	1961.4	-0.0523679	0.172999	-0.302707	0.762113	0.912569
ABUW_RS02535		ABUW_0516	alpha/beta hydrolase	676	1263	914	442	598	511	689	770.093	713.698	601.637	679.758	708.182	677.56	673.6	689.218	-0.00038524	0.188074	-0.00204834	0.998366	1	689.218	0.039162	0.207052	0.18914	0.849983	0.894753	689.218	-0.0395469	0.187364	-0.21107	0.832833	0.939613
ABUW_RS02540	trxC	ABUW_0517	thioredoxin TrxC	1390	1739	1719	1731	2284	1420	1597	1583.48	982.676	1131.52	2662.13	2704.83	1882.85	1561.31	1786.97	1.12396	0.26527	4.23704	2.2649e-05	8.80793e-05	1786.97	0.640308	0.29069	2.20272	0.0276146	0.0587928	1786.97	0.483651	0.265587	1.82107	0.0685968	0.275229
ABUW_RS02545		ABUW_0518	acyl-CoA thioesterase	536	1346	1224	791	1245	605	759	610.607	760.599	805.693	1216.49	1474.39	802.2	742.036	916.002	0.889449	0.213428	4.16744	3.08046e-05	0.000117239	916.002	0.802353	0.234743	3.41801	0.000630808	0.00215349	916.002	0.0870966	0.214595	0.405865	0.684842	0.87987
ABUW_RS02550		ABUW_0519	DUF4442 domain-containing protein	1006	2742	2275	1302	1700	1306	1495	1146.03	1549.45	1497.51	2002.36	2013.23	1731.69	1461.59	1628.84	0.521357	0.214437	2.43128	0.0150457	0.0305069	1628.84	0.331088	0.235206	1.40765	0.159234	0.250349	1628.84	0.190269	0.214543	0.886856	0.375156	0.682602
ABUW_RS02555		ABUW_0520	YajQ family cyclic di-GMP-binding protein	1999	4442	3534	2423	2949	2353	2810	2277.24	2510.09	2326.24	3726.36	3492.35	3119.96	2747.19	2885.64	0.605597	0.153645	3.94152	8.09656e-05	0.000280237	2885.64	0.299313	0.168471	1.77664	0.0756273	0.135904	2885.64	0.306285	0.153698	1.99277	0.0462867	0.213686
ABUW_RS02560		ABUW_0521	sulfurtransferase	8383	8900	6842	5734	7501	4802	6023	9549.84	5029.22	4503.72	8818.39	8883.06	6367.21	5888.38	7005.69	0.476828	0.357135	1.33515	0.181828	0.2602	7005.69	0.530452	0.391299	1.35562	0.175221	0.26993	7005.69	-0.0536223	0.357185	-0.150125	0.880666	0.957394
ABUW_RS02565		ABUW_0522	bifunctional tRNA (5-methylaminomethyl-2-thiouridine)(34)-methyltransferase MnmD/FAD-dependent 5-carboxymethylaminomethyl-2-thiouridine(34) oxidoreductase MnmC	615	1783	2493	1207	1503	673	1239	700.603	1007.54	1641.01	1856.26	1779.93	892.364	1211.31	1298.43	0.702683	0.380048	1.84893	0.0644675	0.108606	1298.43	0.789051	0.416797	1.89313	0.0583409	0.109572	1298.43	-0.0863665	0.380521	-0.226969	0.820448	0.934428
ABUW_RS02570		ABUW_0523	SH3 domain protein	1007	2245	2416	1358	1669	936	1663	1147.17	1268.61	1590.32	2088.49	1976.51	1241.09	1625.83	1562.57	0.605212	0.23632	2.56098	0.0104377	0.022273	1562.57	0.502921	0.259274	1.93973	0.0524124	0.099974	1562.57	0.102291	0.236613	0.432314	0.665513	0.869957
ABUW_RS02575		ABUW_0524	hypothetical protein	491	1343	1267	575	786	557	673	559.343	758.904	833.998	884.3	930.821	738.554	657.958	766.268	0.337119	0.23754	1.41921	0.155838	0.22769	766.268	0.379091	0.26116	1.45156	0.146623	0.23386	766.268	-0.0419712	0.237869	-0.176447	0.859943	0.948866
ABUW_RS02580		ABUW_0525	septation protein IspZ	870	2693	2539	897	1193	830	1254	991.097	1521.76	1671.29	1379.51	1412.81	1100.54	1225.97	1329	0.000363272	0.273801	0.00132678	0.998941	1	1329	0.263079	0.300529	0.875384	0.381365	0.49492	1329	-0.262715	0.273829	-0.959411	0.337352	0.653856
ABUW_RS02585		ABUW_0526	PHP domain-containing protein	999	1604	1390	611	731	746	1238	1138.05	906.39	914.962	939.665	865.687	989.159	1210.33	994.892	-0.12693	0.209565	-0.605682	0.544726	0.632362	994.892	-0.286253	0.22981	-1.24561	0.212909	0.314907	994.892	0.159323	0.208417	0.764442	0.444604	0.747026
ABUW_RS02590		ABUW_0527	bestrophin	717	1509	1178	393	461	570	735	816.8	852.708	775.414	604.4	545.939	755.792	718.572	724.232	-0.504376	0.160364	-3.14519	0.00165979	0.00427798	724.232	-0.358909	0.176613	-2.03218	0.0421356	0.0837123	724.232	-0.145467	0.157736	-0.922217	0.356415	0.67139
ABUW_RS02595	radC	ABUW_0528	DNA repair protein RadC	169	294	241	116	147	137	207	192.523	166.134	158.637	178.398	174.085	181.655	202.373	179.115	0.0371831	0.217683	0.170813	0.864371	0.904462	179.115	-0.126897	0.240231	-0.528232	0.597338	0.699073	179.115	0.164081	0.213499	0.768534	0.44217	0.744326
ABUW_RS02600	coaBC	ABUW_0529	bifunctional phosphopantothenoylcysteine decarboxylase/phosphopantothenate--cysteine ligase CoaBC	1821	4842	3993	2725	3845	2353	3735	2074.47	2736.12	2628.38	4190.81	4553.44	3119.96	3651.52	3279.24	0.817596	0.205736	3.974	7.06742e-05	0.000248754	3279.24	0.368726	0.225428	1.63567	0.101909	0.175149	3279.24	0.448871	0.205809	2.18101	0.0291828	0.161204
ABUW_RS02605	secF	ABUW_0530	protein translocase subunit SecF	2331	8491	9279	2432	2899	3198	4264	2655.46	4798.11	6107.87	3740.2	3433.14	4240.39	4168.69	4163.41	-0.334167	0.356131	-0.938327	0.348077	0.441133	4163.41	-0.229336	0.3902	-0.587739	0.556707	0.665242	4163.41	-0.104829	0.355976	-0.294484	0.768388	0.913889
ABUW_RS02610	secD	ABUW_0531	protein translocase subunit SecD	5804	21739	22061	5406	6582	7875	10076	6611.87	12284.3	14521.6	8313.96	7794.74	10441.9	9850.79	9974.15	-0.467955	0.346273	-1.3514	0.176566	0.254031	9974.15	-0.333121	0.379355	-0.878124	0.379877	0.494143	9974.15	-0.134832	0.34619	-0.389475	0.696925	0.884826
ABUW_RS02615	yajC	ABUW_0532	preprotein translocase subunit YajC	1855	5607	5457	1844	2209	2359	2943	2113.2	3168.41	3592.05	2835.91	2616.01	3127.92	2877.22	2904.39	-0.118439	0.272209	-0.435103	0.663488	0.736881	2904.39	-0.139438	0.298313	-0.467422	0.640198	0.734766	2904.39	0.0210004	0.271987	0.0772108	0.938456	0.982942
ABUW_RS02620	tgt	ABUW_0533	tRNA guanosine(34) transglycosylase Tgt	1372	3806	4381	2042	2347	1002	1481	1562.97	2150.7	2883.78	3140.42	2779.44	1328.6	1447.9	2184.83	0.427916	0.295049	1.45032	0.146969	0.217291	2184.83	1.09204	0.323935	3.37116	0.000748526	0.00251186	2184.83	-0.66412	0.295699	-2.24593	0.0247085	0.14597
ABUW_RS02625		ABUW_0534	LemA family protein	231	612	661	188	203	314	382	263.153	345.83	435.101	289.128	240.403	416.348	373.462	337.632	-0.399919	0.283221	-1.41204	0.157938	0.230237	337.632	-0.5779	0.310403	-1.86177	0.0626354	0.116009	337.632	0.177982	0.279105	0.637687	0.523677	0.796246
ABUW_RS02630		ABUW_0535	hypothetical protein	332	581	644	183	202	211	360	378.212	328.312	423.91	281.438	239.219	279.775	351.954	326.117	-0.53529	0.236703	-2.26144	0.0237319	0.0455075	326.117	-0.284179	0.261143	-1.08821	0.276502	0.38638	326.117	-0.251111	0.233174	-1.07692	0.281515	0.599156
ABUW_RS02635	queA	ABUW_0536	tRNA preQ1(34) S-adenosylmethionine ribosyltransferase-isomerase QueA	552	1314	1416	1134	1448	571	781	628.834	742.517	932.076	1743.99	1714.79	757.117	763.544	1040.41	1.16964	0.225416	5.1888	2.11656e-07	1.1438e-06	1040.41	1.18548	0.248065	4.77891	1.76248e-06	1.09825e-05	1040.41	-0.0158381	0.227087	-0.0697446	0.944397	0.983758
ABUW_RS02640		ABUW_0537	tRNA-Leu	4	29	33	25	33	15	16	4.55677	16.3874	21.7221	38.4478	39.0803	19.8893	15.6424	22.2466	1.3992	0.596146	2.34707	0.0189217	0.0371783	22.2466	1.13335	0.665606	1.70274	0.0886168	0.155152	22.2466	0.265844	0.621565	0.427702	0.668868	0.871563
ABUW_RS02645		ABUW_0538	site-specific integrase	114	195	238	220	255	177	270	129.868	110.191	156.663	338.341	301.984	234.693	263.965	219.386	1.27518	0.245941	5.18488	2.1615e-07	1.1664e-06	219.386	0.357722	0.267597	1.3368	0.18129	0.277454	219.386	0.917453	0.246689	3.71908	0.000199953	0.00457949
ABUW_RS02650		ABUW_0539	hypothetical protein	120	201	165	76	129	109	193	136.703	113.581	108.611	116.881	152.768	144.529	188.686	137.394	0.184839	0.275969	0.669783	0.502996	0.594609	137.394	-0.304559	0.30171	-1.00944	0.312763	0.424719	137.394	0.489398	0.269956	1.81288	0.0698505	0.276559
ABUW_RS02655		ABUW_0540	hypothetical protein	101	116	113	51	50	123	143	115.058	65.5494	74.3818	78.4336	59.2125	163.092	139.804	99.3616	-0.295359	0.358126	-0.824734	0.409523	0.503997	99.3616	-1.14258	0.387299	-2.95013	0.00317642	0.00905993	99.3616	0.847223	0.339957	2.49215	0.0126974	0.0954025
ABUW_RS02660		ABUW_0541	3'-5' exonuclease	167	273	256	52	90	260	373	190.245	154.267	168.511	79.9715	106.583	344.747	364.663	201.284	-0.858963	0.249239	-3.44634	0.000568227	0.00164707	201.284	-1.91803	0.266691	-7.19195	6.38747e-13	1.05379e-11	201.284	1.05906	0.224717	4.71288	2.44243e-06	0.000127396
ABUW_RS02665	ssb	ABUW_0542	single-stranded DNA-binding protein	67	118	97	27	29	161	189	76.3258	66.6796	63.8499	41.5237	34.3433	213.478	184.776	97.2823	-0.863115	0.307995	-2.80236	0.00507296	0.011684	97.2823	-2.39942	0.321073	-7.47311	7.83187e-14	1.51971e-12	97.2823	1.5363	0.252238	6.09069	1.12424e-09	1.78782e-07
ABUW_RS02670		ABUW_0543	hypothetical protein	34	122	134	17	16	110	158	38.7325	68.9399	88.205	26.1445	18.948	145.855	154.469	77.3276	-1.56224	0.458756	-3.40538	0.000660724	0.00188742	77.3276	-2.74906	0.487974	-5.63362	1.7647e-08	1.51451e-07	77.3276	1.18682	0.394324	3.00976	0.00261457	0.0312912
ABUW_RS02675		ABUW_0545	hypothetical protein	44	101	109	10	18	133	217	50.1244	57.0732	71.7488	15.3791	21.3165	176.351	212.15	86.3062	-1.6915	0.396017	-4.27127	1.9436e-05	7.65382e-05	86.3062	-3.38756	0.410612	-8.25003	1.58357e-16	4.52708e-15	86.3062	1.69606	0.295988	5.73016	1.00337e-08	1.16488e-06
ABUW_RS02680		ABUW_0546	hypothetical protein	153	213	188	57	72	284	471	174.296	120.362	123.75	87.6611	85.266	376.57	460.473	204.054	-0.679924	0.289362	-2.34974	0.0187867	0.0369323	204.054	-2.27744	0.308867	-7.37355	1.66146e-13	3.15845e-12	204.054	1.59752	0.265101	6.02607	1.67997e-09	2.51925e-07
ABUW_RS02685		ABUW_0547	toprim domain-containing protein	155	281	266	60	46	265	384	176.575	158.788	175.093	92.2748	54.4755	351.377	375.417	197.714	-1.22927	0.282514	-4.35116	1.3542e-05	5.47085e-05	197.714	-2.32643	0.302279	-7.69631	1.40049e-14	3.0852e-13	197.714	1.09717	0.252355	4.34772	1.37559e-05	0.000556263
ABUW_RS02690		ABUW_0548	hypothetical protein	16	20	20	8	5	39	42	18.2271	11.3016	13.1649	12.3033	5.92125	51.7121	41.0613	21.9559	-0.650837	0.59379	-1.09607	0.273047	0.360564	21.9559	-2.38437	0.609748	-3.91042	9.21345e-05	0.000397974	21.9559	1.73354	0.46911	3.69538	0.000219558	0.00490802
ABUW_RS02695		ABUW_0549	helix-turn-helix transcriptional regulator	208	396	317	278	292	165	223	236.952	223.772	208.664	427.54	345.801	218.782	218.016	268.504	0.792851	0.202631	3.91279	9.12355e-05	0.000312319	268.504	0.821268	0.226056	3.63303	0.000280112	0.00105112	268.504	-0.0284163	0.207027	-0.137259	0.890826	0.960193
ABUW_RS02700		ABUW_0550	hypothetical protein	199	268	237	262	299	204	308	226.699	151.442	156.004	402.933	354.091	270.494	301.116	266.111	1.09646	0.264486	4.14564	3.38873e-05	0.000127803	266.111	0.403058	0.289328	1.39309	0.163594	0.254956	266.111	0.693406	0.26532	2.61347	0.0089628	0.0742067
ABUW_RS02705		ABUW_0551	Rha family transcriptional regulator	224	327	308	137	203	166	236	255.179	184.782	202.74	210.694	240.403	220.108	230.725	220.661	0.0837705	0.239212	0.350193	0.726194	0.794739	220.661	0.00224027	0.263955	0.00848732	0.993228	0.99749	220.661	0.0815306	0.237206	0.343713	0.731062	0.89964
ABUW_RS02710		ABUW_0552	hypothetical protein	124	141	93	58	63	93	103	141.26	79.6765	61.2169	89.199	74.6078	123.313	100.698	95.7101	-0.188705	0.418886	-0.450492	0.652355	0.726024	95.7101	-0.451925	0.459153	-0.984257	0.324989	0.437451	95.7101	0.263221	0.410949	0.640519	0.521835	0.795584
ABUW_RS02715		ABUW_0553	DNA polymerase III subunit epsilon	1619	3982	3556	1720	2059	1283	1918	1844.35	2250.15	2340.72	2645.21	2438.37	1701.19	1875.13	2156.45	0.243819	0.187408	1.30101	0.193256	0.273524	2156.45	0.506833	0.205911	2.46141	0.0138391	0.0323719	2156.45	-0.263013	0.187708	-1.40118	0.161159	0.452173
ABUW_RS02720		ABUW_0554	hypothetical protein	651	1348	1271	570	761	531	706	741.614	761.73	836.631	876.611	901.215	704.079	690.22	787.443	0.187906	0.154066	1.21964	0.2226	0.306709	787.443	0.351114	0.170432	2.06014	0.0393851	0.0791294	787.443	-0.163208	0.154471	-1.05656	0.290713	0.608189
ABUW_RS02730		ABUW_0555	TraR/DksA C4-type zinc finger protein	31	54	58	15	23	29	62	35.3149	30.5144	38.1783	23.0687	27.2378	38.4526	60.6142	36.1973	-0.452036	0.417688	-1.08223	0.279149	0.367198	36.1973	-0.983835	0.451232	-2.18033	0.0292328	0.0617814	36.1973	0.5318	0.377764	1.40776	0.159203	0.45052
ABUW_RS02735		ABUW_0556	ogr/Delta-like zinc finger family protein	59	80	78	63	42	48	96	67.2123	45.2065	51.3432	96.8885	49.7385	63.6456	93.8543	66.8413	0.4257	0.41276	1.03135	0.302377	0.393742	66.8413	-0.12086	0.451375	-0.26776	0.788884	0.851799	66.8413	0.546561	0.407506	1.34123	0.179844	0.479048
ABUW_RS02740		ABUW_0557	primase	442	917	856	409	504	320	541	503.523	518.18	563.459	629.006	596.862	424.304	528.908	537.749	0.212701	0.189074	1.12496	0.260606	0.34856	537.749	0.35968	0.209069	1.72038	0.0853626	0.150581	537.749	-0.146979	0.189592	-0.775239	0.438198	0.740602
ABUW_RS02745		ABUW_0558	phage tail protein	142	204	205	125	171	95	138	161.765	115.277	134.94	192.239	202.507	125.965	134.916	152.516	0.534321	0.246282	2.16955	0.0300413	0.0558336	152.516	0.596717	0.27524	2.16799	0.0301596	0.063347	152.516	-0.0623958	0.250271	-0.249313	0.803118	0.92587
ABUW_RS02750		ABUW_0559	phage tail tape measure protein	791	1695	1596	730	904	499	710	901.101	957.813	1050.56	1122.68	1070.56	661.649	694.131	922.642	0.175798	0.16032	1.09654	0.272841	0.360564	922.642	0.692997	0.177978	3.89372	9.87187e-05	0.000422034	922.642	-0.517199	0.161788	-3.19677	0.00138974	0.0195378
ABUW_RS02765		ABUW_0563	carbapenem-hydrolyzing class D beta-lactamase OXA-23	16657	41496	40228	14804	18021	23074	30194	18975.5	23448.6	26479.9	22767.3	21341.4	30595	29519.1	24732.4	-0.0586552	0.203847	-0.287742	0.773544	0.834367	24732.4	-0.446651	0.223299	-2.00023	0.045475	0.0893045	24732.4	0.387996	0.203787	1.90393	0.0569189	0.242715
ABUW_RS02775		ABUW_0565	phage tail assembly protein	1168	3312	2429	617	907	843	1491	1330.58	1871.55	1598.88	948.892	1074.12	1117.78	1457.67	1342.78	-0.662286	0.242328	-2.73301	0.00627585	0.0141075	1342.78	-0.348629	0.265911	-1.31107	0.189833	0.287708	1342.78	-0.313656	0.241358	-1.29955	0.193756	0.49741
ABUW_RS02780		ABUW_0566	phage major tail tube protein	563	1035	1065	266	338	422	818	641.365	584.859	701.032	409.085	400.277	559.551	799.717	585.126	-0.66675	0.234925	-2.83814	0.00453772	0.0105748	585.126	-0.750285	0.257432	-2.9145	0.0035626	0.00999396	585.126	0.0835352	0.231201	0.361309	0.717868	0.894764
ABUW_RS02785		ABUW_0567	phage tail sheath protein	46	110	127	17	36	39	79	52.4028	62.1589	83.5972	26.1445	42.633	51.7121	77.2343	56.5547	-0.933662	0.416289	-2.24282	0.0249084	0.0474475	56.5547	-0.899531	0.45664	-1.96989	0.0488509	0.094791	56.5547	-0.0341299	0.388839	-0.0877739	0.930056	0.981345
ABUW_RS02790		ABUW_0568	phage tail protein	488	599	565	196	253	338	491	555.925	338.484	371.909	301.431	299.615	448.171	480.026	399.366	-0.485794	0.281769	-1.72409	0.0846916	0.136892	399.366	-0.627423	0.308802	-2.0318	0.042174	0.0837443	399.366	0.141629	0.277969	0.509516	0.610391	0.840625
ABUW_RS02795		ABUW_0569	phage tail protein I	32	37	34	8	12	19	16	36.4541	20.908	22.3804	12.3033	14.211	25.1931	15.6424	21.0132	-0.970078	0.549419	-1.76564	0.0774558	0.126614	21.0132	-0.597796	0.612824	-0.975477	0.329324	0.441753	21.0132	-0.372281	0.505363	-0.736661	0.461329	0.757446
ABUW_RS02800		ABUW_0570	baseplate J/gp47 family protein	77	103	66	22	41	39	77	87.7177	58.2034	43.4442	33.8341	48.5543	51.7121	75.279	56.9635	-0.591918	0.440008	-1.34524	0.178546	0.256288	56.9635	-0.622007	0.48361	-1.28617	0.198382	0.29837	56.9635	0.0300907	0.422268	0.0712597	0.943191	0.983559
ABUW_RS02805		ABUW_0571	GPW/gp25 family protein	11	21	18	2	5	6	14	12.5311	11.8667	11.8484	3.07583	5.92125	7.9557	13.6871	9.55516	-1.38177	0.763586	-1.80958	0.0703608	0.117008	9.55516	-1.25127	0.833193	-1.50178	0.133155	0.217	9.55516	-0.130499	0.622993	-0.209471	0.834081	NA
ABUW_RS02810		ABUW_0572	phage baseplate assembly protein V	34	52	34	9	11	31	33	38.7325	29.3842	22.3804	13.8412	13.0268	41.1045	32.2624	27.2474	-1.14949	0.50278	-2.28627	0.0222383	0.0430622	27.2474	-1.44471	0.541806	-2.66647	0.00766527	0.0194936	27.2474	0.295216	0.425166	0.694353	0.487461	0.778448
ABUW_RS02815		ABUW_0573	phage virion morphogenesis protein	65	91	66	12	21	50	54	74.0475	51.4224	43.4442	18.455	24.8693	66.2975	52.793	47.3327	-1.34786	0.432481	-3.11656	0.00182971	0.00466459	47.3327	-1.43964	0.469179	-3.06842	0.00215191	0.00646264	47.3327	0.0917852	0.378018	0.242807	0.808155	0.92794
ABUW_RS02820		ABUW_0574	phage tail protein	132	177	131	42	46	80	77	150.373	100.019	86.2302	64.5924	54.4755	106.076	75.279	91.0065	-0.908183	0.371964	-2.44159	0.0146228	0.029746	91.0065	-0.605045	0.410702	-1.4732	0.140698	0.226435	91.0065	-0.303137	0.357529	-0.847867	0.396512	0.702632
ABUW_RS02825		ABUW_0575	DUF3380 domain-containing protein	140	212	150	40	65	78	93	159.487	119.797	98.7369	61.5165	76.9763	103.424	90.9213	101.551	-0.848294	0.326011	-2.60204	0.00926712	0.0200377	101.551	-0.479855	0.361405	-1.32775	0.184261	0.281198	101.551	-0.368438	0.313557	-1.17503	0.239984	0.556416
ABUW_RS02830		ABUW_0576	phage holin family protein	22	37	28	1	7	17	9	25.0622	20.908	18.4309	1.53791	8.28975	22.5412	8.79884	15.0813	-2.04331	0.773612	-2.64126	0.00825983	0.0181319	15.0813	-1.56862	0.843404	-1.85987	0.062904	0.116276	15.0813	-0.474687	0.636543	-0.745728	0.455832	NA
ABUW_RS02835		ABUW_0577	membrane protein	23	35	27	14	7	11	22	26.2014	19.7778	17.7726	21.5308	8.28975	14.5855	21.5083	18.5237	-0.53175	0.575311	-0.924282	0.35534	0.448365	18.5237	-0.326647	0.642336	-0.50853	0.611081	0.710714	18.5237	-0.205101	0.547257	-0.37478	0.707824	NA
ABUW_RS02840		ABUW_0578	tail protein X	19	23	22	2	3	12	13	21.6446	12.9969	14.4814	3.07583	3.55275	15.9114	12.7094	12.0532	-2.26517	0.814439	-2.78126	0.00541482	0.0123199	12.0532	-2.09017	0.869508	-2.40385	0.0162234	0.0370682	12.0532	-0.174995	0.572766	-0.305527	0.759965	NA
ABUW_RS02845		ABUW_0579	head completion/stabilization protein	24	45	38	6	16	12	18	27.3406	25.4287	25.0133	9.22748	18.948	15.9114	17.5977	19.9239	-0.840483	0.502444	-1.67279	0.0943685	0.148867	19.9239	-0.220211	0.573884	-0.38372	0.701186	0.78517	19.9239	-0.620271	0.475131	-1.30548	0.191731	NA
ABUW_RS02850		ABUW_0580	terminase	67	88	106	22	42	35	54	76.3258	49.7272	69.7741	33.8341	49.7385	46.4083	52.793	54.0859	-0.619474	0.372828	-1.66155	0.0966023	0.151688	54.0859	-0.238456	0.417273	-0.571462	0.567686	0.673419	54.0859	-0.381018	0.359931	-1.05859	0.289789	0.607746
ABUW_RS02855		ABUW_0581	phage major capsid protein, P2 family	73	141	169	24	34	46	77	83.161	79.6765	111.244	36.9099	40.2645	60.9937	75.279	69.6469	-1.24267	0.341934	-3.63423	0.000278808	0.00086435	69.6469	-0.823052	0.378672	-2.17352	0.0297409	0.0626433	69.6469	-0.419615	0.313023	-1.34052	0.180075	0.479048
ABUW_RS02860		ABUW_0582	GPO family capsid scaffolding protein	28	82	67	8	11	41	37	31.8974	46.3367	44.1025	12.3033	13.0268	54.364	36.173	34.0291	-1.69892	0.488512	-3.47774	0.000505662	0.00148053	34.0291	-1.82209	0.524653	-3.47295	0.000514781	0.0018136	34.0291	0.123177	0.393392	0.313115	0.754193	0.911771
ABUW_RS02865		ABUW_0583	terminase	104	151	123	43	54	55	97	118.476	85.3273	80.9643	66.1303	63.9495	72.9273	94.8319	83.2295	-0.534221	0.321418	-1.66208	0.0964975	0.151651	83.2295	-0.374772	0.356268	-1.05194	0.292828	0.40377	83.2295	-0.159448	0.309485	-0.515204	0.606411	0.837479
ABUW_RS02870		ABUW_0584	phage portal protein	154	295	234	51	96	92	124	175.435	166.699	154.03	78.4336	113.688	121.987	121.228	133.072	-0.770168	0.259717	-2.96541	0.00302281	0.00735571	133.072	-0.328763	0.289692	-1.13487	0.256429	0.363741	133.072	-0.441405	0.250411	-1.76272	0.0779478	0.295066
ABUW_RS02875		ABUW_0585	HAMP domain-containing histidine kinase	9467	15334	10001	1157	1503	4700	7176	10784.7	8664.96	6583.12	1779.37	1779.93	6231.97	7015.61	6119.95	-2.28553	0.257815	-8.86502	7.6487e-19	1.42509e-17	6119.95	-1.89612	0.282327	-6.71606	1.86703e-11	2.60897e-10	6119.95	-0.38941	0.25662	-1.51746	0.129151	0.401393
ABUW_RS02880	glnE	ABUW_0586	bifunctional [glutamate--ammonia ligase]-adenylyl-L-tyrosine phosphorylase/[glutamate--ammonia-ligase] adenylyltransferase	8383	17451	15130	5313	6798	7405	11762	9549.84	9861.23	9959.26	8170.93	8050.54	9818.66	11499.1	9558.51	-0.271561	0.147573	-1.84018	0.0657413	0.110503	9558.51	-0.394319	0.16169	-2.43873	0.0147391	0.0341821	9558.51	0.122758	0.147362	0.833041	0.404822	0.710363
ABUW_RS02885		ABUW_0587	branched-chain amino acid transaminase	5602	17229	16158	5234	7297	6348	9051	6381.75	9735.79	10635.9	8049.44	8641.48	8417.13	8848.7	8672.89	-0.0958659	0.266527	-0.359686	0.719082	0.788569	8672.89	-0.0488476	0.292019	-0.167275	0.867153	0.906108	8672.89	-0.0470173	0.266469	-0.176446	0.859944	0.948866
ABUW_RS02890		ABUW_0588	mitochondrial fission ELM1 family protein	703	1413	1343	459	618	428	627	800.852	798.46	884.024	705.902	731.867	567.507	612.986	728.8	-0.203552	0.158632	-1.28317	0.199432	0.280991	728.8	0.283777	0.176184	1.61069	0.107247	0.182481	728.8	-0.487329	0.158814	-3.06856	0.00215094	0.0272578
ABUW_RS02895		ABUW_0589	glycosyltransferase family 1 protein	1484	3211	2901	1174	1552	1029	1560	1690.56	1814.48	1909.57	1805.51	1837.96	1364.4	1525.13	1706.8	0.0128994	0.153619	0.0839704	0.93308	0.956841	1706.8	0.333864	0.169202	1.97317	0.0484766	0.0942112	1706.8	-0.320964	0.153786	-2.08708	0.0368805	0.187056
ABUW_RS02900		ABUW_0590	polysaccharide deacetylase family protein	706	1926	1860	539	786	602	892	804.269	1088.35	1224.34	828.935	930.821	798.222	872.063	935.285	-0.240847	0.244189	-0.986315	0.323979	0.416369	935.285	0.0753803	0.268397	0.280854	0.778823	0.845558	935.285	-0.316227	0.243832	-1.29691	0.194663	0.498642
ABUW_RS02905		ABUW_0591	glycosyltransferase family 2 protein	598	1574	1395	574	702	463	653	681.237	889.438	918.253	882.762	831.344	613.915	638.405	779.336	0.0443784	0.208118	0.213237	0.831142	0.880268	779.336	0.452192	0.229718	1.96847	0.0490142	0.0950094	779.336	-0.407813	0.20874	-1.95369	0.0507383	0.225441
ABUW_RS02910		ABUW_0592	glycosyltransferase	603	1701	1569	548	659	534	693	686.933	961.203	1032.79	842.776	780.421	708.057	677.511	812.813	-0.141214	0.240183	-0.587945	0.556569	0.643318	812.813	0.22824	0.264338	0.863441	0.387895	0.502132	812.813	-0.369454	0.24015	-1.53843	0.123944	0.390951
ABUW_RS02915		ABUW_0593	hypothetical protein	661	1611	1905	754	940	545	1107	753.006	910.346	1253.96	1159.59	1113.2	722.643	1082.26	999.285	0.223764	0.306547	0.72995	0.465421	0.557582	999.285	0.331438	0.336407	0.985229	0.324511	0.436999	999.285	-0.107673	0.306678	-0.351096	0.725516	0.897882
ABUW_RS02920		ABUW_0594	glycosyltransferase family 25 protein	1182	2448	2470	1627	2134	966	1608	1346.52	1383.32	1625.87	2502.18	2527.19	1280.87	1572.06	1748.29	0.791979	0.190246	4.16292	3.14206e-05	0.000119341	1748.29	0.817111	0.209066	3.90839	9.29126e-05	0.000400412	1748.29	-0.0251319	0.19097	-0.131601	0.8953	0.961559
ABUW_RS02925	wecB	ABUW_0595	UDP-N-acetylglucosamine 2-epimerase (non-hydrolyzing)	717	1235	1264	1074	1296	512	865	816.8	697.875	832.023	1651.72	1534.79	678.886	845.666	1008.25	1.02691	0.195785	5.24507	1.56221e-07	8.6163e-07	1008.25	1.06174	0.215763	4.92084	8.61723e-07	5.64187e-06	1008.25	-0.0348319	0.197513	-0.176353	0.860017	0.948866
ABUW_RS02930		ABUW_0596	Glycosyl transferase	1245	2749	3327	1948	2458	1150	2005	1418.29	1553.41	2189.98	2995.85	2910.89	1524.84	1960.19	2079.07	0.778934	0.264991	2.93948	0.00328767	0.0079281	2079.07	0.760719	0.290646	2.61734	0.00886177	0.0220807	2079.07	0.0182148	0.265383	0.0686361	0.945279	0.984017
ABUW_RS02935		ABUW_0597	hypothetical protein	829	1373	1330	1284	1551	766	1372	944.39	775.857	875.467	1974.68	1836.77	1015.68	1341.33	1252.03	1.14015	0.209661	5.43806	5.38649e-08	3.17176e-07	1252.03	0.692038	0.229914	3.00999	0.00261254	0.00765569	1252.03	0.448108	0.210309	2.13071	0.0331128	0.176031
ABUW_RS02940	aspS	ABUW_0598	aspartate--tRNA ligase	6825	21818	21699	9381	11427	4956	5752	7774.98	12328.9	14283.3	14427.2	13532.4	6571.41	5623.44	10648.8	0.28629	0.297546	0.96217	0.335964	0.42883	10648.8	1.19712	0.326128	3.67072	0.000241869	0.000927123	10648.8	-0.910833	0.297706	-3.05951	0.00221702	0.0279967
ABUW_RS02945		ABUW_0599	DUF4184 family protein	196	578	520	140	184	115	197	223.282	326.617	342.288	215.308	217.902	152.484	192.597	238.64	-0.461949	0.279226	-1.65439	0.0980481	0.153636	238.64	0.32468	0.311415	1.0426	0.297136	0.408207	238.64	-0.786628	0.279912	-2.81027	0.00494996	0.0492125
ABUW_RS02950	znuD1	ABUW_0600	TonB-dependent receptor ZnuD1	1120	2760	2175	434	580	1323	1704	1275.89	1559.62	1431.69	667.454	686.865	1754.23	1665.91	1291.67	-1.07166	0.172322	-6.21895	5.0049e-10	3.82518e-09	1291.67	-1.33595	0.188303	-7.0947	1.29632e-12	2.06585e-11	1291.67	0.264288	0.16825	1.57081	0.116228	0.377647
ABUW_RS02955	pld3	ABUW_0601	phospholipase D3	1520	3616	3756	592	776	1710	1817	1731.57	2043.33	2472.37	910.445	918.978	2267.37	1776.39	1731.49	-1.18741	0.237622	-4.99704	5.82172e-07	2.93042e-06	1731.49	-1.1438	0.260243	-4.39512	1.10709e-05	5.84777e-05	1731.49	-0.0436087	0.235605	-0.185092	0.853157	0.947552
ABUW_RS02960		ABUW_0602	hypothetical protein	494	1102	910	711	959	461	654	562.761	622.72	599.004	1093.46	1135.7	611.263	639.382	752.04	0.904463	0.150971	5.99095	2.08616e-09	1.49097e-08	752.04	0.833496	0.167085	4.98845	6.08655e-07	4.12937e-06	752.04	0.0709669	0.153081	0.463589	0.642942	0.860549
ABUW_RS02965		ABUW_0603	RcnB family protein	60	111	89	189	321	51	71	68.3515	62.724	58.5839	290.666	380.144	67.6235	69.4131	142.501	2.41725	0.251433	9.61391	6.98464e-22	1.79161e-20	142.501	2.29335	0.286772	7.99712	1.27368e-15	3.26708e-14	142.501	0.123903	0.276312	0.448418	0.653852	0.864834
ABUW_RS02970		ABUW_0604	phosphate-starvation-inducible PsiE family protein	494	1051	795	120	197	480	855	562.761	593.9	523.306	184.55	233.297	636.456	835.89	510.023	-1.4183	0.233693	-6.06906	1.28664e-09	9.46652e-09	510.023	-1.81445	0.254258	-7.13628	9.58918e-13	1.54127e-11	510.023	0.396157	0.222484	1.78061	0.0749765	0.288908
ABUW_RS02975		ABUW_0605	acyl-CoA dehydrogenase C-terminal domain-containing protein	3492	8265	5967	5456	7259	3103	3382	3978.06	4670.4	3927.75	8390.85	8596.47	4114.42	3306.41	5283.48	1.01855	0.188786	5.39524	6.84319e-08	3.9488e-07	5283.48	1.19518	0.207127	5.77028	7.91417e-09	7.19383e-08	5283.48	-0.176634	0.189199	-0.933587	0.350517	0.664303
ABUW_RS02980		ABUW_0606	acyl-CoA dehydrogenase C-terminal domain-containing protein	8320	20854	18402	5664	7355	8597	8804	9478.07	11784.2	12113	8710.74	8710.16	11399.2	8607.22	10114.7	-0.353121	0.218225	-1.61815	0.10563	0.163533	10114.7	-0.199515	0.239113	-0.834397	0.404057	0.518217	10114.7	-0.153605	0.218127	-0.7042	0.481308	0.772233
ABUW_RS02985		ABUW_0607	hypothetical protein	253	383	341	672	1021	189	171	288.215	216.426	224.462	1033.48	1209.12	250.605	167.178	484.212	2.21097	0.267373	8.26923	1.34821e-16	2.04415e-15	484.212	2.43019	0.297643	8.16476	3.2207e-16	8.80403e-15	484.212	-0.219215	0.275626	-0.795336	0.426418	0.728371
ABUW_RS02990	baeS	ABUW_0608	sensor histidine kinase efflux regulator BaeS	2049	3336	3013	1262	1599	1338	1890	2334.2	1885.11	1983.3	1940.85	1893.62	1774.12	1847.76	1951.28	-0.108019	0.172111	-0.627611	0.530259	0.619794	1951.28	0.0820271	0.18906	0.433868	0.664385	0.754147	1951.28	-0.190046	0.171887	-1.10564	0.268882	0.58816
ABUW_RS02995		ABUW_0609	response regulator	1323	2598	2184	1811	2272	1150	1459	1507.15	1468.08	1437.61	2785.16	2690.62	1524.84	1426.39	1834.26	0.896538	0.13371	6.70507	2.01304e-11	1.84775e-10	1834.26	0.892128	0.147372	6.05358	1.41661e-09	1.44951e-08	1834.26	0.00441015	0.134806	0.0327147	0.973902	0.993502
ABUW_RS03000		ABUW_0610	YdiU family protein	1926	4514	3037	637	793	1327	2243	2194.08	2550.78	1999.09	979.651	939.111	1759.54	2192.87	1802.16	-1.2289	0.206803	-5.94235	2.80965e-09	1.97414e-08	1802.16	-1.04335	0.226585	-4.60469	4.13084e-06	2.36544e-05	1802.16	-0.185542	0.20469	-0.906453	0.364696	0.674878
ABUW_RS03005		ABUW_0611	acyl-CoA desaturase	18056	37512	24031	9410	12802	10776	15257	20569.2	21197.3	15818.3	14471.8	15160.8	14288.4	14916	16631.7	-0.3735	0.197831	-1.88797	0.0590296	0.100819	16631.7	0.0209968	0.21678	0.0968577	0.922839	0.948678	16631.7	-0.394496	0.197797	-1.99445	0.046103	0.213345
ABUW_RS03010		ABUW_0612	META domain-containing protein	838	1448	1293	1909	2408	1023	1028	954.643	818.238	851.112	2935.88	2851.68	1356.45	1005.02	1539	1.7272	0.20608	8.38124	5.23723e-17	8.17226e-16	1539	1.29449	0.226125	5.72468	1.03629e-08	9.28448e-08	1539	0.432711	0.207352	2.08685	0.0369019	0.187056
ABUW_RS03015		ABUW_0613	glycerophosphodiester phosphodiesterase	507	1388	1218	395	412	504	703	577.57	784.333	801.744	607.476	487.911	668.279	687.287	659.229	-0.40076	0.237696	-1.68602	0.0917923	0.145538	659.229	-0.309152	0.261044	-1.18429	0.236298	0.342777	659.229	-0.091608	0.235966	-0.388225	0.697849	0.884826
ABUW_RS03020		ABUW_0614	cob(I)yrinic acid a,c-diamide adenosyltransferase	535	1271	945	474	503	581	784	609.467	718.218	622.043	728.971	595.678	770.377	766.477	687.319	0.0240917	0.19189	0.12555	0.900089	0.930912	687.319	-0.21613	0.210509	-1.0267	0.30456	0.415965	687.319	0.240222	0.190371	1.26186	0.206998	0.515965
ABUW_RS03025	btuB_3	ABUW_0615	TonB-dependent receptor	3679	7532	7005	5777	7114	5111	6889	4191.09	4256.19	4611.01	8884.52	8424.76	6776.93	6735.02	6268.5	0.9913	0.134247	7.38413	1.53459e-13	1.7575e-12	6268.5	0.357245	0.147041	2.42956	0.0151173	0.0349254	6268.5	0.634055	0.134299	4.72123	2.34419e-06	0.000124069
ABUW_RS03030		ABUW_0616	phosphoribosylanthranilate isomerase	1919	3858	3196	1657	2234	1654	2487	2186.11	2180.08	2103.75	2548.32	2645.62	2193.12	2431.41	2326.92	0.268313	0.138728	1.93409	0.0531016	0.0922382	2326.92	0.167183	0.152317	1.0976	0.272378	0.381472	2326.92	0.101131	0.13863	0.7295	0.465696	0.760109
ABUW_RS03035	trpB	ABUW_0617	tryptophan synthase subunit beta	2958	7589	6223	3826	4953	3574	4491	3369.73	4288.4	4096.27	5884.06	5865.59	4738.95	4390.62	4661.94	0.583875	0.17971	3.24899	0.00115815	0.00313614	4661.94	0.364108	0.196982	1.84844	0.0645394	0.118714	4661.94	0.219767	0.179769	1.22249	0.221521	0.533553
ABUW_RS03040		ABUW_0618	DUF1543 domain-containing protein	637	1502	1243	598	755	582	840	725.665	848.752	818.2	919.672	894.109	771.703	821.225	828.475	0.183182	0.163612	1.11961	0.262878	0.351098	828.475	0.186437	0.180267	1.03423	0.30103	0.412347	828.475	-0.00325464	0.163433	-0.0199142	0.984112	0.996925
ABUW_RS03045		ABUW_0619	DUF2804 domain-containing protein	764	1202	974	835	1099	657	882	870.342	679.228	641.132	1284.16	1301.49	871.149	862.286	929.969	0.826805	0.205311	4.02708	5.64746e-05	0.000202973	929.969	0.577007	0.2255	2.55879	0.0105037	0.0254111	929.969	0.249798	0.206008	1.21256	0.225297	0.537869
ABUW_RS03050		ABUW_0620	metal-dependent hydrolase	253	426	538	173	201	187	254	288.215	240.725	354.136	266.059	238.034	247.953	248.323	269.064	-0.22504	0.249267	-0.902809	0.366627	0.460127	269.064	0.021003	0.275762	0.0761637	0.939289	0.95953	269.064	-0.246043	0.247666	-0.993446	0.320493	0.637267
ABUW_RS03055		ABUW_0621	AraC family transcriptional regulator	425	653	462	392	520	377	439	484.156	368.998	304.11	602.862	615.81	499.883	429.188	472.144	0.663675	0.260612	2.5466	0.0108778	0.0230675	472.144	0.392606	0.286219	1.3717	0.170157	0.263648	472.144	0.271069	0.261103	1.03817	0.299192	0.617069
ABUW_RS03060		ABUW_0622	tryptophan synthase subunit alpha	11381	21849	18758	32941	43875	11027	15600	12965.1	12346.5	12347.4	50660.4	51959	14621.3	15251.3	24307.3	2.03128	0.122016	16.6477	3.14408e-62	7.35911e-60	24307.3	1.78038	0.133746	13.3116	1.981e-40	3.90465e-38	24307.3	0.250908	0.122231	2.05273	0.0400984	0.196079
ABUW_RS03065		ABUW_0623	acetyl-CoA carboxylase carboxyltransferase subunit beta	5500	12914	12010	19661	26839	6838	8786	6265.55	7297.46	7905.54	30236.9	31784.1	9066.85	8589.62	14449.4	2.11527	0.172664	12.2507	1.66481e-34	1.02209e-32	14449.4	1.81262	0.189237	9.57855	9.84203e-22	4.55042e-20	14449.4	0.30265	0.172925	1.75018	0.0800873	0.300557
ABUW_RS03070	folC	ABUW_0624	bifunctional tetrahydrofolate synthase/dihydrofolate synthase	3096	6894	6641	5418	7439	2389	3078	3526.94	3895.67	4371.41	8332.41	8809.64	3167.69	3009.2	5016.14	1.12413	0.16805	6.68928	2.24277e-11	2.0436e-10	5016.14	1.47276	0.184601	7.9781	1.48603e-15	3.71013e-14	5016.14	-0.348628	0.168712	-2.06642	0.0387892	0.192417
ABUW_RS03075		ABUW_0625	SPOR domain-containing protein	2922	5958	5674	3708	4659	3011	3767	3328.72	3366.75	3734.89	5702.58	5517.42	3992.44	3682.8	4189.37	0.68999	0.146089	4.72309	2.32288e-06	1.05317e-05	4189.37	0.547943	0.160262	3.41905	0.000628409	0.00214725	4189.37	0.142048	0.146293	0.97098	0.331558	0.64822
ABUW_RS03080		ABUW_0626	dual specificity protein phosphatase family protein	242	492	400	106	158	257	383	275.684	278.02	263.298	163.019	187.112	340.769	374.44	268.906	-0.633026	0.196139	-3.22743	0.00124908	0.00336049	268.906	-1.02802	0.213361	-4.81822	1.44845e-06	9.20956e-06	268.906	0.394997	0.183799	2.14907	0.0316285	0.170661
ABUW_RS03085		ABUW_0627	MBL fold metallo-hydrolase	551	1573	1248	260	294	579	800	627.695	888.873	821.491	399.857	348.17	767.725	782.119	662.276	-1.06293	0.230234	-4.61673	3.89841e-06	1.71356e-05	662.276	-1.05256	0.252112	-4.17494	2.98058e-05	0.000146295	662.276	-0.0103735	0.22532	-0.046039	0.963279	0.990243
ABUW_RS03090		ABUW_0628	peroxiredoxin	9471	22979	15780	494	375	6385	4362	10789.3	12985	10387.1	759.729	444.094	8466.19	4264.5	6870.85	-4.24308	0.375674	-11.2946	1.39576e-29	6.14957e-28	6870.85	-3.4038	0.411117	-8.2794	1.23793e-16	3.59383e-15	6870.85	-0.839275	0.37278	-2.25139	0.0243606	0.144915
ABUW_RS03095	secA	ABUW_0629	preprotein translocase subunit SecA	9053	23007	20678	11384	14281	9266	11916	10313.1	13000.8	13611.2	17507.6	16912.3	12286.3	11649.7	13611.6	0.483434	0.190294	2.54045	0.011071	0.0234061	13611.6	0.52408	0.20853	2.51321	0.0119638	0.0284112	13611.6	-0.0406459	0.190341	-0.213542	0.830904	0.938597
ABUW_RS03100		ABUW_0630	hypothetical protein	7697	12298	8363	3081	3687	12427	13776	8768.36	6949.37	5504.91	4738.31	4366.33	16477.6	13468.1	8610.42	-0.63582	0.258792	-2.45688	0.0140149	0.0287657	8610.42	-1.71769	0.28336	-6.06186	1.34558e-09	1.3806e-08	8610.42	1.08187	0.258345	4.18769	2.81805e-05	0.000939088
ABUW_RS03105		ABUW_0631	MHS family MFS transporter	4277	11943	8518	2902	3767	3783	5859	4872.32	6748.77	5606.94	4463.02	4461.07	5016.07	5728.04	5270.89	-0.364316	0.208603	-1.74645	0.080732	0.131339	5270.89	-0.267892	0.228613	-1.17182	0.241271	0.348327	5270.89	-0.0964233	0.208377	-0.462735	0.643555	0.860855
ABUW_RS03110		ABUW_0632	hemolysin III family protein	1279	2770	1985	338	404	803	1209	1457.03	1565.28	1306.62	519.815	478.437	1064.74	1181.98	1081.98	-1.53272	0.179716	-8.52856	1.48185e-17	2.41284e-16	1081.98	-1.17208	0.196985	-5.95012	2.67953e-09	2.62006e-08	1081.98	-0.360636	0.174728	-2.06399	0.0390188	0.192417
ABUW_RS03115		ABUW_0633	SAM-dependent methyltransferase	972	1580	1469	1205	1559	654	956	1107.29	892.828	966.963	1853.19	1846.25	867.171	934.632	1209.76	0.905041	0.174128	5.19757	2.01912e-07	1.0943e-06	1209.76	1.03727	0.19209	5.3999	6.66777e-08	5.33564e-07	1209.76	-0.132227	0.175736	-0.752418	0.4518	0.751399
ABUW_RS03120		ABUW_0634	GNAT family N-acetyltransferase	318	500	399	268	374	223	308	362.263	282.541	262.64	412.161	442.91	295.687	301.116	337.045	0.505514	0.223212	2.26473	0.0235295	0.0451887	337.045	0.519271	0.246932	2.10289	0.0354755	0.0727977	337.045	-0.0137573	0.224772	-0.0612053	0.951196	0.986756
ABUW_RS03125		ABUW_0635	patatin family protein	198	706	846	505	675	271	499	225.56	398.947	556.876	776.646	799.369	359.332	487.847	514.94	0.997984	0.390769	2.5539	0.0106525	0.0226668	514.94	0.894585	0.42901	2.08523	0.0370481	0.075446	514.94	0.1034	0.392084	0.26372	0.791996	0.922863
ABUW_RS03130		ABUW_0636	hypothetical protein	186	545	508	296	407	175	264	211.89	307.969	334.389	455.222	481.99	232.041	258.099	325.943	0.713616	0.262108	2.7226	0.00647699	0.0145335	325.943	0.93426	0.290574	3.21522	0.00130345	0.00416149	325.943	-0.220643	0.265625	-0.830657	0.406167	0.711951
ABUW_RS03135		ABUW_0637	enoyl-CoA hydratase/isomerase family protein	1440	3077	2149	964	1253	1559	1872	1640.44	1738.76	1414.57	1482.55	1483.87	2067.16	1830.16	1665.36	-0.107398	0.177827	-0.603948	0.545878	0.63343	1665.36	-0.393322	0.194837	-2.01872	0.0435163	0.0859086	1665.36	0.285924	0.17687	1.61658	0.105969	0.359117
ABUW_RS03140		ABUW_0638	acetyl-CoA C-acetyltransferase	945	2089	1475	666	785	1113	1290	1076.54	1180.45	970.913	1024.25	929.637	1475.78	1261.17	1131.25	-0.140102	0.187939	-0.745465	0.455991	0.549095	1131.25	-0.486117	0.205825	-2.3618	0.0181863	0.0406856	1131.25	0.346016	0.186407	1.85624	0.0634192	0.26175
ABUW_RS03145		ABUW_0639	AraC family transcriptional regulator	6071	7359	3723	10051	13359	6827	7264	6916.03	4158.43	2450.65	15457.6	15820.4	9052.26	7101.64	8708.14	1.79475	0.419462	4.27869	1.87998e-05	7.41107e-05	8708.14	0.953304	0.459481	2.07474	0.0380106	0.0769042	8708.14	0.841445	0.419531	2.00568	0.0448903	0.210091
ABUW_RS03150		ABUW_0640	CoA transferase	1499	1584	601	603	785	847	1093	1707.65	895.089	395.606	927.362	929.637	1123.08	1068.57	1006.71	-0.105163	0.524739	-0.200411	0.841159	0.887114	1006.71	-0.239005	0.574938	-0.415706	0.677625	0.765467	1006.71	0.133844	0.524328	0.255269	0.798516	0.924049
ABUW_RS03155		ABUW_0641	carbohydrate porin	30479	72246	59616	9964	12147	26757	30180	34721.4	40824.9	39242	15323.8	14385.1	35478.4	29505.4	29925.9	-1.36511	0.176228	-7.74629	9.46179e-15	1.21351e-13	29925.9	-1.12918	0.19305	-5.84915	4.9408e-09	4.60281e-08	29925.9	-0.235934	0.176062	-1.34006	0.180225	0.479048
ABUW_RS03160		ABUW_0642	glucose/quinate/shikimate family membrane-bound PQQ-dependent dehydrogenase	30485	92825	85904	7632	9437	25511	25858	34728.3	52453.7	56546	11737.4	11175.8	33826.3	25280	32249.6	-2.06417	0.282329	-7.31125	2.64673e-13	2.96767e-12	32249.6	-1.36712	0.309279	-4.42036	9.85377e-06	5.24181e-05	32249.6	-0.697049	0.282181	-2.47022	0.0135031	0.0995853
ABUW_RS03165		ABUW_0643	nitrite/sulfite reductase	1859	4957	6151	4184	5627	2262	2663	2117.76	2801.11	4048.87	6434.63	6663.78	2999.3	2603.48	3952.7	1.13115	0.3065	3.69055	0.000223768	0.000708379	3952.7	1.22531	0.336	3.64675	0.000265579	0.00100362	3952.7	-0.0941533	0.306845	-0.306844	0.758962	0.912569
ABUW_RS03170		ABUW_0644	DUF934 domain-containing protein	474	1201	1162	878	1142	445	549	539.977	678.663	764.882	1350.29	1352.41	590.048	536.729	830.429	1.02889	0.215719	4.7696	1.84592e-06	8.50306e-06	830.429	1.26297	0.238268	5.3006	1.1542e-07	8.93077e-07	830.429	-0.234071	0.218203	-1.07273	0.283394	0.600669
ABUW_RS03175		ABUW_0645	quaternary ammonium transporter	396	438	308	87	104	138	210	451.12	247.506	202.74	133.798	123.162	182.981	205.306	220.945	-1.22155	0.390315	-3.12966	0.00175008	0.00449215	220.945	-0.597342	0.429641	-1.39033	0.164429	0.255852	220.945	-0.624211	0.384053	-1.62533	0.104093	0.354482
ABUW_RS03180		ABUW_0646	VOC family protein	4959	8374	9018	635	765	2819	2648	5649.25	4731.99	5936.06	976.575	905.952	3737.85	2588.81	3503.79	-2.53092	0.23972	-10.5578	4.6751e-26	1.66745e-24	3503.79	-1.74863	0.26252	-6.66097	2.72031e-11	3.65146e-10	3503.79	-0.782281	0.237362	-3.29573	0.000981648	0.0149701
ABUW_RS03185		ABUW_0647	thiolase family protein	2280	4686	3577	4437	6202	2352	2762	2597.36	2647.97	2354.55	6823.72	7344.72	3118.63	2700.27	3941.03	1.48378	0.161199	9.20466	3.42748e-20	7.46273e-19	3941.03	1.28436	0.176906	7.26013	3.86721e-13	6.89652e-12	3941.03	0.199422	0.161855	1.2321	0.217911	0.529094
ABUW_RS03190		ABUW_0648	type II transport protein GspH	4121	7263	5409	724	956	2280	3992	4694.61	4104.19	3560.45	1113.45	1132.14	3023.17	3902.77	3075.83	-1.8751	0.218865	-8.5674	1.05847e-17	1.75397e-16	3075.83	-1.62519	0.239618	-6.78239	1.182e-11	1.69601e-10	3075.83	-0.249916	0.216765	-1.15293	0.248938	0.567194
ABUW_RS03195	ompA	ABUW_0649	outer membrane protein OmpA	193352	709181	1256114	159557	207915	301648	293389	220265	400745	826832	245385	246223	399970	286831	375179	-0.973362	0.504158	-1.93067	0.0535238	0.0927565	375179	-0.482381	0.552278	-0.873438	0.382424	0.496078	375179	-0.490977	0.504155	-0.97386	0.330126	0.646743
ABUW_RS03205		ABUW_0651	RtcB family protein	635	926	552	1768	2612	122	165	723.387	523.265	363.352	2719.03	3093.26	161.766	161.312	1106.48	2.43968	0.317504	7.68393	1.54276e-14	1.96518e-13	1106.48	4.16928	0.356447	11.6968	1.32346e-31	1.45775e-29	1106.48	-1.7296	0.328212	-5.26977	1.36596e-07	1.06871e-05
ABUW_RS03210		ABUW_0652	amino acid permease	1106	3038	3935	2877	3665	880	1383	1259.95	1716.72	2590.2	4424.58	4340.28	1166.84	1352.09	2407.23	1.23921	0.328695	3.77009	0.000163188	0.000530503	2407.23	1.79868	0.360807	4.98516	6.19117e-07	4.18519e-06	2407.23	-0.559471	0.329649	-1.69717	0.0896639	0.323996
ABUW_RS03215		ABUW_0653	methyltransferase	572	1820	2166	1557	2017	445	601	651.618	1028.45	1425.76	2394.53	2388.63	590.048	587.567	1295.23	1.20671	0.339498	3.55441	0.000378828	0.00114505	1295.23	2.02211	0.373623	5.41216	6.22698e-08	5.01506e-07	1295.23	-0.815394	0.341615	-2.38688	0.0169922	0.114737
ABUW_RS03220		ABUW_0654	uracil-xanthine permease	491	1728	2442	2541	3576	475	621	559.343	976.46	1607.44	3907.84	4234.88	629.826	607.12	1788.99	1.95725	0.417223	4.69115	2.71671e-06	1.21851e-05	1788.99	2.71883	0.458402	5.93109	3.00922e-09	2.90452e-08	1788.99	-0.76157	0.419123	-1.81706	0.0692084	0.276086
ABUW_RS03225	typA	ABUW_0655	translational GTPase TypA	3847	12968	17944	20476	28070	5106	5752	4382.47	7327.97	11811.6	31490.3	33241.9	6770.3	5623.44	14378.3	2.0453	0.403443	5.06962	3.98607e-07	2.06471e-06	14378.3	2.38492	0.442064	5.39496	6.85392e-08	5.46126e-07	14378.3	-0.339611	0.403628	-0.841396	0.400126	0.706344
ABUW_RS03230	mscL	ABUW_0656	large conductance mechanosensitive channel protein MscL	3799	12073	17349	4329	5427	3899	4339	4327.79	6822.23	11419.9	6657.63	6426.93	5169.88	4242.02	6438.05	-0.201717	0.400817	-0.503264	0.614779	0.693749	6438.05	0.475358	0.439215	1.08229	0.279124	0.389173	6438.05	-0.677072	0.400865	-1.68903	0.0912137	0.328607
ABUW_RS03235		ABUW_0657	gamma-glutamylcyclotransferase	514	685	509	254	289	262	475	585.544	387.081	335.047	390.63	342.248	347.399	464.383	407.476	-0.247785	0.317249	-0.781041	0.434779	0.529339	407.476	-0.149839	0.348494	-0.429961	0.667224	0.756282	407.476	-0.0979452	0.315801	-0.310148	0.756448	0.912046
ABUW_RS03240		ABUW_0658	peptidylprolyl isomerase	338	679	618	348	489	225	359	385.047	383.69	406.796	535.194	579.099	298.339	350.976	419.877	0.508348	0.176811	2.87508	0.00403919	0.00954371	419.877	0.77689	0.197541	3.93281	8.39583e-05	0.000367747	419.877	-0.268541	0.179988	-1.49199	0.135701	0.413877
ABUW_RS03245	mutM	ABUW_0659	bifunctional DNA-formamidopyrimidine glycosylase/DNA-(apurinic or apyrimidinic site) lyase	990	2045	1677	1204	1741	792	1047	1127.8	1155.59	1103.88	1851.65	2061.78	1050.15	1023.6	1339.21	0.79376	0.14376	5.52144	3.36231e-08	2.04413e-07	1339.21	0.917029	0.158847	5.77305	7.78503e-09	7.09366e-08	1339.21	-0.123269	0.145251	-0.848662	0.396069	0.702194
ABUW_RS03250		ABUW_0660	DNA-3-methyladenine glycosylase	565	791	749	182	213	456	523	643.643	446.979	493.026	279.9	252.245	604.633	511.31	461.677	-0.98651	0.249162	-3.95932	7.51645e-05	0.000261852	461.677	-1.06861	0.272658	-3.91923	8.88332e-05	0.000385873	461.677	0.0820989	0.242718	0.338247	0.735177	0.902422
ABUW_RS03255		ABUW_0661	TonB-dependent receptor	4212	8037	7365	3067	3907	4666	5438	4798.27	4541.56	4847.98	4716.78	4626.87	6186.88	5316.45	5004.97	-0.0175882	0.149868	-0.117358	0.906577	0.936329	5004.97	-0.299779	0.1642	-1.82569	0.067897	0.124157	5004.97	0.282191	0.149552	1.88691	0.0591718	0.249367
ABUW_RS03260	namA	ABUW_0662	NADH:flavin oxidoreductase/NADH oxidase	4383	11750	9435	3701	4913	8193	7162	4993.08	6639.71	6210.55	5691.82	5818.22	10863.5	7001.92	6745.54	-0.0476957	0.263433	-0.181055	0.856325	0.898553	6745.54	-0.634113	0.288533	-2.19772	0.0279693	0.0594467	6745.54	0.586418	0.26322	2.22786	0.0258899	0.150773
ABUW_RS03265		ABUW_0663	AEC family transporter	490	1146	838	68	125	300	426	558.204	647.583	551.61	104.578	148.031	397.785	416.478	403.467	-2.20489	0.235594	-9.35885	8.06089e-21	1.85203e-19	403.467	-1.67948	0.257317	-6.52688	6.71529e-11	8.4962e-10	403.467	-0.525408	0.217617	-2.41437	0.0157623	0.109939
ABUW_RS03270		ABUW_0664	sel1 repeat family protein	2309	5210	3399	1682	2380	1601	2191	2630.39	2944.07	2237.38	2586.77	2818.52	2122.85	2142.03	2497.43	0.0537987	0.189423	0.284014	0.7764	0.836243	2497.43	0.342037	0.207997	1.64443	0.100086	0.172412	2497.43	-0.288238	0.189523	-1.52086	0.128294	0.399767
ABUW_RS03275		ABUW_0665	DsbC family protein	903	3002	3538	2110	2445	1203	1650	1028.69	1696.37	2328.87	3245	2895.49	1595.12	1613.12	2057.52	0.865088	0.350907	2.46529	0.0136903	0.028186	2057.52	0.936494	0.384746	2.43406	0.0149306	0.0345794	2057.52	-0.0714048	0.351314	-0.20325	0.838939	0.942955
ABUW_RS03280		ABUW_0666	folate-binding protein YgfZ	1534	3927	3292	1364	1788	1904	2028	1747.52	2219.07	2166.95	2097.71	2117.44	2524.61	1982.67	2122.28	0.0431313	0.210441	0.204956	0.837606	0.885361	2122.28	-0.0961239	0.230695	-0.416671	0.676919	0.764955	2122.28	0.139256	0.210109	0.66278	0.507472	0.786221
ABUW_RS03285		ABUW_0667	SRPBCC family protein	3109	3872	1671	1585	2082	1370	1756	3541.75	2187.99	1099.93	2437.59	2465.61	1816.55	1716.75	2180.88	0.107375	0.446183	0.240652	0.809825	0.864297	2180.88	0.472748	0.48905	0.966666	0.333711	0.445067	2180.88	-0.365371	0.446296	-0.818674	0.412972	0.718209
ABUW_RS03290		ABUW_0668	DUF488 domain-containing protein	201	244	147	46	78	85	118	228.978	137.88	96.7622	70.744	92.3715	112.706	115.363	122.115	-0.910146	0.417162	-2.18176	0.0291274	0.0543509	122.115	-0.479897	0.460018	-1.04321	0.296849	0.408113	122.115	-0.430247	0.408944	-1.05209	0.292756	0.609386
ABUW_RS03295		ABUW_0669	alkylphosphonate utilization protein	109	211	158	87	154	67	103	124.172	119.232	104.003	133.798	182.375	88.8387	100.698	121.874	0.458496	0.260714	1.75862	0.0786424	0.128441	121.874	0.740606	0.29453	2.51453	0.011919	0.0283228	121.874	-0.282109	0.267614	-1.05417	0.291806	0.608806
ABUW_RS03310		ABUW_0673	YegP family protein	14078	22583	26065	2038	2606	8646	9304	16037.5	12761.2	17157.2	3134.27	3086.16	11464.2	9096.05	10390.9	-2.30018	0.21856	-10.5243	6.67848e-26	2.33747e-24	10390.9	-1.72469	0.239385	-7.20468	5.81794e-13	9.68364e-12	10390.9	-0.575493	0.217784	-2.6425	0.00822975	0.070021
ABUW_RS03315		ABUW_0674	proline--tRNA ligase	3172	9234	9010	4641	5632	3386	5013	3613.52	5217.96	5930.8	7137.45	6669.7	4489.67	4900.95	5422.86	0.488096	0.259496	1.88094	0.0599801	0.102069	5422.86	0.556031	0.284406	1.95506	0.0505756	0.0974074	5422.86	-0.0679349	0.259592	-0.261698	0.793554	0.923342
ABUW_RS03320		ABUW_0675	efflux RND transporter permease subunit	2528	7024	6022	1418	1786	2367	3164	2879.88	3969.13	3963.96	2180.76	2115.07	3138.52	3093.28	3048.66	-0.747403	0.213247	-3.50486	0.000456843	0.00135034	3048.66	-0.536758	0.233753	-2.29627	0.0216607	0.0474937	3048.66	-0.210644	0.212602	-0.990787	0.32179	0.637322
ABUW_RS03325		ABUW_0676	efflux RND transporter periplasmic adaptor subunit	1096	2673	2195	908	1186	1105	1431	1248.55	1510.46	1444.85	1396.43	1404.52	1465.17	1399.02	1409.86	-0.00210665	0.165938	-0.0126954	0.989871	0.994649	1409.86	-0.0319247	0.182238	-0.175181	0.860937	0.902129	1409.86	0.0298183	0.165412	0.180267	0.856943	0.948866
ABUW_RS03330		ABUW_0677	hypothetical protein	84	79	73	34	33	54	80	95.6921	44.6414	48.052	52.289	39.0803	71.6013	78.2119	61.3669	-0.445407	0.447945	-0.994334	0.32006	0.411899	61.3669	-0.721373	0.489955	-1.47233	0.140933	0.226716	61.3669	0.275968	0.430779	0.640625	0.521766	0.795584
ABUW_RS03335		ABUW_0678	response regulator	783	1456	770	362	470	571	841	891.987	822.758	506.849	556.725	556.598	757.117	822.203	702.034	-0.410594	0.292652	-1.40301	0.160614	0.233501	702.034	-0.504701	0.320778	-1.57337	0.115634	0.193669	702.034	0.0941079	0.290894	0.323512	0.746307	0.908032
ABUW_RS03340		ABUW_0679	response regulator	901	1557	960	345	427	668	914	1026.41	879.832	631.916	530.58	505.675	885.735	893.571	764.817	-0.706269	0.26001	-2.71631	0.00660141	0.0147772	764.817	-0.780266	0.284873	-2.73899	0.00616276	0.0161962	764.817	0.0739974	0.257333	0.287555	0.773688	0.915911
ABUW_RS03345		ABUW_0680	purine-binding chemotaxis protein CheW	408	701	454	170	197	307	411	464.79	396.122	298.844	261.445	233.297	407.067	401.814	351.911	-0.642402	0.259822	-2.47247	0.0134183	0.027702	351.911	-0.710598	0.28484	-2.49473	0.0126054	0.0297088	351.911	0.0681966	0.254456	0.26801	0.788692	0.921591
ABUW_RS03350		ABUW_0681	methyl-accepting chemotaxis protein	906	1850	1430	478	587	670	969	1032.11	1045.4	941.292	735.122	695.155	888.387	947.342	897.829	-0.493104	0.156117	-3.15856	0.00158549	0.00412051	897.829	-0.361379	0.171774	-2.10381	0.0353951	0.0727124	897.829	-0.131725	0.153941	-0.855683	0.392173	0.69942
ABUW_RS03355		ABUW_0682	Hpt domain-containing protein	811	1373	1075	342	403	490	692	923.884	775.857	707.615	525.966	477.253	649.716	676.533	676.689	-0.676853	0.200777	-3.37116	0.000748511	0.00210765	676.689	-0.40408	0.220906	-1.8292	0.0673698	0.123314	676.689	-0.272773	0.19823	-1.37604	0.168809	0.464127
ABUW_RS03360		ABUW_0683	hypothetical protein	138	270	232	88	108	113	150	157.208	152.572	152.713	135.336	127.899	149.832	146.647	146.03	-0.228709	0.210955	-1.08416	0.278294	0.366202	146.03	-0.172829	0.2348	-0.736071	0.461687	0.574351	146.03	-0.0558795	0.204514	-0.27323	0.784676	0.919325
ABUW_RS03365		ABUW_0684	radical SAM protein	701	3999	9929	6131	7459	891	995	798.573	2259.76	6535.73	9428.95	8833.32	1181.42	972.761	4287.22	1.51343	0.684292	2.21167	0.0269896	0.0510228	4287.22	3.08373	0.750188	4.11061	3.94608e-05	0.000188496	4287.22	-1.5703	0.684991	-2.29245	0.0218799	0.13606
ABUW_RS03370		ABUW_0685	alpha/beta fold hydrolase	272	1354	2996	1223	1470	235	348	309.86	765.12	1972.11	1880.87	1740.85	311.598	340.222	1045.8	0.833532	0.626607	1.33023	0.183443	0.261711	1045.8	2.47396	0.688505	3.59323	0.000326602	0.00120743	1045.8	-1.64042	0.628912	-2.60835	0.00909807	0.0747578
ABUW_RS03375	dapE	ABUW_0686	succinyl-diaminopimelate desuccinylase	964	2482	2418	1270	1689	996	1464	1098.18	1402.53	1591.64	1953.15	2000.2	1320.65	1431.28	1542.52	0.533947	0.219697	2.43038	0.0150832	0.0305497	1542.52	0.522428	0.241181	2.16613	0.0303016	0.0636096	1542.52	0.0115197	0.220048	0.0523507	0.958249	0.989311
ABUW_RS03380		ABUW_0687	entericidin A/B family lipoprotein	23305	18904	12846	9522	11811	13648	16518	26548.9	10682.3	8455.83	14644	13987.2	18096.6	16148.8	15509.1	-0.0891427	0.475277	-0.187559	0.851222	0.894361	15509.1	-0.258316	0.520646	-0.496145	0.619792	0.718415	15509.1	0.169177	0.475246	0.355977	0.721858	0.896469
ABUW_RS03385		ABUW_0688	DUF1853 family protein	459	745	527	141	161	277	381	522.889	420.986	346.896	216.846	190.664	367.288	372.484	348.293	-1.07703	0.255009	-4.2235	2.40541e-05	9.30606e-05	348.293	-0.862422	0.279932	-3.08082	0.0020643	0.00623452	348.293	-0.214609	0.247633	-0.866643	0.386138	0.693122
ABUW_RS03390		ABUW_0689	YbaN family protein	662	1450	771	206	277	429	527	754.145	819.368	507.508	316.81	328.037	568.833	515.221	544.274	-1.10457	0.272132	-4.05894	4.92955e-05	0.000179758	544.274	-0.748544	0.298759	-2.50551	0.0122275	0.0290007	544.274	-0.356024	0.268106	-1.32793	0.184203	0.485591
ABUW_RS03395		ABUW_0690	L,D-transpeptidase	712	1316	1073	350	391	561	726	811.104	743.647	706.298	538.27	463.042	743.858	709.773	673.713	-0.590793	0.176455	-3.34812	0.000813629	0.00227391	673.713	-0.539366	0.193854	-2.78233	0.00539709	0.0144372	673.713	-0.0514269	0.17308	-0.297129	0.766368	0.913298
ABUW_RS03400		ABUW_0691	tRNA-Val	787	2480	3417	4163	4785	1691	1922	896.544	1401.4	2249.23	6402.33	5666.64	2242.18	1879.04	2962.48	1.9925	0.386642	5.15334	2.55881e-07	1.36312e-06	2962.48	1.55025	0.423666	3.65914	0.000253064	0.000962156	2962.48	0.442247	0.38709	1.14249	0.25325	0.573904
ABUW_RS03405		ABUW_0692	tRNA-Asp	1180	4558	5619	5019	6703	2426	2948	1344.25	2575.64	3698.68	7718.79	7938.03	3216.75	2882.11	4196.32	1.62371	0.403827	4.0208	5.80006e-05	0.00020766	4196.32	1.36023	0.442482	3.0741	0.00211141	0.00636142	4196.32	0.263478	0.40409	0.652028	0.514383	0.792833
ABUW_RS03410		ABUW_0693	tRNA-Asp	489	1960	2455	1768	2662	948	1081	557.065	1107.56	1615.99	2719.03	3152.47	1257	1056.84	1637.99	1.42378	0.423797	3.35959	0.000780582	0.00218481	1637.99	1.34369	0.464613	2.89205	0.00382735	0.0106331	1637.99	0.0801007	0.42445	0.188717	0.850315	0.947377
ABUW_RS03415		ABUW_0694	tRNA-Val	661	2475	3185	2592	3308	1233	1360	753.006	1398.58	2096.51	3986.27	3917.5	1634.9	1329.6	2159.48	1.47991	0.411606	3.59544	0.00032384	0.000994899	2159.48	1.41493	0.451196	3.13595	0.001713	0.0053106	2159.48	0.064981	0.412152	0.157663	0.874723	0.954519
ABUW_RS03420		ABUW_0695	tRNA-Asp	102	424	504	344	527	183	152	116.198	239.594	331.756	529.042	624.1	242.649	148.603	318.849	1.32708	0.451838	2.93708	0.0033132	0.00797938	318.849	1.56228	0.49778	3.13848	0.00169825	0.00527355	318.849	-0.23519	0.455888	-0.515895	0.605928	0.837479
ABUW_RS03425		ABUW_0696	tRNA-Val	307	417	244	102	122	279	391	349.732	235.639	160.612	156.867	144.479	369.94	382.261	257.076	-0.71828	0.360884	-1.99033	0.0465542	0.0824328	257.076	-1.32075	0.393645	-3.35518	0.000793125	0.00265201	257.076	0.602471	0.352183	1.71068	0.0871407	0.318084
ABUW_RS03430		ABUW_0697	YdcF family protein	216	384	479	358	407	201	258	246.065	216.991	315.3	550.573	481.99	266.516	252.233	332.81	0.991262	0.242397	4.08942	4.32458e-05	0.000159877	332.81	0.992897	0.268451	3.69861	0.000216779	0.000837811	332.81	-0.00163462	0.246221	-0.00663883	0.994703	0.999383
ABUW_RS03435		ABUW_0698	PepSY domain-containing protein	3227	7272	7845	5075	6556	3402	5165	3676.17	4109.27	5163.94	7804.91	7763.95	4510.88	5049.56	5439.81	0.850453	0.212462	4.00285	6.25844e-05	0.000221949	5439.81	0.703398	0.232875	3.0205	0.0025236	0.00744164	5439.81	0.147056	0.212624	0.691626	0.489172	0.779686
ABUW_RS03440		ABUW_0699	SdpI family protein	2883	5798	5439	4311	5409	2954	4485	3284.29	3276.34	3580.2	6629.94	6405.61	3916.86	4384.76	4496.86	0.94706	0.146154	6.47986	9.18055e-11	7.7435e-10	4496.86	0.650658	0.160265	4.05989	4.90957e-05	0.000227554	4496.86	0.296402	0.146398	2.02463	0.0429052	0.204524
ABUW_RS03445	yccS	ABUW_0700	TIGR01666 family membrane protein	2782	6275	5591	2103	2889	1866	2628	3169.23	3545.89	3680.25	3234.23	3421.3	2474.22	2569.26	3156.34	-0.0586463	0.151421	-0.387305	0.69853	0.771453	3156.34	0.400155	0.166479	2.40364	0.0162328	0.0370682	3156.34	-0.458801	0.151585	-3.02669	0.00247246	0.0303699
ABUW_RS03450		ABUW_0701	multidrug efflux pump, MFS family	1632	4110	3161	546	735	1210	1594	1859.16	2322.48	2080.72	839.701	870.424	1604.4	1558.37	1590.75	-1.2882	0.175382	-7.34509	2.05626e-13	2.34063e-12	1590.75	-0.88666	0.192417	-4.60802	4.06515e-06	2.33139e-05	1590.75	-0.401538	0.172808	-2.32361	0.0201463	0.129693
ABUW_RS03455		ABUW_0702	nitroreductase	619	1686	1494	430	556	540	779	705.16	952.727	983.42	661.303	658.443	716.013	761.589	776.951	-0.418112	0.220145	-1.89926	0.0575306	0.0986051	776.951	-0.163402	0.242088	-0.67497	0.499695	0.610756	776.951	-0.254709	0.218951	-1.16331	0.244702	0.562543
ABUW_RS03460		ABUW_0703	hypothetical protein	971	2685	2624	3728	4453	704	862	1106.15	1517.24	1727.24	5733.34	5273.47	933.469	842.733	2447.66	1.92289	0.245413	7.83529	4.67762e-15	6.25631e-14	2447.66	2.63188	0.270407	9.73304	2.17978e-22	1.10315e-20	2447.66	-0.708992	0.247627	-2.86314	0.00419462	0.0431368
ABUW_RS03465		ABUW_0704	alanine:cation symporter family protein	1288	4223	5742	5923	6874	1502	2126	1467.28	2386.34	3779.65	9109.06	8140.54	1991.58	2078.48	4136.13	1.7607	0.388052	4.53729	5.69819e-06	2.46037e-05	4136.13	2.08339	0.425441	4.89702	9.72992e-07	6.31908e-06	4136.13	-0.322687	0.388599	-0.830386	0.40632	0.711951
ABUW_RS03470		ABUW_0705	patatin-like phospholipase family protein	2576	4548	2765	1450	2081	1618	1697	2934.56	2569.99	1820.05	2229.97	2464.43	2145.39	1659.07	2260.49	-0.0562998	0.273695	-0.205702	0.837023	0.884995	2260.49	0.303766	0.30022	1.01181	0.311628	0.423765	2260.49	-0.360065	0.273744	-1.31533	0.188398	0.491633
ABUW_RS03475		ABUW_0706	threonine ammonia-lyase	1305	2737	2635	845	1034	1174	1791	1486.64	1546.63	1734.48	1299.54	1224.52	1556.67	1750.97	1514.21	-0.33351	0.167548	-1.99054	0.0465316	0.0824317	1514.21	-0.39098	0.18378	-2.12744	0.0333838	0.0692148	1514.21	0.0574704	0.166357	0.345465	0.729745	0.89964
ABUW_RS03480	sbmA	ABUW_0707	peptide antibiotic transporter SbmA	645	1769	1475	601	781	628	861	734.779	999.629	970.913	924.286	924.9	832.697	841.756	889.851	0.0339328	0.208323	0.162886	0.870609	0.909718	889.851	0.14314	0.229082	0.624843	0.532074	0.640753	889.851	-0.109207	0.208081	-0.524828	0.599703	0.832988
ABUW_RS03485		ABUW_0708	DUF4850 domain-containing protein	304	653	668	116	151	278	383	346.314	368.998	439.708	178.398	178.822	368.614	374.44	322.185	-1.11039	0.212006	-5.23754	1.62734e-07	8.92295e-07	322.185	-1.05682	0.232139	-4.55253	5.30049e-06	3.00308e-05	322.185	-0.0535696	0.200671	-0.266953	0.789505	0.921678
ABUW_RS03490		ABUW_0709	DUF1176 domain-containing protein	867	1644	1496	546	681	820	886	987.679	928.994	984.736	839.701	806.475	1087.28	866.197	928.723	-0.232624	0.18045	-1.28913	0.197352	0.278374	928.723	-0.245688	0.198198	-1.23961	0.21512	0.31755	928.723	0.0130648	0.179081	0.0729545	0.941842	0.98334
ABUW_RS03495		ABUW_0710	hypothetical protein	1039	1778	1295	582	808	685	742	1183.62	1004.71	852.429	895.065	956.874	908.276	725.415	932.342	-0.128845	0.22915	-0.562275	0.573928	0.658506	932.342	0.182333	0.252046	0.723412	0.469427	0.580966	932.342	-0.311178	0.229017	-1.35876	0.174223	0.47039
ABUW_RS03500		ABUW_0711	DJ-1/PfpI family protein	1227	3070	4334	563	590	1351	1537	1397.79	1734.8	2852.84	865.845	698.708	1791.36	1502.65	1549.14	-1.3517	0.34757	-3.889	0.00010066	0.000342079	1549.14	-1.07439	0.380793	-2.82147	0.00478043	0.0129685	1549.14	-0.277302	0.346009	-0.801431	0.422882	0.725039
ABUW_RS03505	gatB	ABUW_0712	Asp-tRNA(Asn)/Glu-tRNA(Gln) amidotransferase subunit GatB	2595	8173	8970	4889	6306	4855	5937	2956.2	4618.41	5904.47	7518.86	7467.88	6437.49	5804.3	5815.37	0.737612	0.314312	2.34675	0.0189379	0.0371907	5815.37	0.291908	0.344329	0.84776	0.396572	0.51019	5815.37	0.445705	0.314323	1.41798	0.156196	0.445442
ABUW_RS03510	gatA	ABUW_0713	Asp-tRNA(Asn)/Glu-tRNA(Gln) amidotransferase subunit GatA	3209	9987	10692	6265	7993	5773	7657	3655.67	5643.47	7037.97	9635.03	9465.71	7654.71	7485.86	7225.49	0.810163	0.301562	2.68656	0.00721928	0.0160358	7225.49	0.335213	0.330357	1.0147	0.31025	0.422351	7225.49	0.474952	0.301579	1.57489	0.115283	0.37601
ABUW_RS03515	gatC	ABUW_0714	Asp-tRNA(Asn)/Glu-tRNA(Gln) amidotransferase subunit GatC	883	2105	2060	1321	1700	1272	1715	1005.91	1189.5	1355.99	2031.58	2013.23	1686.61	1676.67	1565.64	0.771265	0.193242	3.9912	6.57404e-05	0.000232481	1565.64	0.266198	0.211734	1.25723	0.208671	0.310269	1565.64	0.505067	0.193273	2.61323	0.00896913	0.0742067
ABUW_RS03520		ABUW_0715	rod shape-determining protein	3672	11237	10845	4638	6207	3148	3972	4183.11	6349.82	7138.68	7132.84	7350.64	4174.09	3883.22	5744.63	0.297668	0.271255	1.09737	0.272479	0.360322	5744.63	0.846104	0.297393	2.84507	0.00444015	0.012111	5744.63	-0.548435	0.271443	-2.02044	0.0433377	0.205015
ABUW_RS03525	mreC	ABUW_0716	rod shape-determining protein MreC	1524	4877	5545	2838	3463	1626	2265	1736.13	2755.9	3649.97	4364.6	4101.06	2155.99	2214.37	2996.86	0.640672	0.328031	1.95309	0.0508093	0.0886677	2996.86	0.953812	0.359673	2.65189	0.00800437	0.0202133	2996.86	-0.313139	0.328356	-0.953657	0.340257	0.656263
ABUW_RS03530	mreD	ABUW_0717	rod shape-determining protein MreD	329	1185	1367	773	1008	329	472	374.794	669.621	899.822	1188.81	1193.72	436.238	461.45	746.351	0.876317	0.368198	2.38002	0.0173118	0.0344488	746.351	1.40802	0.405099	3.47574	0.000509448	0.00179989	746.351	-0.5317	0.370201	-1.43625	0.150933	0.437717
ABUW_RS03535		ABUW_0718	Maf-like protein	276	773	1013	600	750	278	374	314.417	436.808	666.803	922.748	888.188	368.614	365.641	566.174	0.935374	0.337585	2.77079	0.00559213	0.0126924	566.174	1.30234	0.371919	3.50169	0.000462325	0.00164896	566.174	-0.366967	0.34009	-1.07903	0.280574	0.597965
ABUW_RS03540	rng	ABUW_0719	ribonuclease G	1537	4210	4298	1834	2179	1541	2120	1750.94	2378.99	2829.14	2820.53	2580.48	2043.29	2072.62	2353.71	0.218503	0.251959	0.867215	0.385824	0.480356	2353.71	0.391883	0.27636	1.41801	0.156187	0.246178	2353.71	-0.17338	0.252074	-0.687814	0.49157	0.780771
ABUW_RS03550		ABUW_0721	wax ester/triacylglycerol synthase family O-acyltransferase	3590	6906	6371	1496	1940	3154	4657	4089.7	3902.45	4193.69	2300.72	2297.45	4182.05	4552.91	3645.57	-0.821041	0.136295	-6.024	1.70159e-09	1.22783e-08	3645.57	-0.925981	0.14927	-6.20339	5.52614e-10	6.1229e-09	3645.57	0.10494	0.135037	0.777122	0.437087	0.740071
ABUW_RS03555		ABUW_0722	phosphoadenylyl-sulfate reductase	1492	3328	2875	1716	2248	1350	2067	1699.67	1880.59	1892.46	2639.06	2662.2	1790.03	2020.8	2083.54	0.538377	0.153338	3.51104	0.000446352	0.00132141	2083.54	0.475675	0.168459	2.82368	0.0047475	0.012893	2083.54	0.0627021	0.153645	0.408097	0.683202	0.878472
ABUW_RS03560	thrH	ABUW_0723	bifunctional phosphoserine phosphatase/homoserine phosphotransferase ThrH	1447	3464	3528	10761	13995	2017	2883	1648.41	1957.44	2322.29	16549.5	16573.6	2674.44	2818.56	6363.46	3.06637	0.205188	14.9442	1.69896e-50	2.54505e-48	6363.46	2.59207	0.224968	11.522	1.02234e-30	1.00754e-28	6363.46	0.474295	0.20604	2.30195	0.0213379	0.133969
ABUW_RS03565		ABUW_0724	outer membrane protein transport protein	27704	64982	39753	8131	12050	27959	35272	31560.2	36720.1	26167.3	12504.8	14270.2	37072.2	34483.6	27539.8	-1.23362	0.212868	-5.79527	6.82117e-09	4.5293e-08	27539.8	-1.41813	0.233167	-6.08203	1.18671e-09	1.23108e-08	27539.8	0.184502	0.212698	0.867436	0.385703	0.692687
ABUW_RS03570		ABUW_0725	NAD(P)H-dependent oxidoreductase	601	1010	822	145	192	420	678	684.654	570.732	541.078	222.997	227.376	556.899	662.846	495.226	-1.40821	0.216275	-6.5112	7.4553e-11	6.35993e-10	495.226	-1.43845	0.236106	-6.09239	1.11236e-09	1.16689e-08	495.226	0.0302398	0.206079	0.146739	0.883338	0.958148
ABUW_RS03575		ABUW_0726	AraC family transcriptional regulator	224	457	346	120	127	158	234	255.179	258.242	227.753	184.55	150.4	209.5	228.77	216.342	-0.565409	0.216604	-2.61034	0.00904527	0.019592	216.342	-0.39517	0.239641	-1.64901	0.099146	0.170871	216.342	-0.170238	0.209537	-0.81245	0.416533	0.721741
ABUW_RS03580		ABUW_0727	fatty acid desaturase family protein	691	940	611	95	101	318	437	787.181	531.176	402.188	146.102	119.609	421.652	427.233	405.02	-2.11017	0.340739	-6.19294	5.90538e-10	4.47685e-09	405.02	-1.67849	0.372654	-4.50417	6.66343e-06	3.64833e-05	405.02	-0.431677	0.329042	-1.31192	0.189546	0.493359
ABUW_RS03585		ABUW_0728	PaaX family transcriptional regulator	627	1225	1388	835	994	550	982	714.273	692.225	913.646	1284.16	1177.15	729.273	960.051	924.396	0.669365	0.234372	2.856	0.00429015	0.0100542	924.396	0.541423	0.257406	2.10338	0.0354324	0.0727492	924.396	0.127943	0.234938	0.544582	0.586041	0.825503
ABUW_RS03590		ABUW_0729	undecaprenyl-diphosphate phosphatase	1246	3915	3827	2139	2647	808	1011	1419.43	2212.29	2519.11	3289.6	3134.71	1071.37	988.403	2090.7	0.646901	0.28449	2.2739	0.0229721	0.0443229	2090.7	1.64122	0.312854	5.24598	1.55455e-07	1.17612e-06	2090.7	-0.994322	0.285757	-3.4796	0.000502154	0.00917387
ABUW_RS03595		ABUW_0730	AraC family transcriptional regulator	876	1576	1284	498	618	854	1154	997.932	890.568	845.188	765.881	731.867	1132.36	1128.21	927.429	-0.281907	0.163872	-1.72028	0.085381	0.13776	927.429	-0.594351	0.179416	-3.31271	0.000923983	0.00304605	927.429	0.312445	0.161321	1.93679	0.0527714	0.231845
ABUW_RS03600		ABUW_0731	zinc-binding dehydrogenase	1564	4277	4009	1553	1876	2486	2814	1781.7	2416.85	2638.91	2388.38	2221.65	3296.31	2751.1	2499.27	0.0154556	0.239923	0.0644189	0.948637	0.969511	2499.27	-0.391435	0.262797	-1.4895	0.136356	0.220681	2499.27	0.406891	0.239469	1.69914	0.0892923	0.323303
ABUW_RS03605	hchA	ABUW_0732	protein deglycase HchA	1426	3214	2115	469	528	1515	2084	1624.49	1816.17	1392.19	721.281	625.284	2008.81	2037.42	1460.81	-1.25989	0.198806	-6.33729	2.33847e-10	1.86331e-09	1460.81	-1.58849	0.217242	-7.31207	2.63062e-13	4.85304e-12	1460.81	0.3286	0.194971	1.68538	0.091915	0.329812
ABUW_RS03610		ABUW_0733	AlpA family phage regulatory protein	33	66	53	23	23	41	62	37.5933	37.2954	34.887	35.372	27.2378	54.364	60.6142	41.052	-0.235787	0.35997	-0.655019	0.512456	0.603885	41.052	-0.893575	0.386954	-2.30925	0.0209295	0.0460879	41.052	0.657789	0.323986	2.0303	0.0423259	0.202299
ABUW_RS03615		ABUW_0734	hypothetical protein	74	78	101	67	73	55	64	84.3002	44.0763	66.4829	103.04	86.4503	72.9273	62.5695	74.2638	0.558643	0.362521	1.54099	0.123318	0.186296	74.2638	0.48437	0.40289	1.20224	0.229271	0.334876	74.2638	0.0742736	0.366247	0.202797	0.839294	0.943059
ABUW_RS03620		ABUW_0735	hypothetical protein	43	29	23	30	52	37	33	48.9852	16.3874	15.1397	46.1374	61.581	49.0602	32.2624	38.5076	1.04601	0.595121	1.75764	0.078809	0.128601	38.5076	0.415127	0.651585	0.637104	0.524057	0.633503	38.5076	0.630881	0.597912	1.05514	0.291361	0.608594
ABUW_RS03625		ABUW_0736	hypothetical protein	13	8	10	11	11	7	13	14.8095	4.52065	6.58246	16.917	13.0268	9.28165	12.7094	11.1211	0.861089	0.705811	1.22	0.222465	0.306637	11.1211	0.425807	0.780194	0.54577	0.585224	0.688986	11.1211	0.435284	0.714725	0.609023	0.542509	NA
ABUW_RS03630		ABUW_0737	hypothetical protein	92	127	120	110	168	63	78	104.806	71.7653	78.9895	169.17	198.954	83.5349	76.2566	111.925	1.1293	0.276717	4.08106	4.483e-05	0.000165089	111.925	1.20942	0.312518	3.86993	0.000108868	0.000460688	111.925	-0.0801224	0.289563	-0.276701	0.782009	0.919118
ABUW_RS03635		ABUW_0738	hypothetical protein	188	262	255	181	258	132	143	214.168	148.051	167.853	278.362	305.537	175.025	139.804	204.114	0.733658	0.259493	2.82728	0.00469455	0.0109132	204.114	0.896505	0.289403	3.09777	0.00194981	0.00592832	204.114	-0.162846	0.264773	-0.615042	0.538527	0.802287
ABUW_RS03640		ABUW_0739	hypothetical protein	155	270	480	283	453	126	121	176.575	152.572	315.958	435.229	536.465	167.07	118.296	271.738	1.17507	0.38221	3.07442	0.00210915	0.00530118	271.738	1.77173	0.424369	4.17498	2.98014e-05	0.000146295	271.738	-0.59666	0.389326	-1.53254	0.125388	0.394124
ABUW_RS03650		ABUW_0741	hypothetical protein	36	74	114	117	153	16	16	41.0109	41.816	75.04	179.936	181.19	21.2152	15.6424	79.4072	1.77023	0.373018	4.74569	2.07792e-06	9.46694e-06	79.4072	3.30828	0.467201	7.08107	1.43042e-12	2.26988e-11	79.4072	-1.53805	0.443118	-3.47097	0.000518577	0.00928537
ABUW_RS03655		ABUW_0742	hypothetical protein	55	135	194	256	384	38	33	62.6555	76.286	127.7	393.706	454.752	50.3861	32.2624	171.107	2.2476	0.375495	5.98569	2.1547e-09	1.53702e-08	171.107	3.37332	0.436298	7.7317	1.06121e-14	2.36562e-13	171.107	-1.12573	0.408348	-2.75678	0.00583738	0.0548531
ABUW_RS03660		ABUW_0743	hypothetical protein	5	25	32	95	114	1	4	5.69596	14.127	21.0639	146.102	135.005	1.32595	3.9106	46.7471	3.31508	0.497861	6.65865	2.76348e-11	2.49982e-10	46.7471	5.66389	0.821725	6.89268	5.47503e-12	8.23453e-11	46.7471	-2.34881	0.814003	-2.88551	0.00390785	0.0413658
ABUW_RS03665		ABUW_0744	hypothetical protein	15	29	33	95	150	9	8	17.0879	16.3874	21.7221	146.102	177.638	11.9336	7.82119	56.9559	3.13479	0.34806	9.00645	2.12837e-19	4.21733e-18	56.9559	4.0699	0.481444	8.45352	2.82641e-17	8.76038e-16	56.9559	-0.935112	0.484301	-1.93085	0.0535019	0.23425
ABUW_RS03670		ABUW_0745	N-6 DNA methylase	5917	10392	10745	9676	11657	9116	11350	6740.6	5872.32	7072.85	14880.8	13804.8	12087.4	11096.3	10222.2	1.1282	0.165727	6.80761	9.92332e-12	9.40832e-11	10222.2	0.307237	0.1815	1.69277	0.0904999	0.157785	10222.2	0.820966	0.165741	4.95332	7.29592e-07	4.8626e-05
ABUW_RS03675		ABUW_0746	hypothetical protein	233	418	328	379	470	271	410	265.432	236.204	215.905	582.869	556.598	359.332	400.836	373.882	1.25652	0.19145	6.56317	5.26765e-11	4.53503e-10	373.882	0.58179	0.209566	2.77616	0.00550055	0.0146616	373.882	0.674728	0.19316	3.49311	0.000477429	0.00894931
ABUW_RS03680		ABUW_0747	helix-turn-helix domain-containing protein	775	1294	1224	1322	1781	954	1292	882.873	731.215	805.693	2033.12	2109.15	1264.96	1263.12	1298.59	1.36274	0.16244	8.38917	4.89573e-17	7.67713e-16	1298.59	0.71254	0.177948	4.0042	6.22287e-05	0.000282558	1298.59	0.650197	0.16325	3.98284	6.80957e-05	0.00191466
ABUW_RS03685		ABUW_0749	hypothetical protein	30	50	56	282	438	10	28	34.1757	28.2541	36.8618	433.692	518.702	13.2595	27.3742	156.046	3.85425	0.309387	12.4577	1.26962e-35	8.64499e-34	156.046	4.5104	0.389409	11.5827	5.04391e-31	5.24707e-29	156.046	-0.65615	0.386461	-1.69784	0.0895374	0.323864
ABUW_RS03690		ABUW_0751	GntR family transcriptional regulator	133	220	175	206	314	71	119	151.512	124.318	115.193	316.81	371.855	94.1425	116.34	184.31	1.41155	0.243756	5.79083	7.00412e-09	4.63435e-08	184.31	1.70568	0.277088	6.15573	7.47331e-10	8.13591e-09	184.31	-0.294126	0.258046	-1.13982	0.254362	0.573948
ABUW_RS03695		ABUW_0752	AAA family ATPase	37	72	97	102	136	16	26	42.1501	40.6859	63.8499	156.867	161.058	21.2152	25.4189	73.035	1.69465	0.325195	5.21119	1.8763e-07	1.01837e-06	73.035	2.75985	0.403205	6.84477	7.65994e-12	1.13385e-10	73.035	-1.0652	0.383856	-2.77499	0.00552039	0.0528498
ABUW_RS03705		ABUW_0755	hypothetical protein	31	79	87	50	65	25	35	35.3149	44.6414	57.2674	76.8957	76.9763	33.1488	34.2177	51.2089	0.73442	0.336697	2.18125	0.0291651	0.054394	51.2089	1.19022	0.392132	3.03525	0.00240336	0.007132	51.2089	-0.455798	0.360904	-1.26294	0.206612	0.515965
ABUW_RS03710		ABUW_0756	hypothetical protein	13	20	18	11	21	6	9	14.8095	11.3016	11.8484	16.917	24.8693	7.9557	8.79884	13.7858	0.758098	0.528574	1.43423	0.151506	0.222593	13.7858	1.32617	0.641777	2.0664	0.0387907	0.0782712	13.7858	-0.568069	0.594357	-0.95577	0.339188	NA
ABUW_RS03720		ABUW_0758	hypothetical protein	5	2	3	4	8	1	2	5.69596	1.13016	1.97474	6.15165	9.474	1.32595	1.9553	3.95825	1.54911	1.04631	1.48055	0.138727	0.206328	3.95825	2.23738	1.32333	1.69072	0.0908903	0.158392	3.95825	-0.68827	1.27405	-0.540222	0.589044	NA
ABUW_RS03725		ABUW_0759	hypothetical protein	33	57	42	27	42	20	23	37.5933	32.2096	27.6463	41.5237	49.7385	26.519	22.4859	33.9595	0.510522	0.367633	1.38867	0.164932	0.239222	33.9595	0.911995	0.430081	2.12052	0.0339623	0.0702313	33.9595	-0.401472	0.391294	-1.02601	0.304887	0.623839
ABUW_RS03730		ABUW_0760	hypothetical protein	71	78	98	70	90	32	61	80.8826	44.0763	64.5081	107.654	106.583	42.4304	59.6366	72.2529	0.778537	0.36002	2.16248	0.0305811	0.0566961	72.2529	1.05982	0.40714	2.60307	0.00923922	0.0228539	72.2529	-0.281278	0.373653	-0.752778	0.451583	0.751386
ABUW_RS03735		ABUW_0761	VRR-NUC domain-containing protein	33	60	35	37	55	37	28	37.5933	33.9049	23.0386	56.9028	65.1338	49.0602	27.3742	41.8582	0.968261	0.413787	2.34	0.0192839	0.0378105	41.8582	0.695806	0.460353	1.51146	0.130671	0.214257	41.8582	0.272456	0.423897	0.642741	0.520392	0.794945
ABUW_RS03740		ABUW_0762	metallophosphoesterase	66	117	140	74	91	62	83	75.1866	66.1145	92.1544	113.806	107.767	82.2089	81.1449	88.3402	0.50825	0.277626	1.8307	0.0671452	0.11251	88.3402	0.43882	0.310306	1.41415	0.157318	0.247752	88.3402	0.0694306	0.280921	0.247154	0.804789	0.926267
ABUW_RS03745		ABUW_0763	hypothetical protein	24	24	32	27	35	17	35	27.3406	13.562	21.0639	41.5237	41.4488	22.5412	34.2177	28.814	1.04029	0.460212	2.26046	0.0237925	0.0456002	28.814	0.533669	0.507291	1.052	0.2928	0.40377	28.814	0.506625	0.468332	1.08177	0.279357	0.597965
ABUW_RS03750		ABUW_0764	hypothetical protein	108	103	76	60	74	68	89	123.033	58.2034	50.0267	92.2748	87.6345	90.1646	87.0108	84.0496	0.239536	0.442647	0.541145	0.588408	0.670803	84.0496	0.0219038	0.486776	0.0449976	0.964109	0.976923	84.0496	0.217633	0.440133	0.494472	0.620973	0.848475
ABUW_RS03755		ABUW_0765	tRNA-Arg	6	11	7	3	5	3	11	6.83515	6.21589	4.60772	4.61374	5.92125	3.97785	10.7541	6.13225	-0.133272	0.863723	-0.154299	0.877374	0.915	6.13225	-0.511294	0.943767	-0.541759	0.587984	0.691149	6.13225	0.378024	0.799143	0.473037	0.636187	NA
ABUW_RS03760		ABUW_0767	DUF968 domain-containing protein	20	28	23	41	31	14	15	22.7838	15.8223	15.1397	63.0544	36.7118	18.5633	14.6647	26.6771	1.49296	0.457876	3.26063	0.00111163	0.0030189	26.6771	1.58566	0.530818	2.9872	0.00281548	0.0081295	26.6771	-0.0926934	0.503107	-0.184242	0.853824	0.947552
ABUW_RS03765		ABUW_0768	hypothetical protein	4	2	3	5	6	1	3	4.55677	1.13016	1.97474	7.68957	7.1055	1.32595	2.93295	3.81652	1.65044	1.02974	1.60278	0.108984	0.167568	3.81652	1.74686	1.22693	1.42376	0.154516	0.243956	3.81652	-0.0964154	1.18622	-0.0812795	0.93522	NA
ABUW_RS03770		ABUW_0769	RelA/SpoT domain-containing protein	1810	3139	3420	2461	2808	2624	2324	2061.94	1773.79	2251.2	3784.8	3325.38	3479.29	2272.06	2706.92	0.809134	0.25687	3.14997	0.00163285	0.00422599	2706.92	0.306346	0.281413	1.0886	0.276329	0.386373	2706.92	0.502788	0.256906	1.95709	0.0503367	0.22421
ABUW_RS03775		ABUW_0770	hypothetical protein	21	33	38	36	37	9	19	23.923	18.6477	25.0133	55.3649	43.8173	11.9336	18.5753	28.1822	1.14165	0.408228	2.7966	0.00516439	0.0118364	28.1822	1.66949	0.492179	3.39204	0.000693744	0.00234695	28.1822	-0.527842	0.463033	-1.13997	0.254301	0.573948
ABUW_RS03785		ABUW_0772	hypothetical protein	23	34	36	29	39	32	72	26.2014	19.2128	23.6969	44.5995	46.1858	42.4304	70.3907	38.9596	0.996396	0.405694	2.45603	0.0140483	0.0287805	38.9596	-0.325442	0.429439	-0.757831	0.448552	0.562756	38.9596	1.32184	0.393086	3.36272	0.000771786	0.0125865
ABUW_RS03790		ABUW_0773	hypothetical protein	13	52	25	46	51	29	43	14.8095	29.3842	16.4562	70.744	60.3968	38.4526	42.0389	38.8974	1.66097	0.423617	3.92093	8.82071e-05	0.000303617	38.8974	0.698392	0.458139	1.52441	0.127406	0.209823	38.8974	0.962583	0.432925	2.22344	0.026186	0.151151
ABUW_RS03795		ABUW_0774	DUF2280 domain-containing protein	7	14	11	51	49	10	16	7.97434	7.91114	7.24071	78.4336	58.0283	13.2595	15.6424	26.9271	3.14347	0.454223	6.92054	4.49915e-12	4.3993e-11	26.9271	2.22326	0.494164	4.49903	6.82641e-06	3.71583e-05	26.9271	0.920211	0.516653	1.7811	0.0748961	0.288908
ABUW_RS03805		ABUW_0776	DUF4055 domain-containing protein	75	129	101	127	140	27	58	85.4394	72.8955	66.4829	195.315	165.795	35.8007	56.7036	96.9189	1.27466	0.291675	4.37013	1.2417e-05	5.04904e-05	96.9189	1.9439	0.342439	5.67664	1.3737e-08	1.19918e-07	96.9189	-0.669239	0.320314	-2.08932	0.0366787	0.186798
ABUW_RS03810		ABUW_0777	minor capsid protein	73	123	95	112	156	53	83	83.161	69.505	62.5334	172.246	184.743	70.2754	81.1449	103.373	1.32909	0.256433	5.18299	2.18359e-07	1.17662e-06	103.373	1.23333	0.289838	4.25524	2.08829e-05	0.000104414	103.373	0.0957646	0.271123	0.353215	0.723928	0.896952
ABUW_RS03815		ABUW_0778	hypothetical protein	31	21	26	29	37	14	15	35.3149	11.8667	17.1144	44.5995	43.8173	18.5633	14.6647	26.563	1.08976	0.543851	2.00378	0.0450937	0.0801499	26.563	1.42026	0.624226	2.27524	0.0228915	0.0499584	26.563	-0.330505	0.579524	-0.570304	0.568471	0.818699
ABUW_RS03820		ABUW_0780	hypothetical protein	26	73	67	76	78	6	7	29.619	41.2509	44.1025	116.881	92.3715	7.9557	6.84354	48.4321	1.42633	0.345885	4.12371	3.72823e-05	0.000139762	48.4321	3.82962	0.533855	7.17351	7.30987e-13	1.20068e-11	48.4321	-2.40329	0.51642	-4.65375	3.25951e-06	0.000165225
ABUW_RS03825		ABUW_0781	hypothetical protein	199	379	429	408	473	40	61	226.699	214.166	282.388	627.469	560.151	53.038	59.6366	289.078	1.29851	0.226396	5.73556	9.7193e-09	6.27565e-08	289.078	3.39151	0.281653	12.0414	2.15168e-33	2.87787e-31	289.078	-2.093	0.264308	-7.91879	2.39826e-15	1.07892e-12
ABUW_RS03830		ABUW_0782	Methyltransferase	227	486	530	372	436	59	87	258.596	274.63	348.87	572.104	516.333	78.2311	85.0555	304.831	0.884667	0.227216	3.89351	9.88059e-05	0.000336389	304.831	2.73287	0.271593	10.0624	8.10341e-24	4.89472e-22	304.831	-1.8482	0.252116	-7.33074	2.28884e-13	7.48865e-11
ABUW_RS03835		ABUW_0783	HeH/LEM domain protein	32	64	43	105	93	16	15	36.4541	36.1652	28.3046	161.481	110.135	21.2152	14.6647	58.3457	2.0131	0.349828	5.75455	8.6874e-09	5.65814e-08	58.3457	2.93655	0.43904	6.68858	2.2535e-11	3.10271e-10	58.3457	-0.923452	0.422996	-2.18312	0.029027	0.160968
ABUW_RS03840		ABUW_0784	hypothetical protein	13	36	30	26	38	11	11	14.8095	20.3429	19.7474	39.9857	45.0015	14.5855	10.7541	23.6038	1.1966	0.419194	2.85452	0.00431014	0.0100947	23.6038	1.76881	0.514679	3.43673	0.000588776	0.00203223	23.6038	-0.572214	0.487098	-1.17474	0.240098	0.556416
ABUW_RS03845		ABUW_0785	hypothetical protein	21	34	18	13	13	9	14	23.923	19.2128	11.8484	19.9929	15.3953	11.9336	13.6871	16.5704	-0.0379695	0.546179	-0.0695185	0.944577	0.966514	16.5704	0.449079	0.631502	0.711129	0.477004	0.588594	16.5704	-0.487048	0.557165	-0.874153	0.382035	NA
ABUW_RS03850		ABUW_0786	hypothetical protein	701	2075	2084	491	612	979	1804	798.573	1172.54	1371.78	755.115	724.761	1298.11	1763.68	1126.37	-0.591997	0.298152	-1.98555	0.0470832	0.0832122	1126.37	-1.04952	0.326323	-3.21622	0.00129893	0.00415061	1126.37	0.457528	0.29625	1.5444	0.122491	0.388069
ABUW_RS03855			hypothetical protein	38	117	95	36	53	127	231	43.2893	66.1145	62.5334	55.3649	62.7653	168.396	225.837	97.7571	0.0298262	0.334838	0.0890763	0.929021	0.953724	97.7571	-1.73834	0.35325	-4.92098	8.61105e-07	5.64187e-06	97.7571	1.76816	0.307223	5.75531	8.64824e-09	1.0375e-06
ABUW_RS03860		ABUW_0787	hypothetical protein	54	112	95	39	41	109	136	61.5163	63.2891	62.5334	59.9786	48.5543	144.529	132.96	81.9086	-0.213746	0.284252	-0.75196	0.452075	0.545257	81.9086	-1.36176	0.300311	-4.5345	5.77408e-06	3.22745e-05	81.9086	1.14802	0.251681	4.56139	5.0817e-06	0.000242401
ABUW_RS03865		ABUW_0788	hypothetical protein	6	13	5	3	10	12	15	6.83515	7.34606	3.29123	4.61374	11.8425	15.9114	14.6647	9.21497	0.54748	0.765226	0.715449	0.474332	0.566626	9.21497	-0.85385	0.799014	-1.06863	0.285237	0.395487	9.21497	1.40133	0.705095	1.98744	0.0468739	NA
ABUW_RS03870		ABUW_0789	hypothetical protein	35	16	24	48	38	19	27	39.8717	9.0413	15.7979	73.8198	45.0015	25.1931	26.3965	33.5888	1.50047	0.634182	2.36599	0.0179817	0.0356871	33.5888	1.1981	0.702322	1.70592	0.0880235	0.154404	33.5888	0.302368	0.651581	0.464054	0.642609	0.860549
ABUW_RS03875		ABUW_0790	putative tail fiber	110	132	84	69	66	50	99	125.311	74.5907	55.2927	106.116	78.1605	66.2975	96.7872	86.0794	0.124196	0.43289	0.286898	0.77419	0.834646	86.0794	0.167197	0.47822	0.349625	0.72662	0.80348	86.0794	-0.0430007	0.431994	-0.0995401	0.920709	0.976118
ABUW_RS03880		ABUW_0791	hypothetical protein	0	0	0	1	0	0	0	0	0	0	1.53791	0	0	0	0.219702	2.42613	4.53859	0.534556	0.592957	0.674552	0.219702	1.82597	4.97596	0.366958	0.713651	0.793534	0.219702	0	4.56208	0	1	NA
ABUW_RS03885		ABUW_0792	hypothetical protein	26	44	31	61	81	16	23	29.619	24.8636	20.4056	93.8127	95.9243	21.2152	22.4859	44.0466	1.94734	0.336417	5.78848	7.10277e-09	4.6818e-08	44.0466	2.11533	0.401615	5.26706	1.38624e-07	1.06165e-06	44.0466	-0.167991	0.390334	-0.430379	0.66692	0.870226
ABUW_RS03890		ABUW_0793	DUF4258 domain-containing protein	2912	5462	4757	1179	1453	4363	4338	3317.33	3086.47	3131.28	1813.2	1720.72	5785.12	4241.04	3299.31	-0.847019	0.200907	-4.21597	2.48709e-05	9.56278e-05	3299.31	-1.50425	0.219794	-6.84393	7.70486e-12	1.13601e-10	3299.31	0.657235	0.199503	3.29436	0.000986478	0.0149803
ABUW_RS03895		ABUW_0794	helix-turn-helix domain-containing protein	1919	4644	4039	892	1224	3752	3235	2186.11	2624.24	2658.66	1371.82	1449.52	4974.96	3162.69	2632.57	-0.819766	0.258118	-3.17594	0.00149353	0.00390593	2632.57	-1.52774	0.282455	-5.4088	6.34472e-08	5.09892e-07	2632.57	0.707976	0.256741	2.75755	0.00582357	0.0548531
ABUW_RS03900		ABUW_0796	DUF4236 domain-containing protein	357	577	591	174	230	346	594	406.691	326.052	389.023	267.597	272.378	458.779	580.723	385.892	-0.467006	0.223186	-2.09245	0.0363981	0.066074	385.892	-0.946739	0.243483	-3.88831	0.000100944	0.000430565	385.892	0.479733	0.216518	2.21567	0.0267139	0.151831
ABUW_RS03905		ABUW_0797	Lipoprotein, putative	741	1020	1068	332	453	600	982	844.141	576.383	703.007	510.587	536.465	795.57	960.051	703.744	-0.432531	0.240957	-1.79506	0.0726448	0.119901	703.744	-0.746111	0.263763	-2.82872	0.00467352	0.0127197	703.744	0.31358	0.238164	1.31666	0.187954	0.490891
ABUW_RS03910		ABUW_0798	hypothetical protein	1241	1882	1645	593	740	1122	1719	1413.74	1063.48	1082.81	911.983	876.345	1487.72	1680.58	1216.67	-0.406917	0.211945	-1.91992	0.0548682	0.094692	1216.67	-0.825691	0.231932	-3.56005	0.000370781	0.00135339	1216.67	0.418774	0.209985	1.9943	0.046119	0.213345
ABUW_RS03915		ABUW_0799	Arc family DNA-binding protein	889	1764	1004	378	467	615	717	1012.74	996.803	660.879	581.331	553.045	815.459	700.974	760.176	-0.649724	0.262112	-2.4788	0.0131824	0.0272904	760.176	-0.418425	0.287731	-1.45422	0.145884	0.23288	760.176	-0.231298	0.260361	-0.888376	0.374339	0.682149
ABUW_RS03920		ABUW_0800	Arc family DNA-binding protein	53	60	35	25	32	36	73	60.3772	33.9049	23.0386	38.4478	37.896	47.7342	71.3684	44.681	-0.0104978	0.498902	-0.0210418	0.983212	0.991419	44.681	-0.648179	0.542649	-1.19447	0.232294	0.338103	44.681	0.637682	0.481573	1.32417	0.185448	0.487173
ABUW_RS03925		ABUW_0801	KilA-N domain-containing protein	259	421	275	148	146	130	270	295.051	237.899	181.018	227.611	172.901	172.374	263.965	221.545	-0.248005	0.334351	-0.741752	0.458238	0.551092	221.545	-0.129997	0.368044	-0.35321	0.723931	0.80187	221.545	-0.118008	0.331943	-0.355506	0.722211	0.896597
ABUW_RS03930		ABUW_0803	hypothetical protein	5	20	10	11	12	5	4	5.69596	11.3016	6.58246	16.917	14.211	6.62975	3.9106	9.32121	0.942227	0.66312	1.4209	0.155346	0.227165	9.32121	1.58946	0.812859	1.9554	0.0505359	0.0974045	9.32121	-0.647237	0.760598	-0.850958	0.394792	NA
ABUW_RS03935		ABUW_0804	tape measure protein	1173	1660	1132	585	684	591	969	1336.27	938.035	745.135	899.679	810.027	783.636	947.342	922.875	-0.234346	0.299513	-0.782423	0.433966	0.528521	922.875	-0.018669	0.328711	-0.0567946	0.954709	0.970517	922.875	-0.215676	0.299057	-0.721186	0.470795	0.763927
ABUW_RS03940		ABUW_0805	Bacteriophage protein	8	13	17	10	18	5	6	9.11353	7.34606	11.1902	15.3791	21.3165	6.62975	5.86589	10.9773	1.00909	0.588512	1.71465	0.0864103	0.138827	10.9773	1.57354	0.722547	2.17777	0.029423	0.0621134	10.9773	-0.564453	0.678606	-0.831783	0.405531	NA
ABUW_RS03945		ABUW_0806	DUF1833 family protein	10	18	18	22	24	4	15	11.3919	10.1715	11.8484	33.8341	28.422	5.3038	14.6647	16.5195	1.48282	0.531875	2.78792	0.00530478	0.0121063	16.5195	1.58517	0.622974	2.54452	0.0109427	0.0263369	16.5195	-0.102349	0.593327	-0.172501	0.863044	NA
ABUW_RS03950		ABUW_0807	hypothetical protein	11	24	19	10	20	11	17	12.5311	13.562	12.5067	15.3791	23.685	14.5855	16.62	15.5528	0.615432	0.511738	1.20263	0.229119	0.3135	15.5528	0.33508	0.571736	0.586075	0.557825	0.666153	15.5528	0.280353	0.516182	0.543129	0.587041	NA
ABUW_RS03955		ABUW_0808	hypothetical protein	245	528	304	198	223	177	199	279.102	298.363	200.107	304.507	264.088	234.693	194.552	253.63	0.132867	0.268624	0.494622	0.620867	0.699503	253.63	0.406647	0.297761	1.36568	0.172039	0.266233	253.63	-0.273779	0.26974	-1.01497	0.310118	0.629767
ABUW_RS03960		ABUW_0809	hypothetical protein	28	42	25	26	32	6	9	31.8974	23.7334	16.4562	39.9857	37.896	7.9557	8.79884	23.8176	0.720358	0.4559	1.58008	0.114089	0.174251	23.8176	2.20855	0.596296	3.70378	0.000212407	0.000823118	23.8176	-1.48819	0.558597	-2.66416	0.00771806	0.0672574
ABUW_RS03965		ABUW_0810	putative Peptidoglycan domain protein	121	246	230	91	120	101	139	137.842	139.01	151.397	139.95	142.11	133.921	135.893	140.018	-0.0187781	0.214608	-0.0874998	0.930274	0.954748	140.018	0.0640259	0.240009	0.266764	0.789651	0.852231	140.018	-0.0828037	0.211878	-0.390808	0.695939	0.884826
ABUW_RS03970		ABUW_0811	hypothetical protein	561	605	472	287	350	251	386	639.086	341.874	310.692	441.381	414.488	332.813	377.372	408.244	-0.00524647	0.360345	-0.0145596	0.988384	0.994224	408.244	0.268357	0.396238	0.677262	0.49824	0.609376	408.244	-0.273602	0.360432	-0.759095	0.447796	0.748892
ABUW_RS03975		ABUW_0812	hypothetical protein	517	1026	898	330	421	376	541	588.962	579.773	591.105	507.511	498.569	498.557	528.908	541.912	-0.221864	0.151936	-1.46025	0.144222	0.213736	541.912	-0.0317454	0.168394	-0.188518	0.85047	0.894918	541.912	-0.190118	0.150333	-1.26465	0.205997	0.515206
ABUW_RS03980		ABUW_0813	hypothetical protein	242	515	475	181	264	164	222	275.684	291.017	312.667	278.362	312.642	217.456	217.038	272.124	0.0117454	0.187877	0.0625164	0.950152	0.970098	272.124	0.446247	0.211397	2.11094	0.0347771	0.0716787	272.124	-0.434501	0.189781	-2.28948	0.0220512	0.13606
ABUW_RS03990		ABUW_0815	integrase arm-type DNA-binding domain-containing protein	474	862	807	367	431	353	492	539.977	487.1	531.205	564.414	510.412	468.06	481.003	511.739	0.0491341	0.166494	0.29511	0.76791	0.829652	511.739	0.177627	0.184401	0.963267	0.335414	0.446384	511.739	-0.128493	0.166149	-0.773359	0.43931	0.741593
ABUW_RS03995		ABUW_0816	tRNA-Arg	52	42	32	26	35	21	39	59.238	23.7334	21.0639	39.9857	41.4488	27.845	38.1283	35.9204	0.262933	0.548249	0.479587	0.631521	0.707886	35.9204	0.297803	0.608871	0.489107	0.624766	0.722368	35.9204	-0.0348686	0.549478	-0.0634576	0.949402	0.985265
ABUW_RS04000		ABUW_0817	amino acid permease	4144	9150	7424	4475	5854	3079	4617	4720.81	5170.49	4886.82	6882.16	6932.6	4082.6	4513.81	5312.76	0.48751	0.140073	3.48039	0.000500686	0.00147064	5312.76	0.68416	0.153784	4.44885	8.63317e-06	4.64529e-05	5312.76	-0.196651	0.140336	-1.40128	0.161129	0.452173
ABUW_RS04005	prpF	ABUW_0818	2-methylaconitate cis-trans isomerase PrpF	2765	7151	5704	4122	5250	3306	4445	3149.86	4040.9	3754.64	6339.28	6217.32	4383.59	4345.65	4604.46	0.782508	0.176599	4.43098	9.38079e-06	3.92526e-05	4604.46	0.524509	0.193584	2.70946	0.00673922	0.0174781	4604.46	0.257999	0.176738	1.45978	0.14435	0.42897
ABUW_RS04010		ABUW_0819	polyprenyl synthetase family protein	1006	2176	1904	1913	2546	968	1450	1146.03	1229.62	1253.3	2942.03	3015.1	1283.52	1417.59	1755.31	1.29926	0.145625	8.92196	4.581e-19	8.75299e-18	1755.31	1.14042	0.160312	7.11373	1.12952e-12	1.80771e-11	1755.31	0.158848	0.147028	1.0804	0.279966	0.597965
ABUW_RS04015		ABUW_0820	MmcQ/YjbR family DNA-binding protein	182	249	208	167	208	136	148	207.333	140.705	136.915	256.831	246.324	180.329	144.692	187.59	0.647163	0.282425	2.29145	0.0219376	0.0425239	187.59	0.633564	0.312926	2.02464	0.042904	0.0850135	187.59	0.0135994	0.285503	0.0476332	0.962009	0.990243
ABUW_RS04020		ABUW_0821	SPFH/Band 7/PHB domain protein	2376	7495	7160	1118	1508	2446	2648	2706.72	4235.28	4713.04	1719.39	1785.85	3243.27	2588.81	2998.91	-1.14874	0.292114	-3.93251	8.40625e-05	0.000290687	2998.91	-0.734247	0.320121	-2.29365	0.0218105	0.0477383	2998.91	-0.414495	0.291434	-1.42226	0.154951	0.443867
ABUW_RS04025		ABUW_0822	NfeD family protein	2233	5307	4666	843	1152	1972	2434	2543.81	2998.89	3071.38	1296.46	1364.26	2614.77	2379.6	2324.17	-1.11023	0.172699	-6.4287	1.28701e-10	1.06164e-09	2324.17	-0.907928	0.189285	-4.79661	1.61373e-06	1.014e-05	2324.17	-0.202298	0.171	-1.18303	0.236799	0.552589
ABUW_RS04030		ABUW_0823	patatin-like phospholipase family protein	886	2647	2772	1968	2605	1190	1953	1009.32	1495.77	1824.66	3026.61	3084.97	1577.88	1909.35	1989.8	1.08125	0.29278	3.69304	0.000221586	0.000702659	1989.8	0.809206	0.320944	2.52133	0.0116911	0.0279052	1989.8	0.272043	0.293161	0.927963	0.353427	0.669113
ABUW_RS04035		ABUW_0824	1-acyl-sn-glycerol-3-phosphate acyltransferase	540	987	826	800	1053	489	599	615.163	557.735	543.711	1230.33	1247.02	648.39	585.612	775.423	1.1164	0.160542	6.95395	3.55201e-12	3.51912e-11	775.423	1.00688	0.177489	5.67294	1.40366e-08	1.22249e-07	775.423	0.109517	0.163006	0.67186	0.501673	0.78401
ABUW_RS04040		ABUW_0825	MFS transporter	304	418	299	92	97	152	209	346.314	236.204	196.816	141.488	114.872	201.544	204.329	205.938	-1.01676	0.32025	-3.17491	0.00149884	0.00391707	205.938	-0.666337	0.352472	-1.89047	0.0586952	0.109962	205.938	-0.350427	0.312104	-1.12279	0.261527	0.582087
ABUW_RS04045		ABUW_0826	porin	25573	47108	32684	15897	19577	24080	36038	29132.5	26619.8	21514.1	24448.2	23184.1	31928.9	35232.5	27437.2	-0.112905	0.199069	-0.567162	0.570604	0.6563	27437.2	-0.495721	0.218066	-2.27326	0.0230103	0.0501885	27437.2	0.382817	0.19901	1.92361	0.0544035	0.236305
ABUW_RS04050		ABUW_0827	phosphoethanolamine--lipid A transferase	661	1062	756	303	409	410	527	753.006	600.116	497.634	465.988	484.358	543.64	515.221	551.423	-0.373734	0.24073	-1.55251	0.120541	0.182542	551.423	-0.155301	0.264852	-0.586368	0.557629	0.66613	551.423	-0.218433	0.23924	-0.913028	0.361228	0.674196
ABUW_RS04055		ABUW_0828	DNA-binding response regulator PmrA	604	1176	908	381	415	459	629	688.072	664.536	597.687	585.945	491.464	608.611	614.941	607.322	-0.272258	0.181734	-1.49811	0.134104	0.200486	607.322	-0.185748	0.200148	-0.928052	0.353381	0.465662	607.322	-0.0865097	0.179873	-0.480948	0.630553	0.854847
ABUW_RS04060		ABUW_0829	two-component system sensor histidine kinase PmrB	853	2061	1539	452	534	670	902	971.73	1164.63	1013.04	695.137	632.39	888.387	881.839	892.451	-0.663613	0.175056	-3.79086	0.000150124	0.000493603	892.451	-0.416132	0.192556	-2.16109	0.0306884	0.0643134	892.451	-0.247481	0.172815	-1.43205	0.152128	0.439062
ABUW_RS04065		ABUW_0830	phosphatase PAP2 family protein	76	123	110	33	45	43	82	86.5786	69.505	72.4071	50.7511	53.2913	57.0159	80.1672	67.1023	-0.539	0.318748	-1.69099	0.0908384	0.14427	67.1023	-0.408087	0.353918	-1.15305	0.248888	0.356575	67.1023	-0.130913	0.303009	-0.432043	0.66571	0.869957
ABUW_RS04070		ABUW_0831	ammonium transporter	91	140	106	29	59	66	89	103.666	79.1114	69.7741	44.5995	69.8708	87.5127	87.0108	77.3637	-0.532403	0.342066	-1.55643	0.119605	0.181344	77.3637	-0.595066	0.37614	-1.58203	0.113642	0.190676	77.3637	0.0626635	0.326025	0.192205	0.847582	0.947282
ABUW_RS04075		ABUW_0832	LysR family transcriptional regulator	207	382	380	167	203	184	261	235.813	215.861	250.133	256.831	240.403	243.975	255.166	242.598	0.0874587	0.194122	0.450533	0.652326	0.726024	242.598	-0.00806111	0.214712	-0.0375439	0.970051	0.980789	242.598	0.0955201	0.191781	0.49807	0.618435	0.846318
ABUW_RS04080		ABUW_0833	AEC family transporter	79	157	135	32	18	58	96	89.9961	88.7178	88.8632	49.2132	21.3165	76.9051	93.8543	72.6952	-1.36852	0.384605	-3.55826	0.000373322	0.00113023	72.6952	-1.30993	0.419573	-3.12205	0.00179595	0.00551297	72.6952	-0.0585961	0.348029	-0.168366	0.866296	0.951494
ABUW_RS04085		ABUW_0834	molecular chaperone DnaJ	272	409	292	131	167	186	266	309.86	231.118	192.208	201.467	197.77	246.627	260.055	234.158	-0.285965	0.274945	-1.04008	0.298302	0.388706	234.158	-0.344712	0.302229	-1.14056	0.254051	0.362138	234.158	0.0587472	0.270617	0.217086	0.828141	0.936958
ABUW_RS04090		ABUW_0835	hypothetical protein	431	480	489	256	318	337	564	490.992	271.239	321.882	393.706	376.592	446.845	551.394	407.521	0.0963419	0.313013	0.307789	0.758243	0.822125	407.521	-0.375171	0.342669	-1.09485	0.273583	0.382873	407.521	0.471514	0.310967	1.51629	0.129447	0.401393
ABUW_RS04095	valS	ABUW_0836	valine--tRNA ligase	6820	17472	15418	9439	12007	6260	8253	7769.29	9873.1	10148.8	14516.4	14219.3	8300.45	8068.54	10413.7	0.632952	0.187708	3.372	0.000746233	0.00210282	10413.7	0.81189	0.20576	3.94581	7.95304e-05	0.000350814	10413.7	-0.178937	0.187836	-0.952626	0.340779	0.656535
ABUW_RS04100		ABUW_0837	hypothetical protein	1017	1245	807	600	772	580	838	1158.56	703.526	531.205	922.748	914.241	769.051	819.27	831.228	0.205246	0.350229	0.586035	0.557852	0.644302	831.228	0.209682	0.384149	0.545835	0.585179	0.688986	831.228	-0.00443474	0.350182	-0.0126641	0.989896	0.999186
ABUW_RS04105		ABUW_0838	SDR family NAD(P)-dependent oxidoreductase	1777	3000	2287	2010	2531	1394	2072	2024.34	1695.24	1505.41	3091.21	2997.34	1848.37	2025.69	2169.66	0.80656	0.197197	4.09013	4.31132e-05	0.000159545	2169.66	0.651929	0.216364	3.01312	0.00258576	0.00758314	2169.66	0.154631	0.197585	0.782605	0.433859	0.737233
ABUW_RS04110		ABUW_0839	nuclear transport factor 2 family protein	1120	2073	1343	912	1104	777	1093	1275.89	1171.41	884.024	1402.58	1307.41	1030.26	1068.57	1162.88	0.287926	0.222804	1.29228	0.196259	0.277146	1162.88	0.368318	0.244771	1.50475	0.132389	0.216222	1162.88	-0.0803919	0.22302	-0.360469	0.718496	0.894764
ABUW_RS04115		ABUW_0840	YbjQ family protein	433	1035	1092	208	239	371	610	493.27	584.859	718.805	319.886	283.036	491.927	596.366	498.307	-0.993824	0.250569	-3.96628	7.30043e-05	0.000256193	498.307	-0.854667	0.274794	-3.11021	0.00186954	0.00570613	498.307	-0.139156	0.245538	-0.56674	0.570891	0.818969
ABUW_RS04120		ABUW_0841	YbjQ family protein	490	1000	862	158	189	320	541	558.204	565.081	567.408	242.99	223.823	424.304	528.908	444.388	-1.27382	0.196058	-6.49716	8.18498e-11	6.95074e-10	444.388	-1.03464	0.215092	-4.81021	1.50774e-06	9.55411e-06	444.388	-0.239181	0.18679	-1.28048	0.200376	0.506072
ABUW_RS04125	adeK	ABUW_0842	multidrug efflux RND transporter outer membrane channel subunit AdeK	7183	24172	38819	8795	11106	10032	9949	8182.81	13659.1	25552.5	13525.9	13152.3	13301.9	9726.63	13871.6	-0.244149	0.455051	-0.536532	0.591591	0.673407	13871.6	0.212267	0.498525	0.425789	0.670261	0.759494	13871.6	-0.456413	0.455049	-1.003	0.315862	0.634721
ABUW_RS04130	adeJ	ABUW_0843	multidrug efflux RND transporter permease subunit AdeJ	19820	63735	83228	21680	27679	19465	21616	22578.8	36015.5	54784.5	33342	32778.9	25809.6	21132.9	32348.9	-0.193041	0.374818	-0.515027	0.606534	0.686102	32348.9	0.494224	0.410624	1.20359	0.228746	0.334239	32348.9	-0.687264	0.374829	-1.83354	0.0667227	0.271045
ABUW_RS04135	adeI	ABUW_0844	multidrug efflux RND transporter periplasmic adaptor subunit AdeI	8231	24847	26795	9840	12936	7224	8457	9376.69	14040.6	17637.7	15133.1	15319.5	9578.66	8267.98	12764.9	0.153865	0.299207	0.514244	0.607081	0.686449	12764.9	0.770952	0.327868	2.35141	0.0187023	0.0417154	12764.9	-0.617086	0.299276	-2.06193	0.0392142	0.192581
ABUW_RS04140		ABUW_0845	phosphatase PAP2 family protein	3472	7987	7779	4333	5754	2340	3333	3955.27	4513.3	5120.5	6663.78	6814.18	3102.72	3258.5	4775.47	0.572794	0.179473	3.19153	0.0014152	0.00373233	4775.47	1.08314	0.197086	5.49581	3.88923e-08	3.20818e-07	4775.47	-0.51035	0.179936	-2.83628	0.00456419	0.0460578
ABUW_RS04145		ABUW_0846	site-specific recombinase	2234	4988	5314	1768	2248	951	1652	2544.95	2818.63	3497.92	2719.03	2662.2	1260.98	1615.08	2445.54	-0.135027	0.227474	-0.593596	0.552782	0.639929	2445.54	0.903099	0.250197	3.60955	0.000306732	0.00114299	2445.54	-1.03813	0.228146	-4.55027	5.35762e-06	0.000250417
ABUW_RS04150	sdsA	ABUW_0847	<i>all-trans</i>-nonaprenyl-diphosphate synthase (geranyl-diphosphate specific)	1468	3352	3033	2270	2903	1796	2425	1672.33	1894.15	1996.46	3491.06	3437.88	2381.41	2370.8	2463.44	0.900803	0.155627	5.78823	7.11334e-09	4.6818e-08	2463.44	0.544015	0.170686	3.18722	0.00143646	0.00453969	2463.44	0.356789	0.155933	2.28809	0.0221322	0.13606
ABUW_RS04155			hypothetical protein	606	1165	1037	797	917	589	936	690.35	658.32	682.601	1225.72	1085.96	780.985	915.079	862.716	0.771225	0.17012	4.53342	5.80358e-06	2.49821e-05	862.716	0.444562	0.1869	2.37861	0.0173782	0.039175	862.716	0.326664	0.170662	1.91409	0.0556081	0.239394
ABUW_RS04160	rplU	ABUW_0848	50S ribosomal protein L21	15923	31276	30370	30419	37373	11508	15142	18139.3	17673.5	19990.9	46781.8	44259	15259	14803.6	25272.4	1.29108	0.140716	9.17512	4.51054e-20	9.76414e-19	25272.4	1.59855	0.15427	10.362	3.69079e-25	2.38311e-23	25272.4	-0.307469	0.140888	-2.18236	0.0290829	0.16103
ABUW_RS04165	rpmA	ABUW_0849	50S ribosomal protein L27	2725	4509	4529	5378	6741	2005	2805	3104.3	2547.95	2981.2	8270.9	7983.03	2658.53	2742.31	4326.89	1.49823	0.163484	9.16436	4.98429e-20	1.06664e-18	4326.89	1.58941	0.179593	8.85002	8.75038e-19	3.21276e-17	4326.89	-0.0911756	0.164306	-0.554914	0.578954	0.823905
ABUW_RS04170	lolA	ABUW_0850	outer membrane lipoprotein chaperone LolA	1290	3219	6101	3904	4659	6140	5124	1469.56	1819	4015.96	6004.01	5517.42	8141.33	5009.47	4568.11	1.24214	0.459739	2.70183	0.00689591	0.0153721	4568.11	-0.190769	0.503484	-0.378899	0.704763	0.787627	4568.11	1.43291	0.45967	3.11726	0.00182543	0.0246057
ABUW_RS04175		ABUW_0851	DUF3298 domain-containing protein	1718	3405	2754	761	1060	1078	1349	1957.13	1924.1	1812.81	1170.35	1255.31	1429.37	1318.85	1552.56	-0.645248	0.146676	-4.39914	1.08678e-05	4.48238e-05	1552.56	-0.178949	0.161587	-1.10745	0.268101	0.376185	1552.56	-0.466299	0.145669	-3.20108	0.00136911	0.0193233
ABUW_RS04180	serS	ABUW_0852	serine--tRNA ligase	5200	13293	12237	8804	11438	5890	7645	5923.8	7511.63	8054.96	13539.8	13545.5	7809.85	7474.13	9122.8	0.918516	0.197127	4.65951	3.16958e-06	1.40807e-05	9122.8	0.82552	0.216045	3.82106	0.000132879	0.000547451	9122.8	0.0929966	0.19726	0.471443	0.637325	0.857634
ABUW_RS04185	cobA	ABUW_0853	uroporphyrinogen-III C-methyltransferase	2007	5032	5295	2751	3287	2123	3035	2286.36	2843.49	3485.41	4230.8	3892.63	2814.99	2967.16	3217.26	0.499559	0.233724	2.13739	0.0325664	0.0599466	3217.26	0.490326	0.25626	1.9134	0.0556972	0.105453	3217.26	0.00923314	0.233865	0.0394807	0.968507	0.991245
ABUW_RS04190		ABUW_0854	tRNA (cytidine(34)-2'-O)-methyltransferase	249	722	711	382	548	267	386	283.659	407.989	468.013	587.483	648.969	354.029	377.372	446.788	0.674024	0.268296	2.51224	0.0119968	0.0250995	446.788	0.75745	0.29582	2.56051	0.0104519	0.0253514	446.788	-0.0834256	0.270121	-0.308845	0.757439	0.912569
ABUW_RS04195		ABUW_0855	helix-turn-helix transcriptional regulator	211	298	310	127	242	218	213	240.369	168.394	204.056	195.315	286.589	289.057	208.239	227.431	0.246334	0.306679	0.80323	0.421842	0.51678	227.431	-0.038672	0.336626	-0.114881	0.908539	0.937744	227.431	0.285007	0.304992	0.934474	0.35006	0.66396
ABUW_RS04200		ABUW_0856	flavodoxin family protein	496	639	642	475	624	374	492	565.039	361.087	422.594	730.509	738.972	495.905	481.003	542.159	0.712955	0.249305	2.85977	0.00423947	0.00996037	542.159	0.589283	0.274215	2.14899	0.0316355	0.0661503	542.159	0.123672	0.250355	0.493987	0.621315	0.848503
ABUW_RS04205		ABUW_0857	APC family permease	1664	4299	3563	1747	2153	1888	2272	1895.61	2429.28	2345.33	2686.73	2549.69	2503.39	2221.22	2375.9	0.234872	0.191242	1.22814	0.219394	0.303408	2375.9	0.148567	0.209745	0.708323	0.478745	0.589963	2375.9	0.0863051	0.191154	0.451495	0.651632	0.864193
ABUW_RS04210		ABUW_0858	iron-containing alcohol dehydrogenase	1716	3648	3301	1711	2039	1991	2518	1954.85	2061.42	2172.87	2631.37	2414.69	2639.97	2461.72	2333.84	0.289576	0.148158	1.9545	0.0506416	0.0884575	2333.84	-0.0158868	0.162425	-0.0978101	0.922083	0.948161	2333.84	0.305463	0.147849	2.06605	0.0388241	0.192417
ABUW_RS04215		ABUW_0859	hypothetical protein	1046	2098	1676	876	1084	917	1229	1191.59	1185.54	1103.22	1347.21	1283.73	1215.9	1201.53	1218.39	0.181298	0.140898	1.28673	0.198187	0.279341	1218.39	0.121809	0.155034	0.785694	0.432047	0.546442	1218.39	0.0594889	0.140594	0.423126	0.672204	0.871864
ABUW_RS04220	lipB	ABUW_0860	lipoyl(octanoyl) transferase LipB	952	2058	1682	659	870	847	1121	1084.51	1162.94	1107.17	1013.48	1030.3	1123.08	1095.94	1088.2	-0.130483	0.139253	-0.937023	0.348747	0.441683	1088.2	-0.118255	0.153261	-0.771594	0.440355	0.554702	1088.2	-0.0122274	0.138153	-0.0885059	0.929475	0.981345
ABUW_RS04225		ABUW_0861	DUF493 domain-containing protein	991	1703	2160	1806	2225	1159	1319	1128.94	962.333	1421.81	2777.47	2634.96	1536.78	1289.52	1678.83	1.20842	0.236175	5.11663	3.11048e-07	1.64763e-06	1678.83	0.937767	0.259073	3.6197	0.000294942	0.00110151	1678.83	0.270651	0.236861	1.14266	0.253181	0.573904
ABUW_RS04230	rpoD	ABUW_0862	RNA polymerase sigma factor RpoD	9589	26504	23865	7082	8988	10806	13004	10923.7	14976.9	15709	10891.5	10644	14328.2	12713.3	12883.8	-0.365377	0.224472	-1.62771	0.103585	0.160832	12883.8	-0.328429	0.245928	-1.33547	0.181722	0.277918	12883.8	-0.0369465	0.224377	-0.164663	0.869209	0.952584
ABUW_RS04235		ABUW_0863	hypothetical protein	1171	2340	1676	1189	1560	2030	2411	1333.99	1322.29	1103.22	1828.58	1847.43	2691.68	2357.11	1783.47	0.553131	0.179016	3.08984	0.00200266	0.00504029	1783.47	-0.457397	0.195589	-2.33855	0.0193585	0.0430508	1783.47	1.01053	0.178189	5.6711	1.41884e-08	1.50189e-06
ABUW_RS04240		ABUW_0864	YecA family protein	3238	6558	4714	3494	4369	5465	7079	3688.7	3705.8	3102.97	5373.47	5173.99	7246.32	6920.78	5030.29	0.59194	0.162448	3.64387	0.000268573	0.000835388	5030.29	-0.425654	0.177752	-2.39466	0.016636	0.0377637	5030.29	1.01759	0.162142	6.27594	3.47536e-10	6.9488e-08
ABUW_RS04245		ABUW_0865	rhodanese-related sulfurtransferase	1975	3362	3407	4347	5370	2053	2664	2249.9	1899.8	2242.64	6685.31	6359.43	2722.18	2604.46	3537.67	1.6145	0.161185	10.0165	1.29037e-23	3.95299e-22	3537.67	1.29224	0.17685	7.30701	2.73144e-13	5.01434e-12	3537.67	0.322255	0.161905	1.9904	0.0465471	0.21395
ABUW_RS04250		ABUW_0866	DUF1289 domain-containing protein	399	548	351	320	382	227	394	454.537	309.665	231.044	492.132	452.384	300.991	385.194	375.135	0.51329	0.333603	1.53863	0.123896	0.187017	375.135	0.459242	0.366689	1.2524	0.210423	0.31197	375.135	0.0540483	0.334334	0.16166	0.871574	0.953433
ABUW_RS04255	gltA	ABUW_0867	citrate (Si)-synthase	14774	51598	41300	16548	21406	21073	21505	16830.4	29157.1	27185.6	25449.4	25350.1	27941.7	21024.3	24705.5	0.0583989	0.299162	0.195208	0.84523	0.889903	24705.5	0.0530586	0.327732	0.161896	0.871388	0.909263	24705.5	0.00534161	0.299151	0.0178559	0.985754	0.997272
ABUW_RS04260	sdhC	ABUW_0868	succinate dehydrogenase, cytochrome b556 subunit	6663	21125	17455	6458	8936	7066	7826	7590.43	11937.3	11489.7	9931.84	10582.5	9369.16	7651.08	9793.14	-0.0116321	0.264692	-0.0439456	0.964948	0.980925	9793.14	0.269472	0.290042	0.929081	0.352847	0.46545	9793.14	-0.281104	0.264698	-1.06198	0.288245	0.605858
ABUW_RS04265	sdhD	ABUW_0869	succinate dehydrogenase, hydrophobic membrane anchor protein	4847	14987	13163	5380	7106	5258	6205	5521.66	8468.87	8664.49	8273.97	8415.28	6971.85	6066.31	7483.21	0.143826	0.258643	0.556077	0.578158	0.661535	7483.21	0.356256	0.283441	1.2569	0.208791	0.310286	7483.21	-0.21243	0.258671	-0.821237	0.411511	0.718059
ABUW_RS04270		ABUW_0870	succinate dehydrogenase flavoprotein subunit	18142	59378	51748	20873	27434	22887	23959	20667.2	33553.4	34062.9	32100.9	32488.7	30347	23423.5	29520.5	0.134067	0.287855	0.465746	0.641397	0.716082	29520.5	0.264513	0.315351	0.83879	0.401587	0.515402	29520.5	-0.130445	0.287857	-0.453159	0.650434	0.863169
ABUW_RS04275	sdhB	ABUW_0871	succinate dehydrogenase, iron-sulfur subunit	3841	14683	12752	5085	6963	5079	5221	4375.63	8297.09	8393.95	7820.29	8245.94	6734.5	5104.3	6995.96	0.193836	0.336499	0.576036	0.564591	0.650783	6995.96	0.440611	0.368717	1.19498	0.232093	0.338052	6995.96	-0.246774	0.336538	-0.73327	0.463394	0.758811
ABUW_RS04280		ABUW_0872	2-oxoglutarate dehydrogenase E1 component	40338	108377	85528	89163	116133	34383	41123	45952.7	61241.8	56298.5	137125	137531	45590.1	40203.9	74848.9	1.33332	0.195761	6.81098	9.69386e-12	9.23754e-11	74848.9	1.67869	0.214478	7.82689	5.00092e-15	1.17789e-13	74848.9	-0.345369	0.195806	-1.76383	0.0777601	0.294898
ABUW_RS04285	odhB	ABUW_0873	2-oxoglutarate dehydrogenase complex dihydrolipoyllysine-residue succinyltransferase	13698	45905	35380	29587	39714	13200	15725	15604.6	25940.1	23288.7	45502.2	47031.3	17502.5	15373.5	27177.6	1.09812	0.266367	4.12258	3.74647e-05	0.000140305	27177.6	1.49297	0.291853	5.11547	3.12956e-07	2.22817e-06	27177.6	-0.394845	0.266446	-1.48189	0.138369	0.418832
ABUW_RS04290	lpdA	ABUW_0874	dihydrolipoyl dehydrogenase	20063	64659	53869	45400	59766	21535	24855	22855.6	36537.6	35459.1	69821.3	70777.9	28554.3	24299.5	41186.5	1.15274	0.265141	4.34766	1.376e-05	5.54697e-05	41186.5	1.41153	0.290483	4.85925	1.17831e-06	7.54319e-06	41186.5	-0.258786	0.265189	-0.975857	0.329135	0.64624
ABUW_RS04295	sucC	ABUW_0875	ADP-forming succinate--CoA ligase subunit beta	15684	45936	49747	53697	66398	24682	30054	17867.1	25957.6	32745.8	82581.3	78631.9	32727.1	29382.3	42841.9	1.65901	0.289195	5.73666	9.65636e-09	6.24578e-08	42841.9	1.3761	0.316812	4.34356	1.40189e-05	7.2716e-05	42841.9	0.28292	0.289232	0.978179	0.327986	0.645476
ABUW_RS04300	sucD	ABUW_0876	succinate--CoA ligase subunit alpha	7709	26102	33060	27258	35020	14951	15316	8782.03	14749.8	21761.6	41920.4	41472.5	19824.3	14973.7	23354.9	1.46551	0.385692	3.7997	0.000144872	0.000478015	23354.9	1.26095	0.422526	2.9843	0.00284224	0.00818155	23354.9	0.204568	0.385737	0.530329	0.595884	0.830372
ABUW_RS04310		ABUW_0879	hypothetical protein	1263	2112	1772	444	636	1153	1605	1438.8	1193.45	1166.41	682.833	753.183	1528.82	1569.13	1190.38	-0.816167	0.18423	-4.43016	9.41634e-06	3.93574e-05	1190.38	-1.10848	0.201473	-5.50189	3.7574e-08	3.12699e-07	1190.38	0.292318	0.180956	1.61541	0.106223	0.359639
ABUW_RS04315	trpS	ABUW_0881	tryptophan--tRNA ligase	2346	6579	6041	4427	5855	3117	4271	2672.54	3717.67	3976.46	6808.34	6933.79	4132.99	4175.54	4631.05	0.99109	0.228383	4.33961	1.42738e-05	5.73557e-05	4631.05	0.725943	0.250296	2.90034	0.0037276	0.0104101	4631.05	0.265148	0.228563	1.16007	0.246021	0.563969
ABUW_RS04320		ABUW_0882	DUF808 domain-containing protein	3367	9005	8030	1613	2036	4921	4751	3835.66	5088.56	5285.72	2480.65	2411.13	6525	4644.81	4324.5	-0.953821	0.250632	-3.80567	0.000141422	0.000467455	4324.5	-1.191	0.274481	-4.33909	1.43071e-05	7.40055e-05	4324.5	0.23718	0.249904	0.949087	0.342576	0.658266
ABUW_RS04325		ABUW_0883	neutral zinc metallopeptidase	4758	10074	8078	3134	3985	4308	5018	5420.27	5692.63	5317.31	4819.82	4719.24	5712.19	4905.84	5226.76	-0.199572	0.149961	-1.33083	0.183245	0.261629	5226.76	-0.154364	0.164416	-0.93886	0.347803	0.460394	5226.76	-0.0452082	0.149723	-0.301945	0.762694	0.912569
ABUW_RS04330		ABUW_0884	cation:proton antiporter	2211	4269	4146	1102	1495	1728	2721	2518.75	2412.33	2729.09	1694.78	1770.45	2291.24	2660.18	2296.69	-0.55927	0.162821	-3.43488	0.000592808	0.00171566	2296.69	-0.515181	0.178541	-2.88551	0.00390776	0.0108244	2296.69	-0.0440882	0.161795	-0.272495	0.785241	0.919351
ABUW_RS04345		ABUW_0886	Poly alpha-glucosyltransferase	420	945	1343	762	897	384	658	478.46	534.002	884.024	1171.89	1062.27	509.165	643.293	754.73	0.819914	0.324814	2.52425	0.0115944	0.0243938	754.73	0.954013	0.356924	2.67287	0.00752047	0.0191593	754.73	-0.134099	0.326058	-0.411272	0.680873	0.877044
ABUW_RS04350		ABUW_0887	CapA family protein	517	1210	1434	468	572	401	552	588.962	683.748	943.925	719.743	677.391	531.706	539.662	669.305	-0.0827436	0.259522	-0.318831	0.749855	0.814526	669.305	0.382646	0.28595	1.33816	0.180845	0.277021	669.305	-0.465389	0.259923	-1.79049	0.0733754	0.286108
ABUW_RS04355		ABUW_0888	metalloprotease	1242	2169	1596	491	578	1094	1313	1414.88	1225.66	1050.56	755.115	684.497	1450.59	1283.65	1123.56	-0.772935	0.209522	-3.68904	0.000225101	0.000711397	1123.56	-0.925681	0.229413	-4.03499	5.46044e-05	0.000250298	1123.56	0.152747	0.206905	0.738248	0.460364	0.756871
ABUW_RS04360		ABUW_0889	MGMT family protein	429	654	464	117	152	291	353	488.713	369.563	305.426	179.936	180.006	385.851	345.11	322.087	-1.10396	0.27474	-4.01822	5.86387e-05	0.000209744	322.087	-1.0211	0.300996	-3.3924	0.000692834	0.00234599	322.087	-0.0828669	0.266288	-0.311192	0.755654	0.912046
ABUW_RS04365		ABUW_0890	universal stress protein	1629	2699	2890	773	915	1540	1579	1855.74	1525.15	1902.33	1188.81	1083.59	2041.96	1543.71	1591.61	-0.632231	0.220294	-2.86994	0.00410544	0.00967582	1591.61	-0.657693	0.241418	-2.72429	0.00644398	0.0168407	1591.61	0.0254632	0.218979	0.116281	0.90743	0.969092
ABUW_RS04370		ABUW_0891	CatB-related O-acetyltransferase	259	429	365	240	268	339	507	295.051	242.42	240.26	369.099	317.379	449.497	495.668	344.196	0.408021	0.209955	1.94337	0.0519715	0.0904429	344.196	-0.464596	0.228242	-2.03554	0.0417966	0.0831713	344.196	0.872617	0.206126	4.23342	2.30159e-05	0.000836711
ABUW_RS04375	greA	ABUW_0892	transcription elongation factor GreA	2040	4692	4374	9856	12837	3612	3661	2323.95	2651.36	2879.17	15157.7	15202.2	4789.33	3579.17	6654.7	2.53515	0.210355	12.0518	1.89858e-33	1.0773e-31	6654.7	1.85947	0.230471	8.06811	7.13931e-16	1.90639e-14	6654.7	0.675683	0.210814	3.20512	0.00135006	0.0193233
ABUW_RS04380	carB	ABUW_0893	carbamoyl-phosphate synthase large subunit	11231	32720	36249	41626	57059	11768	14035	12794.3	18489.5	23860.8	64017.2	67572.2	15603.8	13721.3	30865.6	1.83964	0.295455	6.22648	4.77039e-10	3.67595e-09	30865.6	2.16586	0.323719	6.69056	2.22325e-11	3.07235e-10	30865.6	-0.326216	0.295557	-1.10374	0.269708	0.589361
ABUW_RS04385	carA	ABUW_0894	glutamine-hydrolyzing carbamoyl-phosphate synthase small subunit	9409	23317	25648	31617	42749	8635	11724	10718.7	13176	16882.7	48624.2	50625.5	11449.6	11462	23276.9	1.86816	0.240512	7.7674	8.01147e-15	1.03816e-13	23276.9	2.11499	0.263564	8.02458	1.01878e-15	2.64953e-14	23276.9	-0.246835	0.240671	-1.02562	0.305073	0.623839
ABUW_RS04390		ABUW_0895	hypothetical protein	1079	1592	1143	517	662	634	638	1229.19	899.609	752.375	795.101	783.974	840.652	623.74	846.377	-0.281149	0.285239	-0.98566	0.3243	0.416639	846.377	0.10981	0.313417	0.350363	0.726066	0.803284	846.377	-0.390958	0.284966	-1.37195	0.17008	0.46546
ABUW_RS04395		ABUW_0896	DOMON-like domain-containing protein	781	2379	2349	1660	2281	809	1227	889.709	1344.33	1546.22	2552.94	2701.28	1072.69	1199.58	1615.25	1.05876	0.278812	3.79741	0.000146216	0.000482023	1615.25	1.20913	0.306122	3.94982	7.82084e-05	0.00034539	1615.25	-0.150364	0.279735	-0.537525	0.590905	0.827217
ABUW_RS04400	yhbY	ABUW_0897	ribosome assembly RNA-binding protein YhbY	1411	3223	2582	1638	2418	1070	1692	1607.4	1821.26	1699.59	2519.1	2863.52	1418.77	1654.18	1940.55	0.65459	0.172978	3.78425	0.000154175	0.000505591	1940.55	0.808321	0.190255	4.24862	2.15093e-05	0.000107403	1940.55	-0.153731	0.173708	-0.884996	0.376159	0.682774
ABUW_RS04405	rlmE	ABUW_0898	23S rRNA (uridine(2552)-2'-O)-methyltransferase RlmE	11028	19960	15317	6584	8276	8944	12435	12563	11279	10082.4	10125.6	9800.86	11859.3	12157.1	11123.9	-0.182556	0.165919	-1.10027	0.271213	0.359472	11123.9	-0.269373	0.181792	-1.48177	0.138401	0.223219	11123.9	0.0868179	0.165791	0.523659	0.600516	0.833177
ABUW_RS04410		ABUW_0899	ATP-dependent metallopeptidase FtsH/Yme1/Tma family protein	36047	106413	102150	19511	25681	45732	54237	41064.4	60132	67239.8	30006.2	30412.7	60638.3	53024.7	48931.2	-0.894195	0.261308	-3.42199	0.000621638	0.00179217	48931.2	-0.911681	0.286249	-3.18492	0.00144792	0.00457206	48931.2	0.0174869	0.261259	0.0669333	0.946635	0.984017
ABUW_RS04415	folP	ABUW_0900	dihydropteroate synthase	1130	1667	1253	1205	1518	648	866	1287.29	941.991	824.782	1853.19	1797.69	859.216	846.644	1201.54	0.844229	0.245824	3.43427	0.000594142	0.00171819	1201.54	1.09774	0.270409	4.05957	4.91636e-05	0.000227587	1201.54	-0.253516	0.247099	-1.02597	0.304907	0.623839
ABUW_RS04420		ABUW_0901	hypothetical protein	110	189	168	214	324	59	85	125.311	106.8	110.585	329.113	383.697	78.2311	83.1002	173.834	1.65095	0.217552	7.58879	3.22913e-14	3.978e-13	173.834	2.14302	0.255085	8.40121	4.41885e-17	1.33456e-15	173.834	-0.492069	0.240979	-2.04196	0.0411559	0.199983
ABUW_RS04425		ABUW_0902	hypothetical protein	117	181	167	183	219	81	112	133.285	102.28	109.927	281.438	259.351	107.402	109.497	157.597	1.24121	0.228704	5.42713	5.72661e-08	3.34573e-07	157.597	1.3161	0.258995	5.08156	3.74338e-07	2.63514e-06	157.597	-0.074893	0.240933	-0.310846	0.755918	0.912046
ABUW_RS04430		ABUW_0903	tRNA-Leu	6	13	20	8	10	8	9	6.83515	7.34606	13.1649	12.3033	11.8425	10.6076	8.79884	10.1283	0.384175	0.650902	0.590218	0.555044	0.642349	10.1283	0.322909	0.73463	0.439553	0.660261	0.751117	10.1283	0.0612667	0.655842	0.0934168	0.925572	NA
ABUW_RS04435		ABUW_0904	alkaline phosphatase D family protein	283	389	431	303	448	206	288	322.391	219.817	283.704	465.988	530.544	273.146	281.563	339.593	0.862146	0.240124	3.59042	0.000330139	0.00101258	339.593	0.845787	0.265637	3.184	0.00145257	0.00458287	339.593	0.016359	0.243169	0.0672742	0.946363	0.984017
ABUW_RS04440		ABUW_0905	tRNA-Leu	16	61	92	123	228	47	54	18.2271	34.47	60.5586	189.163	270.009	62.3197	52.793	98.2201	2.58549	0.476996	5.42037	5.94753e-08	3.464e-07	98.2201	2.00014	0.52509	3.80914	0.000139451	0.000571384	98.2201	0.585352	0.492099	1.1895	0.234243	0.54957
ABUW_RS04445		ABUW_0906	tRNA-Cys	17	18	21	9	3	15	7	19.3663	10.1715	13.8232	13.8412	3.55275	19.8893	6.84354	12.4982	-0.756369	0.79875	-0.946941	0.343669	0.436581	12.4982	-0.636225	0.882004	-0.72134	0.4707	0.582158	12.4982	-0.120142	0.749715	-0.16025	0.872684	NA
ABUW_RS04450	folD	ABUW_0907	bifunctional methylenetetrahydrofolate dehydrogenase/methenyltetrahydrofolate cyclohydrolase FolD	2422	6936	5863	5382	6913	3507	4622	2759.12	3919.4	3859.3	8277.05	8186.72	4650.11	4518.69	5167.2	1.22811	0.219437	5.59667	2.18505e-08	1.35033e-07	5167.2	0.844513	0.240465	3.512	0.000444754	0.0015878	5167.2	0.383603	0.21964	1.74651	0.0807232	0.302628
ABUW_RS04455		ABUW_0908	methyltransferase	583	1578	1425	1069	1371	750	1147	664.149	891.698	938.001	1644.03	1623.61	994.463	1121.36	1125.33	0.972704	0.221045	4.40047	1.08017e-05	4.4607e-05	1125.33	0.626491	0.242501	2.58346	0.00978159	0.0240139	1125.33	0.346213	0.221644	1.56202	0.118283	0.380768
ABUW_RS04460		ABUW_0909	hypothetical protein	2016	5480	4746	1001	1382	2275	2234	2296.61	3096.65	3124.04	1539.45	1636.63	3016.54	2184.07	2413.43	-0.838525	0.248828	-3.3699	0.000751954	0.00211575	2413.43	-0.710857	0.272673	-2.607	0.00913406	0.0226088	2413.43	-0.127668	0.247961	-0.514871	0.606643	0.837479
ABUW_RS04465		ABUW_0910	MFS transporter	4869	14108	8876	1719	2266	5913	5811	5546.72	7972.17	5842.59	2643.67	2683.51	7840.34	5681.12	5458.59	-1.27694	0.259332	-4.92395	8.48154e-07	4.16842e-06	5458.59	-1.34363	0.28403	-4.7306	2.23853e-06	1.34997e-05	5458.59	0.0666977	0.258648	0.257871	0.796507	0.923527
ABUW_RS04470	glpK	ABUW_0911	glycerol kinase GlpK	1220	2405	2155	935	1137	1411	2039	1389.81	1359.02	1418.52	1437.95	1346.49	1870.92	1993.43	1545.16	0.00275963	0.139049	0.0198464	0.984166	0.991702	1545.16	-0.473744	0.152146	-3.11375	0.00184726	0.00564733	1545.16	0.476504	0.137615	3.46259	0.000535008	0.00951354
ABUW_RS04475	glpD	ABUW_0912	glycerol-3-phosphate dehydrogenase	2699	5116	5688	513	710	1700	2307	3074.68	2890.96	3744.1	788.949	840.818	2254.12	2255.44	2264.15	-1.98945	0.19114	-10.4083	2.27244e-25	7.66692e-24	2264.15	-1.46786	0.209341	-7.01182	2.35234e-12	3.62532e-11	2264.15	-0.521587	0.187964	-2.77493	0.00552141	0.0528498
ABUW_RS04480		ABUW_0913	phosphoenolpyruvate carboxykinase (GTP)	5885	21242	27772	21987	28859	10894	13296	6704.14	12003.5	18280.8	33814.1	34176.3	14444.9	12998.8	18917.5	1.46313	0.401189	3.64698	0.000265343	0.000826713	18917.5	1.30887	0.43951	2.97801	0.00290126	0.00834502	18917.5	0.154265	0.401246	0.384463	0.700635	0.885388
ABUW_RS04485		ABUW_0914	NAD(+)/NADH kinase	1801	4264	3640	583	758	1194	1543	2051.68	2409.51	2396.02	896.603	897.662	1583.18	1508.51	1677.6	-1.35003	0.163222	-8.27115	1.32675e-16	2.01979e-15	1677.6	-0.784734	0.179284	-4.37703	1.20306e-05	6.29253e-05	1677.6	-0.565295	0.160747	-3.51667	0.000436994	0.00841038
ABUW_RS04490		ABUW_0915	metallophosphoesterase	1067	2180	2279	429	538	660	1179	1215.52	1231.88	1500.14	659.765	637.127	875.127	1152.65	1038.89	-1.02159	0.219192	-4.6607	3.15133e-06	1.40163e-05	1038.89	-0.646321	0.240626	-2.68599	0.00723142	0.0185491	1038.89	-0.375268	0.216895	-1.73019	0.083597	0.310811
ABUW_RS04495		ABUW_0916	Ig-like domain repeat protein	7178	35368	66153	17308	19801	11870	17298	8177.12	19985.8	43545	26618.2	23449.3	15739	16911.4	22060.8	0.0666719	0.576346	0.11568	0.907906	0.937444	22060.8	0.616771	0.631383	0.976858	0.328639	0.441131	22060.8	-0.550095	0.576361	-0.954428	0.339867	0.656263
ABUW_RS04500		ABUW_0917	co-chaperone GroES	2397	3608	4134	8156	8027	7543	6653	2730.64	2038.81	2721.19	12543.2	9505.98	10001.6	6504.3	6577.97	2.14271	0.288067	7.43822	1.02047e-13	1.20179e-12	6577.97	0.41781	0.315335	1.32497	0.185181	0.282256	6577.97	1.7249	0.288096	5.98723	2.1344e-09	2.84508e-07
ABUW_RS04505	groL	ABUW_0918	chaperonin GroEL	7572	18244	34637	26167	28522	63652	54489	8625.96	10309.3	22799.7	40242.6	33777.2	84399.4	53271.1	36203.6	1.41156	0.453247	3.11434	0.00184358	0.00469354	36203.6	-0.895232	0.49647	-1.8032	0.0713573	0.129411	36203.6	2.3068	0.453224	5.08976	3.5852e-07	2.6333e-05
ABUW_RS04510		ABUW_0919	diacylglycerol kinase	143	319	272	127	181	122	197	162.904	180.261	179.043	195.315	214.349	161.766	192.597	183.748	0.233273	0.212448	1.09802	0.272194	0.360073	183.748	0.206773	0.236225	0.875322	0.381399	0.49492	183.748	0.0265001	0.212048	0.124972	0.900545	0.965464
ABUW_RS04515		ABUW_0920	MBL fold metallo-hydrolase	3939	12178	10323	2303	3038	5067	6269	4487.28	6881.56	6795.07	3541.81	3597.75	6718.59	6128.88	5450.14	-0.762492	0.249771	-3.05277	0.0022674	0.00566851	5450.14	-0.84751	0.273608	-3.09753	0.00195141	0.00592832	5450.14	0.0850183	0.24935	0.34096	0.733133	0.901143
ABUW_RS04520		ABUW_0921	glycerophosphodiester phosphodiesterase	253	615	439	88	113	202	255	288.215	347.525	288.97	135.336	133.82	267.842	249.3	244.43	-1.19882	0.218905	-5.47642	4.3402e-08	2.58823e-07	244.43	-0.94107	0.240689	-3.9099	9.2336e-05	0.000398385	244.43	-0.257745	0.205114	-1.2566	0.208899	0.517641
ABUW_RS04525		ABUW_0922	multidrug efflux RND transporter permease subunit	1643	2996	2330	1326	1726	1127	1525	1871.69	1692.98	1533.71	2039.27	2044.02	1494.35	1490.91	1738.13	0.265569	0.163088	1.62838	0.103444	0.16068	1738.13	0.451897	0.179432	2.51849	0.0117859	0.0280599	1738.13	-0.186328	0.163421	-1.14017	0.254215	0.573948
ABUW_RS04530		ABUW_0923	DUF4112 domain-containing protein	369	1079	613	116	138	264	410	420.362	609.723	403.505	178.398	163.427	350.051	400.836	360.9	-1.48681	0.27713	-5.36502	8.09393e-08	4.61366e-07	360.9	-1.13782	0.303854	-3.74461	0.000180671	0.00071675	360.9	-0.348991	0.267795	-1.3032	0.192506	0.496295
ABUW_RS04535	htpX	ABUW_0924	protease HtpX	7592	20740	16018	3980	5383	8254	8811	8648.74	11719.8	10543.8	6120.89	6374.82	10944.4	8614.06	8995.21	-0.721907	0.21988	-3.28319	0.0010264	0.0028094	8995.21	-0.646219	0.240895	-2.68258	0.00730571	0.0186757	8995.21	-0.0756875	0.219643	-0.344593	0.7304	0.89964
ABUW_RS04540		ABUW_0925	lytic transglycosylase domain-containing protein	1112	1893	1615	1085	1520	1048	1859	1266.78	1069.7	1063.07	1668.64	1800.06	1389.6	1817.45	1439.33	0.615288	0.207953	2.95878	0.00308858	0.00750113	1439.33	0.112534	0.227814	0.493972	0.621326	0.719559	1439.33	0.502754	0.207786	2.41958	0.0155385	0.109224
ABUW_RS04545	ttcA	ABUW_0926	tRNA 2-thiocytidine(32) synthetase TtcA	2195	4491	4079	4539	6083	905	1117	2500.53	2537.78	2684.99	6980.59	7203.8	1199.98	1092.03	3457.1	1.46182	0.138207	10.577	3.80767e-26	1.37113e-24	3457.1	2.63054	0.153857	17.0973	1.55498e-65	1.16468e-62	3457.1	-1.16872	0.14123	-8.27527	1.28168e-16	6.58966e-14
ABUW_RS04550		ABUW_0927	SCP2 sterol-binding domain-containing protein	4261	11802	7347	6167	8388	3931	4735	4854.1	6669.09	4836.13	9484.31	9933.49	5212.31	4629.17	6516.94	0.832022	0.221664	3.75354	0.000174358	0.000563877	6516.94	0.980561	0.243014	4.03499	5.46035e-05	0.000250298	6516.94	-0.148539	0.221884	-0.669443	0.503213	0.78401
ABUW_RS04555		ABUW_0928	transglycosylase SLT domain-containing protein	392	1144	1176	552	715	415	695	446.563	646.453	774.097	848.928	846.739	550.269	679.466	684.645	0.443737	0.286821	1.54709	0.121843	0.184364	684.645	0.462601	0.315093	1.46814	0.142066	0.228167	684.645	-0.0188629	0.287303	-0.0656549	0.947653	0.984017
ABUW_RS04560	greB	ABUW_0929	transcription elongation factor GreB	557	893	636	454	623	499	680	634.53	504.618	418.644	698.213	737.788	661.649	664.801	617.178	0.470938	0.236999	1.98709	0.0469122	0.0829883	617.178	0.114759	0.259911	0.441533	0.658827	0.750457	617.178	0.356179	0.236649	1.50509	0.1323	0.406617
ABUW_RS04565		ABUW_0930	tRNA-Ser	8	16	19	14	17	4	12	9.11353	9.0413	12.5067	21.5308	20.1323	5.3038	11.7318	12.7657	1.01699	0.57108	1.78082	0.0749427	0.123313	12.7657	1.24553	0.671861	1.85385	0.0637613	0.117687	12.7657	-0.228537	0.627252	-0.364345	0.7156	NA
ABUW_RS04575		ABUW_0932	non-ribosomal peptide synthetase	347	644	587	189	270	205	267	395.299	363.912	386.39	290.666	319.748	271.82	261.032	326.981	-0.319588	0.176457	-1.81113	0.0701205	0.116712	326.981	0.199167	0.198047	1.00566	0.31458	0.426386	326.981	-0.518755	0.176068	-2.94633	0.00321567	0.035642
ABUW_RS04580		ABUW_0933	hypothetical protein	75	242	1414	102	112	117	177	85.4394	136.75	930.76	156.867	132.636	155.136	173.044	252.947	-1.41004	0.841393	-1.67584	0.0937687	0.148045	252.947	-0.181469	0.923672	-0.196464	0.844247	0.891014	252.947	-1.22857	0.839916	-1.46273	0.143542	0.428363
ABUW_RS04590		ABUW_0935	hypothetical protein	59	186	298	27	34	51	81	67.2123	105.105	196.157	41.5237	40.2645	67.6235	79.1896	85.2966	-1.59349	0.495658	-3.21491	0.00130487	0.00348804	85.2966	-0.84664	0.546701	-1.54863	0.12147	0.201463	85.2966	-0.746851	0.47688	-1.56612	0.117321	0.378912
ABUW_RS04595		ABUW_0936	hypothetical protein	64	56	122	37	37	52	119	72.9083	31.6446	80.306	56.9028	43.8173	68.9494	116.34	67.2669	-0.287828	0.50145	-0.573991	0.565974	0.651574	67.2669	-0.888886	0.546249	-1.62726	0.103683	0.177465	67.2669	0.601059	0.485996	1.23676	0.216177	0.526045
ABUW_RS04600		ABUW_0937	hypothetical protein	120	216	259	53	74	64	167	136.703	122.058	170.486	81.5094	87.6345	84.8608	163.267	120.931	-0.757564	0.363759	-2.0826	0.0372877	0.06746	120.931	-0.560083	0.400601	-1.39811	0.162081	0.253547	120.931	-0.19748	0.353865	-0.558066	0.576799	0.822818
ABUW_RS04605		ABUW_0939	TetR/AcrR family transcriptional regulator	67	68	63	21	32	25	34	76.3258	38.4255	41.4695	32.2962	37.896	33.1488	33.2401	41.8288	-0.542036	0.44591	-1.21557	0.224148	0.307936	41.8288	0.0849321	0.503858	0.168564	0.86614	0.905807	41.8288	-0.626967	0.441234	-1.42094	0.155334	0.443867
ABUW_RS04610		ABUW_0940	nitroreductase family protein	1559	4043	4078	2498	3956	1755	1598	1776	2284.62	2684.33	3841.71	4684.9	2327.04	1562.28	2737.27	0.922791	0.287755	3.20687	0.0013419	0.00355655	2737.27	1.1331	0.31563	3.58998	0.000330701	0.00122017	2737.27	-0.210313	0.288248	-0.729623	0.46562	0.760109
ABUW_RS04615		ABUW_0941	SDR family oxidoreductase	324	1276	2195	3279	5597	421	389	369.098	721.044	1444.85	5042.82	6628.25	558.225	380.305	2163.51	2.78696	0.522526	5.33363	9.6268e-08	5.42141e-07	2163.51	3.63706	0.573908	6.33737	2.33728e-10	2.74392e-09	2163.51	-0.850104	0.524733	-1.62007	0.105217	0.357023
ABUW_RS04620		ABUW_0942	TetR/AcrR family transcriptional regulator	307	625	811	1132	1782	342	367	349.732	353.176	533.838	1740.92	2110.33	453.475	358.797	842.896	2.22256	0.281994	7.88159	3.23246e-15	4.38608e-14	842.896	2.24709	0.310879	7.22819	4.89466e-13	8.26697e-12	842.896	-0.0245341	0.285895	-0.0858152	0.931613	0.982096
ABUW_RS04625		ABUW_0943	glycerate kinase	326	854	564	340	533	325	461	371.376	482.579	371.251	522.89	631.206	430.934	450.696	465.848	0.497656	0.223846	2.2232	0.026202	0.0496843	465.848	0.389508	0.246495	1.58019	0.114064	0.191214	465.848	0.108149	0.224435	0.48187	0.629898	0.854847
ABUW_RS04630		ABUW_0944	FdhF/YdeP family oxidoreductase	7938	16017	16237	936	1142	6375	6847	9042.9	9050.91	10687.9	1439.49	1352.41	8452.93	6693.96	6674.36	-2.78118	0.196639	-14.1436	2.04662e-45	2.55486e-43	6674.36	-2.43978	0.215145	-11.3402	8.30019e-30	7.77105e-28	6674.36	-0.341398	0.194451	-1.7557	0.079139	0.29793
ABUW_RS04635	fdhD	ABUW_0945	formate dehydrogenase accessory sulfurtransferase FdhD	595	1371	1042	143	169	309	399	677.819	774.726	685.892	219.922	200.138	409.719	390.082	479.757	-1.76676	0.186814	-9.45728	3.16068e-21	7.58765e-20	479.757	-0.930791	0.206423	-4.50914	6.50914e-06	3.57955e-05	479.757	-0.835964	0.176537	-4.73535	2.18675e-06	0.000121079
ABUW_RS04640		ABUW_0946	DUF1232 domain-containing protein	275	555	320	77	97	118	215	313.278	313.62	210.639	118.419	114.872	156.462	210.195	205.355	-1.25796	0.300541	-4.18565	2.84352e-05	0.000108774	205.355	-0.656874	0.331864	-1.97935	0.0477769	0.0932383	205.355	-0.601084	0.291069	-2.06509	0.0389144	0.192417
ABUW_RS04645		ABUW_0947	4-phosphoerythronate dehydrogenase	684	1336	1099	1449	1754	726	927	779.207	754.949	723.412	2228.44	2077.18	962.64	906.281	1204.59	1.51691	0.145102	10.4541	1.40329e-25	4.77757e-24	1204.59	1.20431	0.159844	7.53431	4.90921e-14	9.8844e-13	1204.59	0.312597	0.147232	2.12315	0.0337413	0.178057
ABUW_RS04650	genX	ABUW_0948	EF-P lysine aminoacylase GenX	503	1097	849	1034	1210	535	595	573.013	619.894	558.851	1590.2	1432.94	709.383	581.701	866.57	1.37112	0.181752	7.5439	4.56105e-14	5.54582e-13	866.57	1.22895	0.200485	6.12992	8.79241e-10	9.40788e-09	866.57	0.142162	0.184262	0.771523	0.440397	0.742395
ABUW_RS04655		ABUW_0949	Tim44 domain-containing protein	12818	34303	28669	2074	2534	31432	30820	14602.2	19384	18871.3	3189.63	3000.89	41677.3	30131.1	18693.8	-2.50916	0.23967	-10.4692	1.19601e-25	4.10922e-24	18693.8	-3.53606	0.262364	-13.4777	2.11574e-41	4.66085e-39	18693.8	1.0269	0.238783	4.30055	1.70375e-05	0.000673822
ABUW_RS04660	radA	ABUW_0950	DNA repair protein RadA	1196	2772	2180	1519	2113	1060	1510	1362.47	1566.41	1434.98	2336.09	2502.32	1405.51	1476.25	1726.29	0.733245	0.153085	4.78979	1.66956e-06	7.77676e-06	1726.29	0.747542	0.168485	4.43686	9.12824e-06	4.89059e-05	1726.29	-0.0142962	0.153885	-0.0929016	0.925982	0.979315
ABUW_RS04665		ABUW_0951	amino acid permease	5070	13165	9564	2955	3969	4615	5511	5775.7	7439.3	6295.47	4544.53	4700.29	6119.26	5387.82	5751.77	-0.492766	0.188306	-2.61683	0.00887493	0.0193124	5751.77	-0.315623	0.206391	-1.52924	0.126204	0.208117	5751.77	-0.177143	0.188046	-0.942022	0.346182	0.659909
ABUW_RS04670		ABUW_0952	hypothetical protein	1543	3172	2647	1853	2514	1425	1958	1757.77	1792.44	1742.38	2849.75	2977.21	1889.48	1914.24	2131.89	0.723843	0.126646	5.71548	1.09395e-08	7.01514e-08	2131.89	0.615449	0.139318	4.41759	9.98058e-06	5.30174e-05	2131.89	0.108394	0.127212	0.852076	0.394172	0.701248
ABUW_RS04675	lysA	ABUW_0953	diaminopimelate decarboxylase	2642	6761	5862	4118	5307	2835	4047	3009.74	3820.51	3858.64	6333.13	6284.82	3759.07	3956.55	4431.78	0.823766	0.185364	4.44404	8.8285e-06	3.71491e-05	4431.78	0.709533	0.203258	3.4908	0.000481577	0.00171436	4431.78	0.114233	0.185596	0.615494	0.538229	0.802287
ABUW_RS04680	dapF	ABUW_0954	diaminopimelate epimerase	1974	4500	3887	2966	3757	2069	2736	2248.76	2542.87	2558.6	4561.45	4449.23	2743.39	2674.85	3111.31	0.878061	0.145265	6.04454	1.49837e-09	1.08959e-08	3111.31	0.73385	0.159483	4.60142	4.19614e-06	2.39917e-05	3111.31	0.144212	0.145705	0.989754	0.322294	0.637328
ABUW_RS04685		ABUW_0955	alpha/beta fold hydrolase	295	620	735	400	496	254	402	336.062	350.35	483.811	615.165	587.388	336.791	393.015	443.226	0.622013	0.24533	2.53541	0.0112315	0.0236895	443.226	0.718751	0.27085	2.65369	0.0079618	0.0201194	443.226	-0.0967371	0.2472	-0.39133	0.695553	0.884826
ABUW_RS04690		ABUW_0956	LysE family translocator	309	602	495	415	528	310	383	352.01	340.179	325.832	638.234	625.284	411.045	374.44	438.146	0.897924	0.163453	5.49347	3.94122e-08	2.36537e-07	438.146	0.687374	0.180971	3.79825	0.000145721	0.000595022	438.146	0.21055	0.1659	1.26913	0.204393	0.511551
ABUW_RS04695		ABUW_0957	tyrosine recombinase	901	1227	913	290	401	527	762	1026.41	693.355	600.979	445.995	474.884	698.776	744.968	669.338	-0.745914	0.285069	-2.61661	0.00888075	0.0193138	669.338	-0.648606	0.312593	-2.07492	0.0379937	0.0769042	669.338	-0.0973063	0.282579	-0.344351	0.730582	0.89964
ABUW_RS04700		ABUW_0958	electron transfer flavoprotein subunit beta/FixA family protein	9932	33814	28049	6701	8485	16273	15391	11314.5	19107.7	18463.1	10305.6	10048.4	21577.2	15047	15123.3	-0.679224	0.307584	-2.20826	0.0272265	0.0513409	15123.3	-0.84745	0.336937	-2.51515	0.011898	0.0282909	15123.3	0.168227	0.307464	0.547143	0.58428	0.82523
ABUW_RS04705		ABUW_0959	electron transfer flavoprotein subunit alpha	5850	21987	18065	4017	5273	11660	10321	6664.27	12424.4	11891.2	6177.8	6244.55	15460.6	10090.3	9850.45	-0.733559	0.343902	-2.13305	0.032921	0.0604952	9850.45	-1.04037	0.376706	-2.76176	0.00574911	0.0152374	9850.45	0.306813	0.343707	0.892657	0.372041	0.680373
ABUW_RS04710	gyrA	ABUW_0960	DNA gyrase subunit A	8668	22983	20366	10643	13076	7178	9478	9874.51	12987.3	13405.8	16368	15485.3	9517.67	9266.16	12415	0.397543	0.202019	1.96784	0.0490861	0.0860212	12415	0.761947	0.221427	3.44108	0.0005794	0.00200171	12415	-0.364404	0.202115	-1.80295	0.0713957	0.280492
ABUW_RS04715		ABUW_0961	glycosyltransferase family 39 protein	257	346	242	118	159	112	184	292.772	195.518	159.296	181.474	188.296	148.506	179.887	192.25	-0.216337	0.325946	-0.66372	0.50687	0.598141	192.25	0.169268	0.360829	0.469108	0.638992	0.734282	192.25	-0.385604	0.325371	-1.18512	0.23597	0.551108
ABUW_RS04720		ABUW_0962	GtrA family protein	48	60	33	10	20	27	23	54.6812	33.9049	21.7221	15.3791	23.685	35.8007	22.4859	29.6656	-0.878865	0.561935	-1.564	0.117818	0.179288	29.6656	-0.55214	0.622939	-0.886347	0.37543	0.490062	29.6656	-0.326724	0.534406	-0.611378	0.54095	0.804073
ABUW_RS04725		ABUW_0963	glycosyltransferase family 2 protein	82	121	78	20	39	43	59	93.4137	68.3748	51.3432	30.7583	46.1858	57.0159	57.6813	57.8247	-0.859083	0.401158	-2.14151	0.032233	0.0594937	57.8247	-0.56344	0.444369	-1.26796	0.204813	0.306076	57.8247	-0.295642	0.381357	-0.775238	0.438199	0.740602
ABUW_RS04730		ABUW_0964	ChbG/HpnK family deacetylase	87	115	59	23	24	31	57	99.1097	64.9843	38.8365	35.372	28.422	41.1045	55.726	51.9364	-1.07706	0.490936	-2.19389	0.0282431	0.0529116	51.9364	-0.613704	0.543339	-1.1295	0.258685	0.365713	51.9364	-0.463356	0.470321	-0.985192	0.32453	0.640693
ABUW_RS04735		ABUW_0965	ABC transporter permease	533	1657	1341	213	239	387	584	607.189	936.34	882.708	327.576	283.036	513.143	570.947	588.705	-1.40895	0.265115	-5.31449	1.06954e-07	6.01413e-07	588.705	-0.830237	0.291233	-2.85077	0.00436136	0.0119221	588.705	-0.578716	0.260496	-2.2216	0.0263106	0.151151
ABUW_RS04740		ABUW_0966	ABC transporter permease	763	2211	1856	324	374	629	912	869.203	1249.39	1221.7	498.284	442.91	834.023	891.616	858.162	-1.24499	0.238546	-5.2191	1.79798e-07	9.81551e-07	858.162	-0.875817	0.261695	-3.34671	0.000817764	0.00272952	858.162	-0.369176	0.235126	-1.57012	0.116387	0.377687
ABUW_RS04745		ABUW_0967	HlyD family secretion protein	1203	3361	2519	480	523	942	1125	1370.45	1899.24	1658.12	738.198	619.363	1249.04	1099.86	1233.47	-1.27702	0.226098	-5.64808	1.62247e-08	1.01608e-07	1233.47	-0.791595	0.248091	-3.19074	0.00141911	0.00448865	1233.47	-0.485428	0.223729	-2.16971	0.0300285	0.164244
ABUW_RS04750		ABUW_0968	TolC family protein	1677	3985	3226	897	1033	1319	1520	1910.42	2251.85	2123.5	1379.51	1223.33	1748.93	1486.03	1731.94	-0.688247	0.182526	-3.77068	0.000162805	0.000530179	1731.94	-0.313604	0.200474	-1.56431	0.117745	0.19668	1731.94	-0.374643	0.181573	-2.06332	0.0390822	0.192417
ABUW_RS04755	serC	ABUW_0969	3-phosphoserine/phosphohydroxythreonine transaminase	2103	4347	3759	7787	10292	2827	4038	2395.72	2456.41	2474.35	11975.7	12188.3	3748.46	3947.75	5598.1	2.30644	0.123367	18.6958	5.3569e-78	3.3436e-75	5598.1	1.65047	0.135217	12.2061	2.88315e-34	3.99904e-32	5598.1	0.655969	0.124151	5.28365	1.26635e-07	1.01279e-05
ABUW_RS04760		ABUW_0971	hypothetical protein	2978	4823	4306	1606	1985	2373	3339	3392.51	2725.39	2834.41	2469.89	2350.74	3146.48	3264.37	2883.4	-0.307543	0.174934	-1.75805	0.0787385	0.128542	2883.4	-0.411524	0.191727	-2.14641	0.0318403	0.0665041	2883.4	0.103981	0.174322	0.596487	0.55085	0.811506
ABUW_RS04765		ABUW_0972	YaiI/YqxD family protein	576	870	876	440	593	461	801	656.174	491.621	576.624	676.682	702.261	611.263	783.097	642.532	0.264991	0.225479	1.17524	0.239901	0.325281	642.532	-0.0173249	0.24734	-0.0700451	0.944158	0.963978	642.532	0.282317	0.224732	1.25624	0.20903	0.517641
ABUW_RS04770		ABUW_0973	EamA family transporter	332	800	805	245	375	281	423	378.212	452.065	529.888	376.789	444.094	372.592	413.545	423.884	-0.144705	0.232718	-0.621803	0.534072	0.622502	423.884	0.0629348	0.256723	0.245147	0.806343	0.866903	423.884	-0.207639	0.231856	-0.895551	0.370493	0.678576
ABUW_RS04775		ABUW_0974	lipoprotein-releasing ABC transporter permease subunit	1585	5632	5834	3420	4604	1982	2353	1805.62	3182.54	3840.21	5259.66	5452.29	2628.03	2300.41	3495.54	0.863499	0.337587	2.55786	0.0105319	0.0224357	3495.54	1.12013	0.370092	3.02663	0.00247292	0.00730947	3495.54	-0.256635	0.337915	-0.759466	0.447574	0.74887
ABUW_RS04780	lolD	ABUW_0975	lipoprotein-releasing ABC transporter ATP-binding protein LolD	410	1382	1464	1155	1385	522	607	467.069	780.942	963.672	1776.29	1640.19	692.146	593.433	987.677	1.21037	0.330744	3.65954	0.000252673	0.000791186	987.677	1.41047	0.36343	3.88098	0.000104035	0.000440737	987.677	-0.200097	0.332305	-0.602147	0.547076	0.808509
ABUW_RS04785		ABUW_0976	DNA internalization-related competence protein ComEC/Rec2	406	704	641	300	378	258	395	462.512	397.817	421.936	461.374	447.647	342.095	386.171	417.079	0.0910273	0.180405	0.504571	0.61386	0.693068	417.079	0.317258	0.200467	1.5826	0.113513	0.190545	417.079	-0.226231	0.180863	-1.25084	0.210994	0.520828
ABUW_RS04790		ABUW_0977	lysophospholipid acyltransferase family protein	1687	3253	3317	1847	2492	1623	2219	1921.82	1838.21	2183.4	2840.53	2951.15	2152.02	2169.4	2293.79	0.547639	0.157391	3.47949	0.000502371	0.00147328	2293.79	0.422561	0.172779	2.44567	0.0144583	0.0336313	2293.79	0.125078	0.157598	0.793649	0.4274	0.729356
ABUW_RS04795	sppA	ABUW_0978	signal peptide peptidase SppA	3689	7929	6776	4026	5051	3725	4777	4202.48	4480.53	4460.28	6191.64	5981.65	4939.16	4670.23	4989.42	0.474037	0.12993	3.6484	0.000263884	0.000823537	4989.42	0.341278	0.142519	2.39461	0.0166382	0.0377637	4989.42	0.13276	0.129995	1.02127	0.307126	0.625905
ABUW_RS04800		ABUW_0979	alpha/beta hydrolase	1287	3697	3260	1465	1822	1544	1955	1466.14	2089.11	2145.88	2253.04	2157.7	2047.27	1911.3	2010.06	0.213687	0.232067	0.920799	0.357155	0.449898	2010.06	0.156104	0.254478	0.613429	0.539593	0.647892	2010.06	0.0575839	0.231988	0.248219	0.803965	0.926077
ABUW_RS04805		ABUW_0980	phosphoribosylglycinamide formyltransferase	433	1639	2269	2802	3817	1039	1492	493.27	926.168	1493.56	4309.23	4520.28	1377.66	1458.65	2082.69	2.18373	0.428898	5.09149	3.55266e-07	1.86602e-06	2082.69	1.63828	0.469947	3.4861	0.000490116	0.0017398	2082.69	0.545445	0.429508	1.26993	0.20411	0.5115
ABUW_RS04810	purM	ABUW_0981	phosphoribosylformylglycinamidine cyclo-ligase	2140	6820	7165	7376	9920	3085	4143	2437.87	3853.85	4716.33	11343.6	11747.8	4090.56	4050.4	6034.35	1.65336	0.303806	5.44215	5.26416e-08	3.11935e-07	6034.35	1.5041	0.33294	4.51763	6.25359e-06	3.46445e-05	6034.35	0.149259	0.304089	0.490841	0.623539	0.849722
ABUW_RS04815		ABUW_0982	AI-2E family transporter	8300	19905	20283	4624	6070	9443	11421	9455.29	11247.9	13351.2	7111.31	7188.4	12520.9	11165.7	10291.5	-0.667018	0.211096	-3.15979	0.00157883	0.00410606	10291.5	-0.728034	0.231252	-3.14823	0.00164264	0.00511786	10291.5	0.061017	0.210866	0.289363	0.772303	0.915903
ABUW_RS04820	hda	ABUW_0983	DnaA regulatory inactivator Hda	1888	4733	4413	1051	1325	2006	2461	2150.79	2674.53	2904.84	1616.35	1569.13	2659.86	2405.99	2283.07	-0.694795	0.201599	-3.44641	0.000568084	0.00164707	2283.07	-0.66918	0.220935	-3.02886	0.00245478	0.0072673	2283.07	-0.0256138	0.200566	-0.127708	0.89838	0.964004
ABUW_RS04825	rbtA	ABUW_0984	rhombotarget A	4441	7181	5072	2890	3984	3405	5045	5059.15	4057.85	3338.62	4444.57	4718.05	4514.86	4932.24	4437.91	0.142449	0.232763	0.611991	0.540544	0.629067	4437.91	-0.0441323	0.255046	-0.173037	0.862623	0.90339	4437.91	0.186582	0.232644	0.802006	0.42255	0.725039
ABUW_RS04830		ABUW_0985	CSLREA domain-containing protein	4572	8057	4914	2413	3212	3576	5037	5208.38	4552.86	3234.62	3710.98	3803.81	4741.6	4924.42	4310.95	-0.204976	0.250288	-0.81896	0.412809	0.507541	4310.95	-0.363191	0.274216	-1.32447	0.185346	0.282326	4310.95	0.158215	0.25003	0.632785	0.526874	0.798175
ABUW_RS04835		ABUW_0986	DUF3106 domain-containing protein	3227	4085	2407	2467	3364	1700	2272	3676.17	2308.36	1584.4	3794.03	3983.82	2254.12	2221.22	2831.73	0.624848	0.359876	1.73629	0.0825132	0.133681	2831.73	0.79741	0.394482	2.02141	0.0432373	0.0854617	2831.73	-0.17256	0.360114	-0.479182	0.631809	0.854847
ABUW_RS04840		ABUW_0987	hypothetical protein	2406	4373	2076	1335	1926	1360	1754	2740.89	2471.1	1366.52	2053.11	2280.87	1803.29	1714.8	2061.51	-0.016621	0.32715	-0.0508054	0.959481	0.977225	2061.51	0.30106	0.358725	0.839249	0.40133	0.515248	2061.51	-0.31768	0.327192	-0.970927	0.331584	0.64822
ABUW_RS04845		ABUW_0988	RNA polymerase sigma factor	21693	25788	12915	9358	12577	10212	14911	24712.5	14572.3	8501.25	14391.8	14894.3	13540.6	14577.7	15027.2	-0.121327	0.420673	-0.28841	0.773033	0.834056	15027.2	0.0587039	0.460851	0.127381	0.898639	0.93044	15027.2	-0.180028	0.42066	-0.427966	0.668676	0.871563
ABUW_RS04850		ABUW_0989	RNA methyltransferase	954	2474	2634	2338	2793	1180	1637	1086.79	1398.01	1733.82	3595.64	3307.61	1564.62	1600.41	2040.99	1.29433	0.246922	5.24186	1.5897e-07	8.75504e-07	2040.99	1.12492	0.270877	4.15287	3.28337e-05	0.000159899	2040.99	0.169414	0.247623	0.684159	0.493875	0.78302
ABUW_RS04855		ABUW_0990	class 1 fructose-bisphosphatase	2635	6217	6233	9965	12841	3866	5235	3001.77	3513.11	4102.85	15325.3	15207	5126.12	5117.99	7342.02	2.10837	0.194317	10.8502	1.99063e-27	7.93075e-26	7342.02	1.57554	0.212935	7.39915	1.37054e-13	2.63214e-12	7342.02	0.532833	0.19468	2.73697	0.00620081	0.0569304
ABUW_RS04860		ABUW_0991	hypothetical protein	1081	1065	696	347	520	385	510	1231.47	601.812	458.139	533.656	615.81	510.491	498.601	635.711	-0.408107	0.425945	-0.95812	0.338002	0.430844	635.711	0.188265	0.467695	0.402538	0.687288	0.773537	635.711	-0.59637	0.425841	-1.40045	0.161378	0.452173
ABUW_RS04865	pal	ABUW_0992	peptidoglycan-associated lipoprotein Pal	5522	13878	19064	4038	4897	7609	7895	6290.62	7842.2	12548.8	6210.09	5799.27	10089.2	7718.54	8071.24	-0.566853	0.336164	-1.68624	0.0917493	0.145532	8071.24	-0.568304	0.368268	-1.54318	0.122787	0.203353	8071.24	0.00145213	0.336013	0.00432165	0.996552	0.999383
ABUW_RS04870	tolB	ABUW_0993	Tol-Pal system beta propeller repeat protein TolB	6441	16575	14203	4614	5785	6839	8700	7337.53	9366.22	9349.07	7095.93	6850.89	9068.17	8505.55	8224.77	-0.3168	0.186359	-1.69994	0.0891421	0.14212	8224.77	-0.333469	0.204196	-1.63308	0.102452	0.17592	8224.77	0.0166697	0.18618	0.089535	0.928657	0.981279
ABUW_RS04875	tolA	ABUW_0994	cell envelope integrity protein TolA	2159	5876	6228	4161	5240	1958	2663	2459.51	3320.42	4099.56	6399.26	6205.47	2596.21	2603.48	3954.84	0.935937	0.257638	3.63276	0.000280408	0.000868062	3954.84	1.27745	0.282613	4.52014	6.17991e-06	3.43379e-05	3954.84	-0.341511	0.258096	-1.32319	0.185771	0.487311
ABUW_RS04880	tolR	ABUW_0995	protein TolR	734	2442	2414	1319	1818	737	960	836.167	1379.93	1589.01	2028.51	2152.97	977.225	938.543	1414.62	0.719891	0.304392	2.36501	0.0180294	0.0357438	1414.62	1.12626	0.334342	3.36857	0.000755587	0.00253328	1414.62	-0.406364	0.305332	-1.33089	0.183225	0.484056
ABUW_RS04885	tolQ	ABUW_0996	protein TolQ	3010	7707	6822	5340	7152	2449	3543	3428.97	4355.08	4490.55	8212.46	8469.76	3247.25	3463.81	5095.41	1.02715	0.190801	5.38338	7.31012e-08	4.19883e-07	5095.41	1.31361	0.209401	6.27315	3.53805e-10	4.07692e-09	5095.41	-0.286455	0.191291	-1.49748	0.134268	0.41056
ABUW_RS04890	ybgC	ABUW_0997	tol-pal system-associated acyl-CoA thioesterase	1564	2474	2565	6679	8675	1552	2356	1781.7	1398.01	1688.4	10271.7	10273.4	2057.87	2303.34	4253.49	2.66323	0.183619	14.5041	1.14167e-47	1.52699e-45	4253.49	2.23566	0.201439	11.0985	1.27607e-28	1.08611e-26	4253.49	0.427564	0.184736	2.31446	0.0206425	0.131258
ABUW_RS04895		ABUW_0998	amidohydrolase	1052	2372	1572	374	532	1550	3799	1198.43	1340.37	1034.76	575.18	630.021	2055.22	3714.09	1506.87	-0.982843	0.306292	-3.20885	0.00133268	0.00354043	1506.87	-2.25925	0.334624	-6.75159	1.46234e-11	2.07441e-10	1506.87	1.2764	0.30312	4.21089	2.54364e-05	0.000880327
ABUW_RS04900	ruvB	ABUW_0999	Holliday junction branch migration DNA helicase RuvB	608	1814	1757	827	1159	678	903	692.628	1025.06	1156.54	1271.85	1372.55	898.994	882.817	1042.92	0.463205	0.266658	1.73707	0.0823748	0.133547	1042.92	0.569837	0.292876	1.94566	0.0516955	0.0990786	1042.92	-0.106632	0.267171	-0.399115	0.689808	0.882239
ABUW_RS04905	ruvA	ABUW_1000	Holliday junction branch migration protein RuvA	846	1945	1877	1291	1765	843	1306	963.756	1099.08	1235.53	1985.45	2090.2	1117.78	1276.81	1395.51	0.889162	0.189846	4.68359	2.81888e-06	1.26125e-05	1395.51	0.766747	0.208607	3.67556	0.000237325	0.000910637	1395.51	0.122415	0.190648	0.642099	0.520809	0.795041
ABUW_RS04910		ABUW_1001	deoxyguanosinetriphosphate triphosphohydrolase	979	2486	2539	814	1045	794	1437	1115.27	1404.79	1671.29	1251.86	1237.54	1052.8	1404.88	1305.49	-0.167572	0.256253	-0.653933	0.513155	0.604328	1305.49	0.0176969	0.281207	0.062932	0.949821	0.967041	1305.49	-0.185269	0.255935	-0.723891	0.469133	0.761708
ABUW_RS04915	purL	ABUW_1002	phosphoribosylformylglycinamidine synthase	9228	21572	20412	38527	51174	10655	13446	10512.5	12189.9	13436.1	59251.2	60602.8	14128	13145.5	26180.9	2.3145	0.176085	13.1442	1.83694e-39	1.52874e-37	26180.9	2.13575	0.192966	11.068	1.79312e-28	1.49227e-26	26180.9	0.178748	0.176267	1.01407	0.310548	0.629767
ABUW_RS04920		ABUW_1003	Bcr/CflA family efflux MFS transporter	1184	2777	3254	1043	1327	1882	2288	1348.8	1569.23	2141.93	1604.04	1571.5	2495.44	2236.86	1852.54	-0.0878976	0.2536	-0.346599	0.728892	0.79687	1852.54	-0.575424	0.277697	-2.07213	0.0382535	0.0773539	1852.54	0.487527	0.252839	1.92821	0.0538291	0.234825
ABUW_RS04930		ABUW_1005	NIF3 1	725	1379	1461	107	130	420	455	825.914	779.247	961.697	164.557	153.953	556.899	444.83	555.3	-2.42745	0.226335	-10.7251	7.76398e-27	2.96695e-25	555.3	-1.65259	0.247646	-6.67319	2.50299e-11	3.39627e-10	555.3	-0.774864	0.211552	-3.66275	0.000249522	0.0054426
ABUW_RS04935		ABUW_1006	enoyl-CoA hydratase/isomerase family protein	1675	3220	2700	1353	1878	1560	2097	1908.15	1819.56	1777.26	2080.8	2224.02	2068.48	2050.13	1989.77	0.231044	0.135506	1.70504	0.0881867	0.140927	1989.77	0.0642153	0.148756	0.431682	0.665973	0.755092	1989.77	0.166829	0.135226	1.2337	0.217314	0.528454
ABUW_RS04940		ABUW_1007	nicotinate-nicotinamide nucleotide adenylyltransferase	447	748	578	506	679	407	550	509.219	422.681	380.466	778.184	804.106	539.662	537.707	567.432	0.858857	0.200489	4.28381	1.83721e-05	7.25009e-05	567.432	0.554767	0.22047	2.51629	0.0118598	0.0282178	567.432	0.304091	0.201565	1.50864	0.13139	0.40481
ABUW_RS04945		ABUW_1008	CAP domain-containing protein	500	664	498	183	259	389	456	569.596	375.214	327.807	281.438	306.721	515.795	445.808	403.197	-0.523966	0.301789	-1.7362	0.0825286	0.133681	403.197	-0.707798	0.330572	-2.14113	0.0322636	0.0672757	403.197	0.183833	0.297928	0.61704	0.537208	0.802246
ABUW_RS04950		ABUW_1009	peroxiredoxin	1139	2752	2345	1139	1471	1376	1637	1297.54	1555.1	1543.59	1751.68	1742.03	1824.51	1600.41	1616.41	0.252318	0.176049	1.43323	0.151792	0.222926	1616.41	0.0292081	0.19309	0.151267	0.879765	0.91627	1616.41	0.223111	0.175734	1.26959	0.204231	0.5115
ABUW_RS04955		ABUW_1010	diphthine--ammonia ligase	357	927	929	474	640	406	556	406.691	523.83	611.511	728.971	757.92	538.336	543.573	587.262	0.529628	0.23338	2.26938	0.0232452	0.0447575	587.262	0.458862	0.256758	1.78714	0.073915	0.133339	587.262	0.0707663	0.234042	0.302367	0.762373	0.912569
ABUW_RS04960		ABUW_1011	hypothetical protein	6808	17670	18534	7738	10499	10811	11643	7755.62	9984.99	12199.9	11900.4	12433.4	14334.8	11382.8	11427.4	0.285701	0.256882	1.11219	0.266056	0.354331	11427.4	-0.0797224	0.281407	-0.283299	0.776948	0.845097	11427.4	0.365425	0.256836	1.42279	0.154796	0.443867
ABUW_RS04965	queC	ABUW_1012	7-cyano-7-deazaguanine synthase QueC	2275	6604	6558	3283	4236	2351	2929	2591.66	3731.8	4316.78	5048.97	5016.49	3117.31	2863.53	3812.36	0.50438	0.261829	1.92637	0.0540579	0.0935323	3812.36	0.751078	0.287098	2.6161	0.00889392	0.0221461	3812.36	-0.246697	0.262057	-0.941387	0.346506	0.659944
ABUW_RS04970	queE	ABUW_1013	7-carboxy-7-deazaguanine synthase QueE	1374	3625	3915	2491	3323	1246	1738	1565.25	2048.42	2577.03	3830.94	3935.26	1652.13	1699.15	2472.6	0.911376	0.25461	3.57951	0.000344245	0.00105241	2472.6	1.21246	0.279492	4.33809	1.43728e-05	7.42431e-05	2472.6	-0.301086	0.255297	-1.17936	0.238256	0.554287
ABUW_RS04975	dapD	ABUW_1014	2,3,4,5-tetrahydropyridine-2,6-dicarboxylate N-succinyltransferase	4411	11886	10936	9079	12193	5625	7072	5024.97	6716.56	7198.58	13962.7	14439.6	7458.47	6913.93	8816.4	1.16925	0.21734	5.37979	7.45715e-08	4.26367e-07	8816.4	0.982766	0.238175	4.12624	3.68743e-05	0.000177728	8816.4	0.18648	0.217494	0.857402	0.391223	0.698418
ABUW_RS04980	carO	ABUW_1015	ornithine uptake porin CarO type 4	59388	200376	321028	61380	76910	104101	91859	67654.3	113229	211315	94397.1	91080.7	138033	89805.9	115074	-0.495381	0.464843	-1.0657	0.286561	0.375235	115074	-0.29676	0.509213	-0.582782	0.56004	0.66783	115074	-0.198618	0.464838	-0.427284	0.669172	0.871589
ABUW_RS04985		ABUW_1016	CysB family HTH-type transcriptional regulator	1000	1996	1461	890	1239	1155	1429	1139.19	1127.9	961.697	1368.74	1467.29	1531.47	1397.06	1284.76	0.398821	0.171752	2.32208	0.0202285	0.0395178	1284.76	-0.0454745	0.188176	-0.24166	0.809044	0.869403	1284.76	0.444296	0.171228	2.59477	0.00946546	0.0772476
ABUW_RS04990		ABUW_1017	sulfate ABC transporter ATP-binding protein	509	914	709	263	437	411	511	579.848	516.484	466.696	404.471	517.517	544.965	499.579	504.223	-0.172125	0.214858	-0.801111	0.423068	0.517436	504.223	-0.176773	0.236271	-0.74818	0.454352	0.568057	504.223	0.00464819	0.213059	0.0218164	0.982594	0.996925
ABUW_RS04995	cysW	ABUW_1018	sulfate ABC transporter permease subunit CysW	201	283	201	40	57	76	109	228.978	159.918	132.307	61.5165	67.5023	100.772	106.564	122.508	-1.41882	0.336056	-4.22198	2.42162e-05	9.34944e-05	122.508	-0.682933	0.372695	-1.83242	0.0668889	0.122673	122.508	-0.735888	0.320359	-2.29708	0.0216144	0.135053
ABUW_RS05000	cysT	ABUW_1019	sulfate ABC transporter permease subunit CysT	40	64	62	16	18	20	43	45.5677	36.1652	40.8113	24.6066	21.3165	26.519	42.0389	33.8607	-0.8281	0.419335	-1.9748	0.0482914	0.0849865	33.8607	-0.602688	0.466053	-1.29317	0.195951	0.295782	33.8607	-0.225412	0.385543	-0.58466	0.558776	0.815135
ABUW_RS05005		ABUW_1020	alpha/beta hydrolase	29	59	80	38	12	12	45	33.0366	33.3398	52.6597	58.4407	14.211	15.9114	43.9942	35.9419	-0.146439	0.676164	-0.216573	0.828541	0.878217	35.9419	0.247973	0.750938	0.330217	0.741236	0.814055	35.9419	-0.394409	0.676283	-0.583202	0.559757	0.815944
ABUW_RS05010		ABUW_1021	sulfate ABC transporter substrate-binding protein	123	134	267	36	53	53	90	140.121	75.7209	175.752	55.3649	62.7653	70.2754	87.9884	95.4267	-1.13869	0.426999	-2.66673	0.0076593	0.0169228	95.4267	-0.422964	0.473375	-0.893507	0.371586	0.48589	95.4267	-0.715725	0.416573	-1.71813	0.0857734	0.31532
ABUW_RS05015	pabC	ABUW_1022	aminodeoxychorismate lyase	796	1217	1014	852	1012	598	892	906.796	687.704	667.461	1310.3	1198.46	792.918	872.063	919.387	0.7365	0.216974	3.39441	0.000687764	0.00195423	919.387	0.590615	0.238407	2.47734	0.0132365	0.0311373	919.387	0.145886	0.217685	0.670168	0.502751	0.78401
ABUW_RS05020	mltG	ABUW_1023	endolytic transglycosylase MltG	1324	2962	2682	2201	2750	1268	1761	1508.29	1673.77	1765.42	3384.95	3256.69	1681.3	1721.64	2141.72	1.00878	0.151743	6.64791	2.97285e-11	2.6584e-10	2141.72	0.964514	0.166894	5.77919	7.5062e-09	6.85627e-08	2141.72	0.0442623	0.152654	0.289951	0.771854	0.915903
ABUW_RS05025		ABUW_1024	dTMP kinase	553	1137	1156	1045	1357	493	739	629.973	642.497	760.932	1607.12	1607.03	653.693	722.483	946.247	1.2444	0.176647	7.04454	1.86079e-12	1.89881e-11	946.247	1.2228	0.195053	6.26903	3.6331e-10	4.17361e-09	946.247	0.0216022	0.179055	0.120646	0.903972	0.967906
ABUW_RS05030		ABUW_1025	PaaI family thioesterase	293	685	534	362	427	232	352	333.783	387.081	351.503	556.725	505.675	307.62	344.132	398.074	0.567605	0.183908	3.08636	0.00202626	0.00509628	398.074	0.701665	0.204701	3.42775	0.000608609	0.00209345	398.074	-0.134059	0.186596	-0.718448	0.472481	0.764939
ABUW_RS05035	nadB	ABUW_1026	L-aspartate oxidase	1518	3640	3071	2823	3524	1869	2591	1729.29	2056.9	2021.47	4341.53	4173.3	2478.2	2533.09	2761.97	1.13594	0.158978	7.14525	8.98326e-13	9.61209e-12	2761.97	0.76464	0.174364	4.38531	1.15821e-05	6.08787e-05	2761.97	0.371297	0.159435	2.32884	0.0198676	0.128828
ABUW_RS05040		ABUW_1027	Do family serine endopeptidase	3343	10780	8564	3995	5451	4578	3768	3808.32	6091.58	5637.22	6143.96	6455.35	6070.2	3683.78	5412.92	0.282375	0.316249	0.892889	0.371917	0.465517	5412.92	0.369519	0.34654	1.06631	0.286285	0.396793	5412.92	-0.0871423	0.316282	-0.275521	0.782916	0.919118
ABUW_RS05045		ABUW_1028	acyl-CoA thioesterase	465	825	790	342	477	457	717	529.724	466.192	520.014	525.966	564.888	605.959	700.974	559.103	0.112679	0.179975	0.626078	0.531264	0.620387	559.103	-0.261376	0.197211	-1.32536	0.18505	0.282172	559.103	0.374055	0.177848	2.10323	0.0354455	0.183288
ABUW_RS05050	lepA	ABUW_1029	elongation factor 4	4494	11990	12466	10003	13995	3352	5581	5119.53	6775.32	8205.7	15383.7	16573.6	4444.58	5456.26	8851.25	1.25368	0.259854	4.82454	1.40324e-06	6.62689e-06	8851.25	1.69041	0.284878	5.93378	2.96034e-09	2.86472e-08	8851.25	-0.436727	0.260149	-1.67875	0.0932002	0.333375
ABUW_RS05055	lepB	ABUW_1030	signal peptidase I	2099	4690	4474	4275	5738	1543	2794	2391.16	2650.23	2944.99	6574.58	6795.23	2045.94	2731.55	3733.38	1.32801	0.209228	6.34718	2.19292e-10	1.76159e-09	3733.38	1.48409	0.229662	6.46206	1.0329e-10	1.26412e-09	3733.38	-0.15608	0.209918	-0.743528	0.457162	0.754662
ABUW_RS05060		ABUW_1031	DUF4845 domain-containing protein	555	1437	1493	1181	1455	466	790	632.251	812.022	982.761	1816.28	1723.08	617.893	772.343	1050.95	1.12751	0.255308	4.41626	1.00425e-05	4.17878e-05	1050.95	1.34701	0.281021	4.79328	1.64076e-06	1.02925e-05	1050.95	-0.219505	0.257106	-0.853753	0.393242	0.700286
ABUW_RS05065	rnc	ABUW_1032	ribonuclease III	926	2077	2426	1426	1938	725	1242	1054.89	1173.67	1596.9	2193.06	2295.08	961.314	1214.24	1498.45	0.814759	0.255448	3.18953	0.00142507	0.00375044	1498.45	1.0441	0.280653	3.72025	0.000199024	0.000779649	1498.45	-0.22934	0.256366	-0.894581	0.371011	0.679181
ABUW_RS05070	era	ABUW_1033	GTPase Era	3019	6605	8153	4734	5823	3632	4931	3439.22	3732.36	5366.68	7280.48	6895.89	4815.85	4820.79	5193.04	0.761847	0.249971	3.04774	0.0023057	0.0057489	5193.04	0.556859	0.273925	2.03289	0.0420634	0.0836132	5193.04	0.204988	0.250069	0.819727	0.412372	0.718059
ABUW_RS05075		ABUW_1034	hypothetical protein	548	719	872	749	886	304	552	624.277	406.293	573.991	1151.9	1049.25	403.089	539.662	678.351	1.04294	0.271708	3.83846	0.000123808	0.000413981	678.351	1.22129	0.29941	4.07897	4.52352e-05	0.000211493	678.351	-0.178342	0.273999	-0.650888	0.515119	0.793135
ABUW_RS05080	recO	ABUW_1035	DNA repair protein RecO	356	812	1010	756	1050	247	367	405.552	458.846	664.829	1162.66	1243.46	327.51	358.797	660.237	1.23709	0.270672	4.57046	4.86657e-06	2.12169e-05	660.237	1.8092	0.29981	6.0345	1.59456e-09	1.60528e-08	660.237	-0.572108	0.274903	-2.08112	0.0374225	0.188038
ABUW_RS05085	pdxJ	ABUW_1036	pyridoxine 5'-phosphate synthase	981	2244	2270	1927	2660	794	1141	1117.55	1268.04	1494.22	2963.56	3150.11	1052.8	1115.5	1737.4	1.24006	0.194563	6.37358	1.8466e-10	1.49512e-09	1737.4	1.49529	0.214318	6.97697	3.01611e-12	4.61034e-11	1737.4	-0.255225	0.196204	-1.30082	0.193321	0.49741
ABUW_RS05090		ABUW_1037	tRNA-(ms[2]io[6]A)-hydroxylase	438	1067	1215	1122	1475	398	630	498.966	602.942	799.769	1725.54	1746.77	527.728	615.919	931.09	1.45171	0.257855	5.62995	1.80261e-08	1.12513e-07	931.09	1.60142	0.284054	5.63772	1.72318e-08	1.48352e-07	931.09	-0.149707	0.260319	-0.575089	0.565231	0.818583
ABUW_RS05095		ABUW_1038	SDR family oxidoreductase	1638	3049	2566	1020	1250	2398	2982	1866	1722.93	1689.06	1568.67	1480.31	3179.63	2915.35	2060.28	-0.206398	0.148956	-1.38562	0.165862	0.240384	2060.28	-0.999379	0.16267	-6.14359	8.06785e-10	8.70723e-09	2060.28	0.792981	0.147149	5.38897	7.08643e-08	6.2205e-06
ABUW_RS05100		ABUW_1039	tRNA-Asn	0	4	5	3	3	0	0	0	2.26033	3.29123	4.61374	3.55275	0	0	1.95972	1.05818	1.55731	0.679494	0.496825	0.588614	1.95972	4.27923	2.14371	1.99618	0.0459147	0.0901209	1.95972	-3.22107	2.03953	-1.57932	0.114262	NA
ABUW_RS05105		ABUW_1040	hypothetical protein	127	250	215	160	260	93	197	144.677	141.27	141.523	246.066	307.905	123.313	192.597	185.336	0.961975	0.27264	3.52837	0.00041812	0.0012467	185.336	0.80501	0.30192	2.6663	0.00766906	0.0194936	185.336	0.156966	0.277051	0.56656	0.571013	0.818969
ABUW_RS05110		ABUW_1041	PaaI family thioesterase	253	647	685	4023	6257	343	460	288.215	365.608	450.899	6187.02	7409.86	454.801	449.719	2229.45	4.20295	0.248013	16.9465	2.04166e-64	5.46144e-62	2229.45	3.91016	0.273224	14.3112	1.86312e-46	5.81449e-44	2229.45	0.292791	0.25288	1.15783	0.246935	0.564984
ABUW_RS05115		ABUW_1042	GFA family protein	1127	1889	1006	363	490	720	926	1283.87	1067.44	662.196	558.262	580.283	954.684	905.303	858.862	-0.818037	0.313138	-2.61238	0.00899131	0.0194977	858.862	-0.707821	0.343228	-2.06225	0.0391843	0.0788953	858.862	-0.110216	0.31122	-0.354141	0.723233	0.896884
ABUW_RS05120		ABUW_1043	pyridoxal phosphate-dependent aminotransferase	6355	17082	13465	10644	14330	6040	7373	7239.56	9652.72	8863.28	16369.5	16970.3	8008.74	7208.21	10616.1	0.957116	0.194519	4.92043	8.63541e-07	4.23848e-06	10616.1	1.13166	0.213235	5.3071	1.1138e-07	8.65391e-07	10616.1	-0.174545	0.194705	-0.896459	0.370008	0.678382
ABUW_RS05125		ABUW_1044	hypothetical protein	509	500	373	558	784	355	456	579.848	282.541	245.526	858.156	928.452	470.712	445.808	544.435	1.27873	0.394974	3.2375	0.00120582	0.00326051	544.435	0.963275	0.433274	2.22325	0.0261992	0.0560984	544.435	0.315455	0.396275	0.79605	0.426003	0.728008
ABUW_RS05130		ABUW_1045	diguanylate cyclase	1086	2247	1794	851	1124	922	1528	1237.16	1269.74	1180.89	1308.76	1331.1	1222.53	1493.85	1292	0.102763	0.169465	0.606399	0.54425	0.632201	1292	-0.0422379	0.186003	-0.227081	0.820361	0.874786	1292	0.145002	0.1689	0.858505	0.390614	0.697692
ABUW_RS05135		ABUW_1046	hypothetical protein	1622	2563	1778	665	864	828	1265	1847.77	1448.3	1170.36	1022.71	1023.19	1097.89	1236.73	1263.85	-0.540349	0.250273	-2.15904	0.0308474	0.0571616	1263.85	-0.190797	0.274724	-0.694503	0.487367	0.599405	1263.85	-0.349552	0.249557	-1.40069	0.161308	0.452173
ABUW_RS05140	uvrB	ABUW_1047	excinuclease ABC subunit UvrB	4255	7042	7162	3556	4298	13165	14211	4847.26	3979.3	4714.36	5468.82	5089.91	17456.1	13893.4	7921.31	0.226217	0.197425	1.14583	0.251864	0.338922	7921.31	-1.57	0.215986	-7.26901	3.62143e-13	6.52032e-12	7921.31	1.79622	0.196939	9.12068	7.46545e-20	6.71704e-17
ABUW_RS05145		ABUW_1048	lipocalin family protein	2533	4541	2619	669	815	2206	1836	2885.57	2566.03	1723.95	1028.86	965.164	2925.05	1794.96	1984.23	-1.26227	0.324961	-3.88436	0.000102599	0.000348038	1984.23	-1.24281	0.355907	-3.49197	0.000479479	0.00170851	1984.23	-0.0194512	0.323554	-0.0601172	0.952062	0.986756
ABUW_RS05150	rarD	ABUW_1049	EamA family transporter RarD	585	1413	1235	481	618	579	722	666.427	798.46	812.934	739.736	731.867	767.725	705.863	746.144	-0.047567	0.180588	-0.2634	0.792242	0.84953	746.144	-0.00128077	0.19879	-0.00644283	0.994859	0.998539	746.144	-0.0462859	0.179763	-0.257483	0.796806	0.923577
ABUW_RS05155		ABUW_1050	glyceraldehyde-3-phosphate dehydrogenase	6415	22704	24726	19882	26125	7926	9462	7307.91	12829.6	16275.8	30576.8	30938.5	10509.5	9250.51	16812.7	1.34133	0.347583	3.85902	0.000113841	0.000384086	16812.7	1.63839	0.380835	4.3021	1.69187e-05	8.58542e-05	16812.7	-0.297055	0.347691	-0.854365	0.392903	0.700152
ABUW_RS05160		ABUW_1051	MFS transporter	800	2216	1588	537	799	523	750	911.353	1252.22	1045.29	825.859	946.216	693.472	733.237	915.379	-0.272429	0.214375	-1.2708	0.203798	0.286066	915.379	0.313114	0.236423	1.32438	0.185377	0.282326	915.379	-0.585542	0.214565	-2.72898	0.00635313	0.0577424
ABUW_RS05165		ABUW_1052	hypothetical protein	306	897	743	221	291	213	337	348.593	506.878	489.077	339.879	344.617	282.427	329.468	377.277	-0.392584	0.248291	-1.58114	0.113846	0.173951	377.277	0.16016	0.274963	0.582477	0.560245	0.66783	377.277	-0.552743	0.247834	-2.23029	0.0257281	0.150452
ABUW_RS05170	cgtA	ABUW_1053	Obg family GTPase CgtA	6903	11559	10133	7617	9572	3340	5283	7863.84	6531.77	6670.01	11714.3	11335.6	4428.67	5164.92	7672.73	0.715057	0.177051	4.0387	5.37484e-05	0.000194481	7672.73	1.26438	0.19429	6.5077	7.63117e-11	9.52624e-10	7672.73	-0.549321	0.177409	-3.09635	0.00195921	0.0255478
ABUW_RS05175		ABUW_1054	glutamate 5-kinase	2565	6275	5030	2587	3173	1435	2124	2922.03	3545.89	3310.98	3978.58	3757.63	1902.74	2076.53	3070.62	0.246271	0.167234	1.47261	0.140856	0.209245	3070.62	0.958672	0.184089	5.20767	1.9123e-07	1.41533e-06	3070.62	-0.712401	0.167938	-4.24206	2.21481e-05	0.000821762
ABUW_RS05180		ABUW_1055	HAD-IB family hydrolase	593	1173	810	401	683	344	503	675.541	662.84	533.179	616.703	808.843	456.127	491.757	606.427	0.19475	0.225729	0.86276	0.38827	0.482759	606.427	0.589697	0.249448	2.36401	0.0180784	0.0404926	606.427	-0.394946	0.226923	-1.74044	0.0817818	0.305324
ABUW_RS05185		ABUW_1056	DUF1615 domain-containing protein	1965	3988	3117	1448	1884	1293	2016	2238.51	2253.54	2051.75	2226.9	2231.13	1714.45	1970.94	2098.18	0.0313971	0.154555	0.203145	0.839021	0.885734	2098.18	0.273912	0.169963	1.6116	0.10705	0.182228	2098.18	-0.242514	0.154602	-1.56864	0.116733	0.378146
ABUW_RS05190	dusB	ABUW_1057	tRNA dihydrouridine synthase DusB	586	1292	1144	785	1175	463	668	667.566	730.085	753.033	1207.26	1391.49	613.915	653.069	859.489	0.857438	0.168277	5.0954	3.47999e-07	1.83299e-06	859.489	1.03656	0.186392	5.56117	2.67966e-08	2.26021e-07	859.489	-0.17912	0.170632	-1.04974	0.293838	0.610792
ABUW_RS05195		ABUW_1058	nitronate monooxygenase	1737	3860	3748	824	969	1681	2100	1978.78	2181.21	2467.11	1267.24	1147.54	2228.92	2053.06	1903.41	-0.872639	0.181363	-4.81155	1.49761e-06	7.03709e-06	1903.41	-0.826674	0.198746	-4.15944	3.1903e-05	0.000155772	1903.41	-0.0459648	0.179666	-0.255835	0.798078	0.924049
ABUW_RS05200		ABUW_1059	VIT family protein	447	806	593	389	497	407	441	509.219	455.456	390.34	598.248	588.573	539.662	431.143	501.806	0.395986	0.217214	1.82302	0.0682997	0.114138	501.806	0.291829	0.239092	1.22057	0.222249	0.3264	501.806	0.104157	0.217408	0.479087	0.631876	0.854847
ABUW_RS05205		ABUW_1060	Signal peptide	3764	6239	4046	1967	2296	2283	3019	4287.92	3525.54	2663.26	3025.08	2719.04	3027.14	2951.52	3171.36	-0.281787	0.251525	-1.12031	0.26258	0.350825	3171.36	-0.057839	0.275739	-0.20976	0.833855	0.883641	3171.36	-0.223947	0.251341	-0.891007	0.372925	0.680953
ABUW_RS05210	wecB	ABUW_1061	UDP-N-acetylglucosamine 2-epimerase (non-hydrolyzing)	4229	9152	7430	2510	2884	3797	4514	4817.64	5171.62	4890.77	3860.16	3415.38	5034.63	4413.11	4514.76	-0.447705	0.15813	-2.83124	0.00463681	0.0107856	4514.76	-0.376967	0.17335	-2.1746	0.0296598	0.0625363	4514.76	-0.070738	0.157701	-0.448557	0.653751	0.864834
ABUW_RS05215		ABUW_1062	hypothetical protein	924	2336	1926	282	311	536	998	1052.61	1320.03	1267.78	433.692	368.302	710.709	975.694	875.546	-1.59988	0.240675	-6.64749	2.98138e-11	2.6584e-10	875.546	-1.07523	0.263975	-4.07323	4.63657e-05	0.000215701	875.546	-0.524648	0.236247	-2.22076	0.0263674	0.151151
ABUW_RS05220		ABUW_1063	Cellulose biosynthesis cyclic di-GMP-binding regulatory protein BcsB	4904	12550	18535	745	747	3431	4187	5586.6	7091.77	12200.6	1145.75	884.635	4549.33	4093.42	5078.87	-3.03067	0.365714	-8.287	1.16144e-16	1.77535e-15	5078.87	-2.09012	0.400518	-5.21853	1.80351e-07	1.3438e-06	5078.87	-0.940549	0.364182	-2.58264	0.0098049	0.0792985
ABUW_RS05225		ABUW_1064	glycosyltransferase family 2 protein	2812	7568	7019	425	434	1694	2249	3203.41	4276.54	4620.23	653.613	513.965	2246.16	2198.73	2530.38	-2.79035	0.243027	-11.4817	1.63107e-30	7.63542e-29	2530.38	-1.93009	0.266019	-7.25547	4.00261e-13	6.99262e-12	2530.38	-0.860261	0.239113	-3.59771	0.000321028	0.00656466
ABUW_RS05230		ABUW_1065	hypothetical protein	1323	3228	2620	216	196	704	855	1507.15	1824.08	1724.6	332.189	232.113	933.469	835.89	1055.64	-2.58387	0.233749	-11.054	2.09553e-28	9.0204e-27	1055.64	-1.653	0.255982	-6.45749	1.06453e-10	1.29858e-09	1055.64	-0.930864	0.22576	-4.12324	3.73583e-05	0.00115908
ABUW_RS05235		ABUW_1066	hypothetical protein	1850	4191	2783	231	257	995	1146	2107.5	2368.26	1831.9	355.258	304.352	1319.32	1120.39	1343.85	-2.67466	0.215913	-12.3877	3.04666e-35	1.93386e-33	1343.85	-1.88846	0.236125	-7.99773	1.26731e-15	3.26708e-14	1343.85	-0.786201	0.208111	-3.7778	0.000158218	0.00377105
ABUW_RS05240	phrB	ABUW_1067	deoxyribodipyrimidine photo-lyase	457	747	670	169	238	321	398	520.611	422.116	441.025	259.907	281.852	425.63	389.104	391.463	-0.762991	0.201184	-3.79251	0.00014913	0.000491199	391.463	-0.585903	0.221477	-2.64544	0.00815842	0.0205331	391.463	-0.177087	0.195463	-0.90599	0.364941	0.674935
ABUW_RS05245		ABUW_1068	peptidylprolyl isomerase	11000	26498	17841	12949	16031	10911	16128	12531.1	14973.5	11743.8	19914.4	18984.7	14467.4	15767.5	15483.2	0.571986	0.181255	3.15569	0.00160118	0.00415264	15483.2	0.363467	0.198592	1.83022	0.0672169	0.123121	15483.2	0.208519	0.181273	1.1503	0.250019	0.568067
ABUW_RS05250		ABUW_1069	NAD(P)/FAD-dependent oxidoreductase	2312	4901	3429	1565	1879	1388	1882	2633.81	2769.46	2257.13	2406.83	2225.21	1840.42	1839.94	2281.83	-0.140985	0.170318	-0.827777	0.407797	0.502699	2281.83	0.331548	0.187302	1.77013	0.0767058	0.137512	2281.83	-0.472533	0.170433	-2.77254	0.00556214	0.0530985
ABUW_RS05255		ABUW_1070	D-alanyl-D-alanine carboxypeptidase PBP6B	2218	4480	3909	4017	5589	2220	3710	2526.73	2531.56	2573.08	6177.8	6618.78	2943.61	3627.08	3856.95	1.33076	0.166158	8.009	1.15641e-15	1.64043e-14	3856.95	0.961232	0.18219	5.27599	1.32043e-07	1.0154e-06	3856.95	0.369527	0.166588	2.21821	0.0265406	0.151151
ABUW_RS05260		ABUW_1071	M61 family metallopeptidase	3706	7766	8506	2649	3460	3885	5309	4221.84	4388.42	5599.04	4073.93	4097.51	5151.32	5190.34	4674.63	-0.213414	0.194959	-1.09466	0.273664	0.361125	4674.63	-0.339805	0.213623	-1.59068	0.111683	0.188317	4674.63	0.126391	0.194664	0.649279	0.516158	0.79319
ABUW_RS05265		ABUW_1072	NADP-dependent isocitrate dehydrogenase	20076	53200	47047	54065	71324	26060	32213	22870.4	30062.3	30968.5	83147.3	84465.5	34554.3	31493	45365.9	1.58326	0.203427	7.78294	7.08569e-15	9.24596e-14	45365.9	1.34358	0.222865	6.02867	1.65317e-09	1.65982e-08	45365.9	0.239686	0.203475	1.17797	0.23881	0.554502
ABUW_RS05270		ABUW_1073	rRNA large subunit pseudouridine synthase E	1701	4055	4122	1822	2274	1545	2629	1937.76	2291.4	2713.29	2802.08	2692.99	2048.59	2570.24	2436.62	0.247047	0.22659	1.09028	0.275589	0.363281	2436.62	0.250132	0.248485	1.00663	0.314112	0.426059	2436.62	-0.00308445	0.226598	-0.013612	0.98914	0.999186
ABUW_RS05275	icd	ABUW_1074	NADP-dependent isocitrate dehydrogenase	8772	12333	7403	10985	13539	7747	9931	9992.99	6969.15	4873	16894	16033.6	10272.1	9709.03	10677.7	1.1778	0.321372	3.66492	0.000247413	0.000776015	10677.7	0.72066	0.352063	2.04696	0.0406618	0.0812584	10677.7	0.457144	0.321425	1.42224	0.154956	0.443867
ABUW_RS05285		ABUW_1076	hypothetical protein	616	1517	1482	533	656	755	893	701.742	857.228	975.521	819.708	776.868	1001.09	873.04	857.886	-0.0838079	0.217185	-0.385882	0.699584	0.772388	857.886	-0.230875	0.238232	-0.969117	0.332487	0.444066	857.886	0.147068	0.216044	0.680732	0.496041	0.783511
ABUW_RS05290		ABUW_1078	YbfB/YjiJ family MFS transporter	79	138	125	42	71	59	61	89.9961	77.9812	82.2808	64.5924	84.0818	78.2311	59.6366	76.6857	-0.152423	0.293544	-0.519251	0.603586	0.683322	76.6857	0.126797	0.33058	0.383557	0.701307	0.78517	76.6857	-0.279219	0.291045	-0.959366	0.337374	0.653856
ABUW_RS05295		ABUW_1079	LysR family transcriptional regulator	967	2223	3157	1159	1956	827	1220	1101.6	1256.18	2078.08	1782.44	2316.39	1096.56	1192.73	1546.28	0.470659	0.329254	1.42947	0.152869	0.22398	1546.28	0.840425	0.361324	2.32596	0.0200208	0.0443459	1546.28	-0.369765	0.329794	-1.1212	0.262202	0.583229
ABUW_RS05300		ABUW_1080	L-cystine transporter	1771	4902	6813	1216	1825	2793	3020	2017.51	2770.03	4484.63	1870.1	2161.26	3703.38	2952.5	2851.34	-0.61688	0.362884	-1.69994	0.0891429	0.14212	2851.34	-0.723129	0.39753	-1.81906	0.0689027	0.125445	2851.34	0.10625	0.362412	0.293175	0.769389	0.914173
ABUW_RS05305		ABUW_1081	PhzF family phenazine biosynthesis protein	532	955	766	245	385	471	468	606.05	539.653	504.216	376.789	455.936	624.522	457.54	509.244	-0.398342	0.23629	-1.68582	0.0918306	0.145538	509.244	-0.373846	0.259516	-1.44055	0.149712	0.238077	509.244	-0.0244948	0.233787	-0.104774	0.916555	0.974212
ABUW_RS05310		ABUW_1082	insulinase family protein	4200	12664	18901	6528	8656	5928	8362	4784.6	7156.19	12441.5	10039.5	10250.9	7860.23	8175.1	8672.57	0.319803	0.393679	0.812344	0.416594	0.511794	8672.57	0.339538	0.431301	0.787242	0.43114	0.545682	8672.57	-0.0197336	0.393691	-0.0501245	0.960023	0.989923
ABUW_RS05315		ABUW_1083	DUF3144 domain-containing protein	562	583	483	1878	2523	538	707	640.226	329.442	317.933	2888.2	2987.86	713.361	691.198	1224.03	2.7792	0.349409	7.95401	1.80568e-15	2.52324e-14	1224.03	2.06483	0.382865	5.39311	6.9248e-08	5.50603e-07	1224.03	0.71437	0.351156	2.03434	0.0419176	0.201688
ABUW_RS05320		ABUW_1084	hypothetical protein	325	485	503	179	252	283	323	370.237	274.064	331.098	275.286	298.431	375.244	315.781	320.02	-0.175474	0.230476	-0.761356	0.446444	0.540205	320.02	-0.265181	0.253414	-1.04643	0.29536	0.406663	320.02	0.0897076	0.227295	0.394674	0.693084	0.883334
ABUW_RS05325		ABUW_1085	CYTH and CHAD domain-containing protein	2609	4239	4161	969	1319	2630	2602	2972.15	2395.38	2738.96	1490.24	1562.03	3487.25	2543.84	2455.69	-0.823721	0.220804	-3.73056	0.000191057	0.000613644	2455.69	-0.981932	0.241815	-4.06067	4.89331e-05	0.000227081	2455.69	0.158211	0.2196	0.720451	0.471247	0.764007
ABUW_RS05330		ABUW_1086	DUF962 domain-containing protein	1337	2146	931	179	257	462	483	1523.1	1212.66	612.827	275.286	304.352	612.589	472.204	716.146	-1.94409	0.399745	-4.86333	1.15427e-06	5.57244e-06	716.146	-0.903064	0.438636	-2.0588	0.0395132	0.0793443	716.146	-1.04103	0.396389	-2.62628	0.00863249	0.0727595
ABUW_RS05335	cas1f	ABUW_1087	type I-F CRISPR-associated endonuclease Cas1	379	880	666	300	369	436	527	431.754	497.272	438.392	461.374	436.988	578.114	515.221	479.874	-0.0238683	0.180912	-0.131933	0.895037	0.927994	479.874	-0.282729	0.198524	-1.42415	0.154402	0.243878	479.874	0.258861	0.178245	1.45227	0.146425	0.432664
ABUW_RS05340	cas3f	ABUW_1088	type I-F CRISPR-associated helicase Cas3	1178	2437	1984	830	980	981	1393	1341.97	1377.1	1305.96	1276.47	1160.57	1300.76	1361.86	1303.53	-0.139803	0.144111	-0.970105	0.331994	0.425212	1303.53	-0.128902	0.158436	-0.813589	0.41588	0.530293	1303.53	-0.0109011	0.143197	-0.0761267	0.939318	0.98302
ABUW_RS05345	csy1	ABUW_1089	type I-F CRISPR-associated protein Csy1	1230	2818	2077	756	863	1087	1410	1401.21	1592.4	1367.18	1162.66	1022.01	1441.31	1378.48	1337.89	-0.413628	0.170118	-2.43142	0.0150396	0.0305069	1337.89	-0.36882	0.186732	-1.97513	0.0482534	0.0939724	1337.89	-0.0448079	0.1688	-0.265449	0.790663	0.922527
ABUW_RS05350	csy2	ABUW_1090	type I-F CRISPR-associated protein Csy2	1015	1991	1389	515	587	709	1092	1156.28	1125.08	914.304	792.025	695.155	940.099	1067.59	955.79	-0.518804	0.202568	-2.56114	0.0104329	0.022273	955.79	-0.434564	0.222347	-1.95445	0.0506485	0.0974711	955.79	-0.0842397	0.200804	-0.419513	0.674841	0.873025
ABUW_RS05355	csy3	ABUW_1091	type I-F CRISPR-associated protein Csy3	1552	3571	2726	786	918	1383	1872	1768.03	2017.91	1794.38	1208.8	1087.14	1833.79	1830.16	1648.6	-0.697661	0.159355	-4.37804	1.1975e-05	4.89054e-05	1648.6	-0.675092	0.174724	-3.86376	0.000111654	0.000469823	1648.6	-0.022569	0.157527	-0.143271	0.886076	0.959316
ABUW_RS05360	cas6f	ABUW_1092	type I-F CRISPR-associated endoribonuclease Cas6/Csy4	1330	2628	1952	424	572	910	1220	1515.12	1485.03	1284.9	652.075	677.391	1206.61	1192.73	1144.84	-1.10249	0.165845	-6.64775	2.97611e-11	2.6584e-10	1144.84	-0.851271	0.18199	-4.67756	2.90307e-06	1.6961e-05	1144.84	-0.251222	0.162408	-1.54685	0.121898	0.387898
ABUW_RS05365		ABUW_1097	thiamine phosphate synthase	711	1597	1457	706	841	1118	1614	809.965	902.435	959.064	1085.77	995.955	1482.41	1577.93	1116.22	0.222967	0.16744	1.33162	0.182985	0.261358	1116.22	-0.556886	0.182818	-3.04612	0.00231817	0.0068956	1116.22	0.779853	0.165707	4.7062	2.52372e-06	0.000129755
ABUW_RS05370	hemL	ABUW_1098	glutamate-1-semialdehyde 2,1-aminomutase	3718	7916	7117	2823	3452	4750	7225	4235.51	4473.18	4684.74	4341.53	4088.03	6298.26	7063.51	5026.4	-0.0833861	0.148823	-0.560303	0.575273	0.659442	5026.4	-0.664894	0.162922	-4.08106	4.48312e-05	0.000210129	5026.4	0.581508	0.148296	3.92126	8.80863e-05	0.00236584
ABUW_RS05375		ABUW_1099	isochorismatase	290	484	492	157	160	412	607	330.366	273.499	323.857	241.452	189.48	546.291	593.433	356.911	-0.523494	0.221413	-2.36433	0.0180627	0.035791	356.911	-1.40868	0.239812	-5.87411	4.25109e-09	3.99006e-08	356.911	0.885188	0.211069	4.19383	2.74288e-05	0.000922582
ABUW_RS05380		ABUW_1100	RluA family pseudouridine synthase	318	690	862	315	365	371	445	362.263	389.906	567.408	484.443	432.251	491.927	435.054	451.893	0.0567477	0.271164	0.209275	0.834234	0.883043	451.893	-0.0160538	0.297859	-0.0538974	0.957017	0.972335	451.893	0.0728021	0.270232	0.269406	0.787617	0.921486
ABUW_RS05385	rapA	ABUW_1101	RNA polymerase-associated protein RapA	4041	8987	7874	2386	3006	3094	4057	4603.47	5078.39	5183.03	3669.46	3559.86	4102.49	3966.32	4309	-0.455421	0.140603	-3.23906	0.00119924	0.00324506	4309	-0.158497	0.154303	-1.02718	0.304335	0.415878	4309	-0.296923	0.140265	-2.11686	0.0342713	0.179017
ABUW_RS05390		ABUW_1102	AI-2E family transporter	1190	2412	1721	339	387	895	1453	1355.64	1362.98	1132.84	521.353	458.305	1186.73	1420.52	1062.62	-1.39111	0.202081	-6.88395	5.82144e-12	5.648e-11	1062.62	-1.41432	0.220986	-6.40003	1.55343e-10	1.85273e-09	1062.62	0.023206	0.197144	0.117711	0.906297	0.968947
ABUW_RS05395	fabR	ABUW_1103	HTH-type transcriptional repressor FabR	1180	2757	2701	1478	1878	1239	2174	1344.25	1557.93	1777.92	2273.04	2224.02	1642.85	2125.41	1849.35	0.52662	0.218536	2.40976	0.0159631	0.0320307	1849.35	0.254419	0.239583	1.06192	0.28827	0.398807	1849.35	0.272201	0.21855	1.24549	0.212953	0.522354
ABUW_RS05400		ABUW_1104	ferredoxin reductase	4399	11047	13907	2460	3372	9457	11386	5011.3	6242.45	9154.23	3783.27	3993.29	12539.5	11131.5	7407.94	-0.8071	0.294865	-2.73718	0.00619679	0.0139381	7407.94	-1.60586	0.322904	-4.97318	6.58643e-07	4.4284e-06	7407.94	0.798758	0.294419	2.713	0.00666778	0.0604467
ABUW_RS05405		ABUW_1105	acyl-CoA desaturase	5819	15409	20971	3657	5148	10358	13029	6628.96	8707.34	13804.1	5624.15	6096.52	13734.2	12737.8	9619	-0.729085	0.333039	-2.18919	0.0285832	0.0534153	9619	-1.17537	0.364791	-3.22204	0.00127283	0.00407763	9619	0.446288	0.332812	1.34096	0.179933	0.479048
ABUW_RS05410		ABUW_1106	DUF4442 domain-containing protein	107	201	165	31	39	88	144	121.893	113.581	108.611	47.6753	46.1858	116.684	140.781	99.3445	-1.28699	0.281641	-4.5696	4.88664e-06	2.12549e-05	99.3445	-1.46259	0.304642	-4.80101	1.57867e-06	9.95307e-06	99.3445	0.175606	0.242074	0.72542	0.468194	0.761708
ABUW_RS05415		ABUW_1107	TetR/AcrR family transcriptional regulator	379	539	405	190	246	273	418	431.754	304.579	266.59	292.204	291.326	361.984	408.657	336.728	-0.191421	0.275988	-0.693585	0.487942	0.579557	336.728	-0.402198	0.302623	-1.32904	0.183835	0.280661	336.728	0.210778	0.272813	0.772611	0.439753	0.741993
ABUW_RS05420		ABUW_1108	SIMPL domain-containing protein	2651	5737	4926	1978	3051	2598	2783	3020	3241.87	3242.52	3041.99	3613.15	3444.82	2720.8	3189.31	0.0709691	0.192705	0.368279	0.712665	0.783367	3189.31	0.110977	0.211327	0.525146	0.599482	0.700445	3189.31	-0.040008	0.19261	-0.207715	0.835451	0.940503
ABUW_RS05425	dat	ABUW_1109	diaminobutyrate--2-oxoglutarate transaminase	13039	33405	26501	10357	12490	12255	15153	14853.9	18876.5	17444.2	15928.2	14791.3	16249.5	14814.3	16136.8	-0.151455	0.18054	-0.838899	0.401526	0.497096	16136.8	-0.0160758	0.197823	-0.0812635	0.935232	0.956737	16136.8	-0.135378	0.180498	-0.750027	0.453239	0.751708
ABUW_RS05430	ddc	ABUW_1110	aspartate aminotransferase family protein	8958	24845	21520	9215	10932	10054	11633	10204.9	14039.4	14165.5	14171.9	12946.2	13331.1	11373	12890.3	0.0825792	0.225507	0.366194	0.714221	0.784846	12890.3	0.134532	0.247081	0.544487	0.586107	0.689808	12890.3	-0.0519524	0.225491	-0.230397	0.817783	0.932506
ABUW_RS05435		ABUW_1111	aldehyde dehydrogenase family protein	33253	123023	77634	9998	11841	47671	58911	37881.5	69518	51102.3	15376.1	14022.7	63209.4	57594.3	44100.6	-1.84576	0.291197	-6.33852	2.31976e-10	1.85235e-09	44100.6	-2.03885	0.318971	-6.39195	1.63785e-10	1.94722e-09	44100.6	0.193093	0.291065	0.663401	0.507074	0.786221
ABUW_RS05440		ABUW_1112	Lrp/AsnC family transcriptional regulator	377	675	568	575	727	585	1075	429.475	381.43	373.884	884.3	860.95	775.681	1050.97	679.527	1.14567	0.213205	5.37354	7.72074e-08	4.40765e-07	679.527	-0.0675268	0.232127	-0.290904	0.771125	0.840227	679.527	1.21319	0.212472	5.70991	1.13039e-08	1.27133e-06
ABUW_RS05445		ABUW_1113	alpha-keto acid decarboxylase family protein	21484	106695	63393	11158	13240	51335	59479	24474.4	60291.3	41728.2	17160	15679.5	68067.6	58149.6	40793	-1.36064	0.376769	-3.61134	0.000304615	0.000938916	40793	-1.94241	0.412713	-4.70643	2.52089e-06	1.49143e-05	40793	0.581766	0.37668	1.54446	0.122477	0.388069
ABUW_RS05450	aroP3	ABUW_1114	amino acid permease	14818	64214	29308	8162	9625	36234	48614	16880.5	36286.1	19291.9	12552.4	11398.4	48044.5	47527.4	27425.9	-1.01218	0.358943	-2.8199	0.00480394	0.0111329	27425.9	-1.99652	0.393169	-5.07802	3.81394e-07	2.67978e-06	27425.9	0.984342	0.358813	2.74333	0.00608197	0.0561256
ABUW_RS05455		ABUW_1115	substrate-binding domain-containing protein	392	741	558	232	172	405	625	446.563	418.725	367.301	356.796	203.691	537.01	611.031	420.16	-0.555944	0.292808	-1.89867	0.0576083	0.0986931	420.16	-1.03995	0.319947	-3.25038	0.0011525	0.00373368	420.16	0.484005	0.287677	1.68246	0.0924797	0.331179
ABUW_RS05460	pstC	ABUW_1116	phosphate ABC transporter permease subunit PstC	623	1166	968	257	299	455	777	709.716	658.885	637.182	395.244	354.091	603.307	759.633	588.294	-0.836065	0.19905	-4.20027	2.66593e-05	0.000102294	588.294	-0.86654	0.2181	-3.97312	7.0936e-05	0.000317769	588.294	0.0304754	0.193906	0.157166	0.875114	0.954519
ABUW_RS05465	pstA	ABUW_1117	phosphate ABC transporter permease PstA	356	1053	820	176	237	342	600	405.552	595.031	539.762	270.673	280.667	453.475	586.589	447.393	-0.899753	0.2607	-3.4513	0.000557893	0.00162214	447.393	-0.916876	0.285591	-3.21045	0.00132526	0.00422032	447.393	0.017124	0.25522	0.0670951	0.946506	0.984017
ABUW_RS05470		ABUW_1118	phosphate ABC transporter ATP-binding protein	1200	2196	1339	223	291	687	921	1367.03	1240.92	881.391	342.955	344.617	910.928	900.415	855.465	-1.75744	0.252245	-6.9672	3.23314e-12	3.2117e-11	855.465	-1.39738	0.276206	-5.05921	4.20995e-07	2.95248e-06	855.465	-0.360053	0.246652	-1.45976	0.144355	0.42897
ABUW_RS05475	sohB	ABUW_1119	protease SohB	4670	12697	25103	4144	5223	7449	7331	5320.02	7174.84	16524	6373.11	6185.34	9877	7167.14	8374.49	-0.623446	0.473762	-1.31595	0.188192	0.267265	8374.49	-0.440584	0.519007	-0.848898	0.395938	0.509549	8374.49	-0.182859	0.473672	-0.386044	0.699464	0.885087
ABUW_RS05480		ABUW_1120	BapA prefix-like domain-containing protein	7362	16880	13937	6246	7013	9105	11873	8386.73	9538.57	9173.98	9605.81	8305.15	12072.8	11607.6	9812.95	-0.0127384	0.158392	-0.0804232	0.935901	0.959209	9812.95	-0.402965	0.173501	-2.32255	0.0202034	0.0447174	9812.95	0.390227	0.158212	2.46648	0.0136449	0.0996498
ABUW_RS05485		ABUW_1121	DUF2238 domain-containing protein	352	836	782	214	240	308	443	400.995	472.408	514.748	329.113	284.22	408.393	433.098	406.139	-0.598608	0.209538	-2.85681	0.00427928	0.010035	406.139	-0.459295	0.230653	-1.99128	0.0464505	0.0909817	406.139	-0.139313	0.205264	-0.678705	0.497325	0.783511
ABUW_RS05490	purB	ABUW_1122	adenylosuccinate lyase	2259	7122	7196	5257	6536	3828	4909	2573.43	4024.51	4736.74	8084.81	7740.26	5075.74	4799.28	5290.68	1.066	0.291473	3.65729	0.000254895	0.000797478	5290.68	0.680372	0.319346	2.13052	0.0331286	0.0688494	5290.68	0.385631	0.291583	1.32255	0.185987	0.48752
ABUW_RS05495	hflD	ABUW_1123	high frequency lysogenization protein HflD	739	1544	1449	1139	1350	705	985	841.863	872.486	953.799	1751.68	1598.74	934.795	962.984	1130.91	0.912065	0.155607	5.86132	4.59196e-09	3.10942e-08	1130.91	0.819257	0.171511	4.77672	1.78181e-06	1.10845e-05	1130.91	0.0928075	0.156937	0.591369	0.554274	0.81314
ABUW_RS05500	mnmA	ABUW_1124	tRNA 2-thiouridine(34) synthase MnmA	1770	4246	3987	3498	4352	1752	2427	2016.37	2399.34	2624.43	5379.62	5153.86	2323.06	2372.75	3181.35	1.16547	0.182111	6.39979	1.55586e-10	1.26667e-09	3181.35	1.16542	0.199938	5.82892	5.57861e-09	5.16838e-08	3181.35	5.3346e-05	0.182772	0.000291871	0.999767	0.999767
ABUW_RS05505		ABUW_1125	NUDIX hydrolase	1993	4021	3469	2815	3710	1698	2536	2270.41	2272.19	2283.46	4329.23	4393.57	2251.46	2479.32	2897.09	0.938725	0.132313	7.09472	1.29615e-12	1.35211e-11	2897.09	0.882256	0.145472	6.06479	1.32128e-09	1.36058e-08	2897.09	0.0564683	0.132997	0.424583	0.67114	0.871864
ABUW_RS05510		ABUW_1126	gamma carbonic anhydrase family protein	914	1759	1552	1217	1704	755	1053	1041.22	993.978	1021.6	1871.64	2017.96	1001.09	1029.46	1282.42	0.93355	0.138566	6.73721	1.61456e-11	1.50411e-10	1282.42	0.937893	0.153081	6.12678	8.96738e-10	9.56776e-09	1282.42	-0.00434357	0.140182	-0.0309852	0.975281	0.994063
ABUW_RS05515	dacC	ABUW_1127	D-alanyl-D-alanine carboxypeptidase PBP5/6	2603	7840	9223	4855	6713	3301	5641	2965.32	4430.24	6071	7466.57	7949.87	4376.96	5514.92	5539.27	0.779793	0.330635	2.35847	0.0183504	0.0362268	5539.27	0.640078	0.362275	1.76683	0.0772565	0.138433	5539.27	0.139716	0.330723	0.422456	0.672692	0.871864
ABUW_RS05520		ABUW_1128	hypothetical protein	3784	9865	6763	2273	2924	3767	4029	4310.7	5574.53	4451.72	3495.68	3462.75	4994.85	3938.95	4318.45	-0.458195	0.214134	-2.13976	0.032374	0.0596656	4318.45	-0.360274	0.234678	-1.53519	0.124738	0.205972	4318.45	-0.0979203	0.213809	-0.457979	0.646967	0.862064
ABUW_RS05525		ABUW_1129	hypothetical protein	92	195	155	63	99	81	98	104.806	110.191	102.028	96.8885	117.241	107.402	95.8096	104.909	0.0237753	0.245597	0.0968064	0.92288	0.94898	104.909	0.0855566	0.274677	0.31148	0.755435	0.826016	104.909	-0.0617809	0.242823	-0.254427	0.799166	0.924228
ABUW_RS05530	surE	ABUW_1130	5'/3'-nucleotidase SurE	491	1244	1371	922	1093	640	942	559.343	702.961	902.455	1417.96	1294.39	848.608	920.945	949.522	0.908221	0.255736	3.5514	0.000383182	0.00115634	949.522	0.615621	0.280572	2.19416	0.0282236	0.0598853	949.522	0.2926	0.25634	1.14146	0.25368	0.573948
ABUW_RS05535		ABUW_1131	peptidoglycan DD-metalloendopeptidase family protein	3319	7114	5661	2795	3414	3785	4652	3780.98	4019.99	3726.33	4298.47	4043.03	5018.72	4548.02	4205.08	0.117999	0.142517	0.827963	0.407691	0.502699	4205.08	-0.197659	0.156159	-1.26576	0.2056	0.306884	4205.08	0.315658	0.142204	2.21975	0.0264357	0.151151
ABUW_RS05540		ABUW_1132	LysR family transcriptional regulator	2313	7509	9759	8983	11073	3316	4637	2634.95	4243.2	6423.82	13815.1	13113.2	4396.85	4533.36	7022.92	1.60218	0.37	4.33021	1.4897e-05	5.96038e-05	7022.92	1.59234	0.405437	3.92746	8.5847e-05	0.000375143	7022.92	0.00983768	0.37022	0.0265725	0.978801	0.995484
ABUW_RS05545		ABUW_1133	ATP-binding protein	4117	8973	8446	1402	1688	2547	4516	4690.05	5070.47	5559.55	2156.15	1999.01	3377.19	4415.06	3895.36	-1.29784	0.200808	-6.46309	1.02589e-10	8.58677e-10	3895.36	-0.907704	0.220071	-4.12459	3.71397e-05	0.000178547	3895.36	-0.390133	0.199874	-1.95189	0.0509507	0.225827
ABUW_RS05550		ABUW_1134	MFS transporter	3704	8634	7874	3521	4381	2747	3851	4219.57	4878.91	5183.03	5414.99	5188.2	3642.38	3764.93	4613.14	0.15488	0.16485	0.939524	0.347462	0.440502	4613.14	0.517341	0.18095	2.85902	0.00424951	0.0116418	4613.14	-0.36246	0.16502	-2.19645	0.0280594	0.156339
ABUW_RS05555	gloA	ABUW_1135	lactoylglutathione lyase	577	1331	1804	522	612	794	979	657.314	752.123	1187.48	802.791	724.761	1052.8	957.118	876.341	-0.182003	0.305182	-0.596376	0.550924	0.637975	876.341	-0.396011	0.334408	-1.18421	0.236329	0.342777	876.341	0.214009	0.304096	0.703755	0.481585	0.772233
ABUW_RS05560		ABUW_1136	bile acid:sodium symporter	1092	2496	1975	1882	2627	1070	1291	1244	1410.44	1300.04	2894.35	3111.03	1418.77	1262.14	1805.82	1.18711	0.158987	7.46672	8.22204e-14	9.74416e-13	1805.82	1.16448	0.175033	6.65291	2.8735e-11	3.77939e-10	1805.82	0.022635	0.160309	0.141196	0.887715	0.959844
ABUW_RS05565	rpmE	ABUW_1137	50S ribosomal protein L31	2569	7895	8808	5561	8447	2678	2671	2926.58	4461.32	5797.83	8552.34	10003.4	3550.89	2611.3	5414.8	1.07761	0.333981	3.22654	0.00125295	0.00336848	5414.8	1.59057	0.366144	4.34412	1.39837e-05	7.26338e-05	5414.8	-0.512967	0.334335	-1.53429	0.124958	0.393229
ABUW_RS05570		ABUW_1138	EAL domain-containing protein	1717	3512	2885	974	1060	1178	1703	1955.99	1984.57	1899.04	1497.93	1255.31	1561.97	1664.94	1688.53	-0.500848	0.161042	-3.11004	0.0018706	0.00474943	1688.53	-0.230434	0.17698	-1.30204	0.192904	0.291654	1688.53	-0.270414	0.16015	-1.68851	0.0913141	0.328639
ABUW_RS05575		ABUW_1139	hypothetical protein	1575	2286	1766	979	1145	834	1470	1794.23	1291.78	1162.46	1505.62	1355.97	1105.84	1437.14	1379.01	0.0157123	0.271347	0.0579047	0.953825	0.972787	1379.01	0.169467	0.297719	0.56922	0.569207	0.67501	1379.01	-0.153754	0.271259	-0.566817	0.570838	0.818969
ABUW_RS05580	epmB	ABUW_1140	EF-P beta-lysylation protein EpmB	942	1855	1451	948	1203	653	913	1073.12	1048.23	955.115	1457.94	1424.65	865.845	892.593	1102.5	0.491642	0.148015	3.32157	0.000895117	0.00248128	1102.5	0.71258	0.163762	4.35132	1.3532e-05	7.0581e-05	1102.5	-0.220938	0.149287	-1.47995	0.138886	0.41969
ABUW_RS05585	efp	ABUW_1141	elongation factor P	6006	13353	16076	15236	19412	11844	14706	6841.98	7545.53	10582	23431.6	22988.7	15704.6	14377.3	14496	1.47942	0.245665	6.02211	1.72158e-09	1.23749e-08	14496	0.625881	0.269092	2.3259	0.0200237	0.0443459	14496	0.853542	0.245703	3.47388	0.000513	0.00923143
ABUW_RS05590		ABUW_1142	carbon starvation protein A	8512	20218	15051	2589	3254	6452	6410	9696.8	11424.8	9907.26	3981.66	3853.55	8555.03	6266.73	7669.41	-1.40072	0.210607	-6.65088	2.91349e-11	2.62284e-10	7669.41	-0.919509	0.230765	-3.98462	6.75886e-05	0.000305331	7669.41	-0.48121	0.210132	-2.29004	0.0220191	0.13606
ABUW_RS05595		ABUW_1143	YbdD/YjiX family protein	589	1654	1247	200	262	505	439	670.984	934.644	820.833	307.583	310.274	669.605	429.188	591.873	-1.38977	0.282202	-4.92474	8.44735e-07	4.16254e-06	591.873	-0.82827	0.309879	-2.67288	0.00752028	0.0191593	591.873	-0.561502	0.277927	-2.02032	0.04335	0.205015
ABUW_RS05600		ABUW_1144	tRNA-Val	4	17	6	1	2	0	2	4.55677	9.60638	3.94948	1.53791	2.3685	0	1.9553	3.42491	-1.6274	1.25137	-1.30049	0.193432	0.273666	3.42491	0.876277	1.6503	0.530981	0.595432	0.697495	3.42491	-2.50368	1.39645	-1.79289	0.072991	NA
ABUW_RS05605		ABUW_1145	LysR family transcriptional regulator	659	889	648	552	858	447	723	750.727	502.357	426.543	848.928	1016.09	592.7	706.84	692.026	0.73929	0.302453	2.44431	0.0145129	0.0295545	692.026	0.521012	0.331877	1.56989	0.11644	0.194759	692.026	0.218279	0.30299	0.720417	0.471268	0.764007
ABUW_RS05610		ABUW_1146	aminopeptidase P family protein	919	1225	799	381	458	491	675	1046.92	692.225	525.939	585.945	542.387	651.041	659.913	672.052	-0.418626	0.323388	-1.2945	0.195492	0.276167	672.052	-0.216756	0.354899	-0.610754	0.541362	0.649184	672.052	-0.201869	0.322331	-0.626278	0.531133	0.799799
ABUW_RS05615	betL_2	ABUW_1147	BCCT family transporter	584	897	563	229	261	302	472	665.288	506.878	370.593	352.182	309.089	400.437	461.45	437.988	-0.635571	0.301597	-2.10735	0.0350869	0.0639515	437.988	-0.383989	0.33136	-1.15883	0.246527	0.354207	437.988	-0.25158	0.299092	-0.841148	0.400265	0.706344
ABUW_RS05620	betL_1	ABUW_1148	BCCT family transporter	1437	2178	1464	720	939	842	1228	1637.02	1230.75	963.672	1107.3	1112.01	1116.45	1200.55	1195.39	-0.201544	0.269458	-0.74796	0.454484	0.547633	1195.39	-0.0623253	0.295627	-0.210824	0.833024	0.883511	1195.39	-0.139218	0.269009	-0.517522	0.604792	0.837172
ABUW_RS05625	nagG	ABUW_1149	aromatic ring-hydroxylating dioxygenase subunit alpha	154	214	121	49	67	82	113	175.435	120.927	79.6478	75.3577	79.3448	108.728	110.474	107.131	-0.686111	0.387714	-1.76963	0.076789	0.125688	107.131	-0.502051	0.427106	-1.17547	0.239806	0.346747	107.131	-0.184059	0.378134	-0.486755	0.626432	0.852052
ABUW_RS05630		ABUW_1150	aldehyde dehydrogenase family protein	139	186	182	69	98	86	98	158.348	105.105	119.801	106.116	116.057	114.032	95.8096	116.467	-0.188823	0.290578	-0.649818	0.51581	0.606692	116.467	0.0885698	0.32417	0.27322	0.784684	0.849038	116.467	-0.277392	0.288364	-0.961952	0.336074	0.652741
ABUW_RS05635		ABUW_1151	FAD-dependent oxidoreductase	142	248	155	72	107	107	115	161.765	140.14	102.028	110.73	126.715	141.877	112.43	127.955	-0.172564	0.304818	-0.566122	0.571311	0.656739	127.955	-0.092096	0.337205	-0.273116	0.784764	0.849038	127.955	-0.0804674	0.300772	-0.267536	0.789056	0.921678
ABUW_RS05640		ABUW_1152	FAD-binding oxidoreductase	152	259	145	100	134	76	137	173.157	146.356	95.4457	153.791	158.69	100.772	133.938	137.45	0.182453	0.333727	0.546713	0.584576	0.667247	137.45	0.408753	0.3705	1.10325	0.26992	0.378171	137.45	-0.226299	0.335378	-0.67476	0.499828	0.783511
ABUW_RS05645		ABUW_1153	ethanolamine utilization protein EutQ	69	81	65	33	38	41	66	78.6042	45.7716	42.786	50.7511	45.0015	54.364	64.5248	54.5433	-0.200428	0.399417	-0.501801	0.615807	0.694638	54.5433	-0.319567	0.440231	-0.725908	0.467895	0.579645	54.5433	0.119141	0.387342	0.307585	0.758398	0.912569
ABUW_RS05650		ABUW_1154	hypothetical protein	87	109	73	30	38	72	105	99.1097	61.5939	48.052	46.1374	45.0015	95.4684	102.653	71.1451	-0.593627	0.40185	-1.47724	0.139613	0.207562	71.1451	-1.12206	0.436161	-2.57257	0.0100946	0.0246283	71.1451	0.528429	0.377615	1.39939	0.161697	0.452173
ABUW_RS05655		ABUW_1155	MarC family protein	39	72	51	10	19	31	52	44.4285	40.6859	33.5705	15.3791	22.5008	41.1045	50.8377	35.501	-1.03411	0.423804	-2.44008	0.014684	0.029838	35.501	-1.26668	0.458739	-2.76122	0.00575852	0.0152515	35.501	0.232568	0.363746	0.639369	0.522583	0.795584
ABUW_RS05660	yddG	ABUW_1156	aromatic amino acid DMT transporter YddG	51	89	307	24	45	47	39	58.0988	50.2922	202.082	36.9099	53.2913	62.3197	38.1283	71.5888	-1.19748	0.658284	-1.81909	0.0688981	0.114944	71.5888	-0.146468	0.728937	-0.200934	0.84075	0.889187	71.5888	-1.05101	0.652668	-1.61032	0.107327	0.361001
ABUW_RS05665		ABUW_1157	DMT family transporter	87	157	409	35	56	69	83	99.1097	88.7178	269.223	53.827	66.318	91.4906	81.1449	107.119	-1.34264	0.535001	-2.5096	0.0120868	0.0252454	107.119	-0.519318	0.590224	-0.879867	0.378931	0.493599	107.119	-0.823319	0.525939	-1.56543	0.117483	0.378912
ABUW_RS05670		ABUW_1158	type II toxin-antitoxin system Phd/YefM family antitoxin	106	133	345	62	106	94	83	120.754	75.1558	227.095	95.3506	125.531	124.639	81.1449	121.381	-0.350881	0.50002	-0.701734	0.482845	0.574779	121.381	0.107837	0.551811	0.195425	0.845061	0.891479	121.381	-0.458717	0.498888	-0.919478	0.357846	0.671824
ABUW_RS05675		ABUW_1159	TetR/AcrR family transcriptional regulator	76	175	2738	67	58	49	79	86.5786	98.8892	1802.28	103.04	68.6865	64.9716	77.2343	328.811	-2.94871	1.41737	-2.08041	NA	NA	328.811	0.271364	1.55669	0.174322	NA	NA	328.811	-3.22005	1.41749	-2.27166	NA	NA
ABUW_RS05680		ABUW_1161	hypothetical protein	114	232	318	51	92	105	159	129.868	131.099	209.322	78.4336	108.951	139.225	155.446	136.049	-0.739589	0.340751	-2.17046	0.0299717	0.0557319	136.049	-0.648338	0.374566	-1.7309	0.0834687	0.148077	136.049	-0.09125	0.330477	-0.276116	0.782459	0.919118
ABUW_RS05685		ABUW_1162	hypothetical protein	1376	2038	1361	1023	1130	1173	1690	1567.53	1151.64	895.873	1573.29	1338.2	1555.34	1652.23	1390.58	0.273684	0.284037	0.963552	0.335271	0.42809	1390.58	-0.140127	0.31116	-0.450337	0.652467	0.745819	1390.58	0.413812	0.283639	1.45894	0.144582	0.42897
ABUW_RS05690		ABUW_1163	TetR/AcrR family transcriptional regulator	47	54	33	17	26	26	27	53.542	30.5144	21.7221	26.1445	30.7905	34.4747	26.3965	31.9407	-0.277883	0.508168	-0.546833	0.584494	0.667247	31.9407	-0.0844865	0.566346	-0.149178	0.881413	0.917424	31.9407	-0.193395	0.498238	-0.388158	0.697899	0.884826
ABUW_RS05695		ABUW_1165	pirin family protein	687	1700	1771	142	189	597	499	782.625	960.638	1165.75	218.384	223.823	791.592	487.847	661.523	-2.13341	0.30721	-6.94447	3.79872e-12	3.74374e-11	661.523	-1.53068	0.336414	-4.54998	5.3652e-06	3.02478e-05	661.523	-0.602732	0.299765	-2.01068	0.044359	0.208009
ABUW_RS05700		ABUW_1166	threo-3-hydroxy-L-aspartate ammonia-lyase	139	308	199	109	158	163	226	158.348	174.045	130.991	167.633	187.112	216.13	220.949	179.315	0.201785	0.236315	0.853881	0.393171	0.487881	179.315	-0.299156	0.258288	-1.15823	0.246771	0.354355	179.315	0.500941	0.231008	2.1685	0.0301209	0.164499
ABUW_RS05705		ABUW_1167	PAS domain-containing protein	608	699	532	550	710	641	1178	692.628	394.992	350.187	845.852	840.818	849.934	1151.67	732.297	0.818505	0.35107	2.33146	0.0197293	0.0386435	732.297	-0.247527	0.383919	-0.644738	0.519097	0.629132	732.297	1.06603	0.350383	3.04248	0.00234638	0.0291193
ABUW_RS05710	bauF	ABUW_1168	acinetobactin utilization protein BauF	4714	3086	2314	5540	6818	4820	8870	5370.15	1743.84	1523.18	8520.04	8074.22	6391.08	8671.75	5756.32	1.52747	0.535236	2.85382	0.00431967	0.0101107	5756.32	0.139659	0.586234	0.23823	0.811703	0.869758	5756.32	1.38781	0.535225	2.59295	0.0095156	0.0774811
ABUW_RS05715	basA	ABUW_1169	L-threonine--[L-threonine-carrier protein] ligase	1810	1968	1901	4045	5231	2785	5202	2061.94	1112.08	1251.33	6220.86	6194.81	3692.77	5085.73	3659.93	2.07438	0.328558	6.31358	2.72651e-10	2.14964e-09	3659.93	0.499969	0.359616	1.39029	0.164442	0.255852	3659.93	1.57441	0.328627	4.79088	1.66049e-06	9.48586e-05
ABUW_RS05720	basB	ABUW_1170	pre-acinetobactin synthase	10720	6495	9804	30397	37218	12384	19469	12212.1	3670.2	6453.44	46747.9	44075.4	16420.6	19033.8	21230.5	2.60885	0.461733	5.65014	1.60318e-08	1.00568e-07	21230.5	1.35709	0.505776	2.68318	0.00729252	0.0186558	21230.5	1.25177	0.461772	2.71079	0.00671235	0.0605457
ABUW_RS05725	bauD	ABUW_1173	iron(III)-acinetobactin ABC transporter, membrane subunit BauD	1138	786	980	4453	5974	1200	1996	1296.4	444.154	645.081	6848.33	7074.71	1591.14	1951.39	2835.89	3.13187	0.438186	7.14735	8.84669e-13	9.49308e-12	2835.89	1.9745	0.479812	4.11516	3.86918e-05	0.000185059	2835.89	1.15737	0.438725	2.63803	0.00833888	0.0706156
ABUW_RS05730	bauC	ABUW_1174	iron(III)-acinetobactin ABC transporter, membrane subunit BauC	689	746	896	2847	3826	732	1220	784.903	421.551	589.788	4378.44	4530.94	970.595	1192.73	1838.42	2.89801	0.301222	9.62083	6.53048e-22	1.68667e-20	1838.42	2.04164	0.329896	6.18874	6.06477e-10	6.69987e-09	1838.42	0.856369	0.30253	2.83069	0.00464472	0.0465636
ABUW_RS05735	bauE	ABUW_1175	iron(III)-acinetobactin ABC transporter, ATP-binding protein	2004	1228	1564	7694	9661	2219	3428	2282.94	693.92	1029.5	11832.7	11441	2942.28	3351.38	4796.25	3.12438	0.471485	6.62669	3.43296e-11	3.03218e-10	4796.25	1.88669	0.516355	3.65386	0.000258326	0.000979182	4796.25	1.23769	0.471759	2.62357	0.00870127	0.0729974
ABUW_RS05740	bauB	ABUW_1176	iron(III)-acinetobactin ABC transporter, substrate-binding lipoprotein	3067	2734	3499	12843	15851	4964	6587	3493.9	1544.93	2303.2	19751.4	18771.6	6582.02	6439.77	8412.4	2.97709	0.349466	8.51898	1.60961e-17	2.59827e-16	8412.4	1.56479	0.382692	4.08891	4.334e-05	0.000204677	8412.4	1.4123	0.349624	4.03949	5.35685e-05	0.00158027
ABUW_RS05745	bauA	ABUW_1177	acinetobactin outer membrane receptor	5328	5982	8930	23970	27987	9702	13397	6069.61	3380.32	5878.14	36863.8	33143.6	12864.4	13097.6	15899.6	2.77651	0.298525	9.30076	1.39445e-20	3.12709e-19	15899.6	1.4311	0.32695	4.37712	1.2026e-05	6.29253e-05	15899.6	1.34541	0.298612	4.50555	6.62009e-06	0.000301591
ABUW_RS05750	basC	ABUW_1178	histamine N-monooxygenase	2688	1493	2039	3985	4992	5043	8815	3062.15	843.666	1342.16	6128.58	5911.78	6686.77	8617.98	4656.15	1.78378	0.500907	3.5611	0.000369303	0.00111896	4656.15	-0.346131	0.548474	-0.631081	0.527988	0.637226	4656.15	2.12991	0.500828	4.25278	2.11129e-05	0.000799847
ABUW_RS05755	basD	ABUW_1179	acinetobactin non-ribosomal peptide synthetase subunit BasD	12034	3935	4912	19043	23237	18384	29543	13709	2223.59	3233.3	29286.5	27518.4	24376.3	28882.7	18461.4	2.15261	0.671099	3.20759	0.00133852	0.00355263	18461.4	0.0929921	0.735106	0.126502	0.899335	0.930904	18461.4	2.05962	0.671095	3.06905	0.00214741	0.0272578
ABUW_RS05760	basE	ABUW_1180	(2,3-dihydroxybenzoyl)adenylate synthase	10165	4210	4675	20696	26122	16643	25103	11579.9	2378.99	3077.3	31828.7	30935	22067.8	24541.9	18058.5	2.46651	0.612896	4.02435	5.71331e-05	0.000205142	18058.5	0.429299	0.671339	0.639467	0.522519	0.632052	18058.5	2.03721	0.612901	3.32389	0.000887725	0.0139516
ABUW_RS05765	basF	ABUW_1181	acinetobactin biosynthesis bifunctional isochorismatase/aryl carrier protein BasF	4680	1924	2642	10254	11939	9248	15746	5331.42	1087.22	1739.09	15769.8	14138.8	12262.4	15394.1	9388.96	2.45973	0.592296	4.15287	3.28326e-05	0.0001242	9388.96	0.11293	0.648694	0.174088	0.861796	0.902777	9388.96	2.3468	0.592289	3.96226	7.42428e-05	0.00205538
ABUW_RS05770	basG	ABUW_1182	acinetobactin biosynthesis histidine decarboxylase	3335	1597	2030	5467	6607	6362	10159	3799.2	902.435	1336.24	8407.77	7824.34	8435.69	9931.94	5805.37	2.01234	0.55163	3.648	0.000264292	0.000824124	5805.37	-0.178331	0.604089	-0.295206	0.767837	0.837338	5805.37	2.19068	0.55159	3.97157	7.13999e-05	0.001992
ABUW_RS05780	barA	ABUW_1184	acinetobactin ABC exporter, membrane/ATP-binding subunit BarA	3096	2079	3032	5105	6108	6327	11194	3526.94	1174.8	1995.8	7851.05	7233.4	8389.29	10943.8	5873.58	1.75693	0.439843	3.99445	6.48437e-05	0.000229527	5873.58	-0.358051	0.481608	-0.743449	0.45721	0.570667	5873.58	2.11499	0.43977	4.8093	1.51462e-06	9.08521e-05
ABUW_RS05785	barB	ABUW_1185	acinetobactin ABC exporter, membrane/ATP-binding subunit BarB	2817	1963	2747	4336	5226	5542	9497	3209.1	1109.25	1808.2	6668.39	6188.89	7348.42	9284.73	5088.14	1.65509	0.429089	3.85722	0.000114684	0.000386233	5088.14	-0.371521	0.469808	-0.790793	0.429065	0.543773	5088.14	2.02661	0.429	4.72404	2.31205e-06	0.000124069
ABUW_RS05790	basH	ABUW_1186	acinetobactin biosynthesis thioesterase	950	565	710	1244	1512	1704	2903	1082.23	319.271	467.355	1913.16	1790.59	2259.42	2838.11	1524.31	1.57401	0.487862	3.22634	0.00125386	0.00336852	1524.31	-0.460925	0.533737	-0.863582	0.387817	0.502132	1524.31	2.03493	0.48756	4.17371	2.99677e-05	0.000971654
ABUW_RS05795	basI	ABUW_1187	acinetobactin biosynthesis phosphopantetheinyl transferase	206	146	289	431	443	505	941	234.673	82.5019	190.233	662.841	524.623	669.605	919.968	469.206	1.81703	0.441376	4.11675	3.84258e-05	0.000143617	469.206	-0.421654	0.480551	-0.877438	0.380249	0.494284	469.206	2.23869	0.440379	5.08354	3.70462e-07	2.66658e-05
ABUW_RS05800	basJ	ABUW_1188	acinetobactin biosynthesis isochorismate synthase	8933	2801	3049	4159	4292	12138	20453	10176.4	1582.79	2006.99	6396.18	5082.8	16094.4	19995.9	8762.2	0.323047	0.70635	0.457347	0.647422	0.721391	8762.2	-1.65263	0.773686	-2.13605	0.0326755	0.0679911	8762.2	1.97568	0.706222	2.79754	0.00514934	0.0509134
ABUW_RS05805		ABUW_1189	murein L,D-transpeptidase	7959	21185	20662	12823	16776	13071	14886	9066.83	11971.2	13600.7	19720.7	19867	17331.5	14553.3	15158.7	0.77749	0.236665	3.28519	0.00101915	0.00279204	15158.7	0.312227	0.259262	1.20429	0.228476	0.333975	15158.7	0.465263	0.236673	1.96585	0.0493161	0.221584
ABUW_RS05810		ABUW_1190	uroporphyrinogen decarboxylase	1007	2649	2694	3056	4140	1951	2489	1147.17	1496.9	1773.31	4699.86	4902.8	2586.93	2433.37	2720.05	1.70416	0.236051	7.21942	5.22086e-13	5.66728e-12	2720.05	0.935792	0.258532	3.61964	0.00029501	0.00110151	2720.05	0.768364	0.236438	3.24975	0.00115505	0.0171777
ABUW_RS05815		ABUW_1191	DUF817 family protein	149	380	382	338	394	187	306	169.74	214.731	251.45	519.815	466.595	247.953	299.161	309.92	1.21169	0.249772	4.85121	1.22711e-06	5.86911e-06	309.92	0.847249	0.27496	3.08135	0.00206064	0.00622848	309.92	0.364446	0.252744	1.44196	0.149314	0.435605
ABUW_RS05820		ABUW_1192	DUF3015 family protein	24031	77718	93714	18682	22778	27885	37754	27375.9	43917	61686.9	28731.3	26974.9	36974.1	36910.2	37510	-0.670368	0.346907	-1.93242	0.0533083	0.0925114	37510	-0.407434	0.380027	-1.07212	0.283668	0.393604	37510	-0.262933	0.34688	-0.757993	0.448455	0.749
ABUW_RS05825		ABUW_1193	DUF4105 domain-containing protein	1517	4309	5847	839	1044	1578	2952	1728.15	2434.94	3848.76	1290.31	1236.36	2092.35	2886.02	2216.7	-1.08037	0.368236	-2.9339	0.00334732	0.00805119	2216.7	-0.978698	0.403397	-2.42614	0.0152602	0.0351689	2216.7	-0.101667	0.367366	-0.276745	0.781976	0.919118
ABUW_RS05830	adc-26	ABUW_1194	class C extended-spectrum beta-lactamase ADC-26	1628	3824	3736	1824	2217	2055	2780	1854.6	2160.87	2459.21	2805.15	2625.48	2724.83	2717.86	2478.29	0.330395	0.189275	1.74558	0.0808847	0.13153	2478.29	-0.0033429	0.20742	-0.0161166	0.987141	0.993508	2478.29	0.333738	0.189061	1.76524	0.0775231	0.29462
ABUW_RS05835	folE	ABUW_1195	GTP cyclohydrolase I FolE	534	1435	1324	1010	1383	334	453	608.328	810.892	871.518	1553.29	1637.82	442.867	442.875	909.656	1.06106	0.220201	4.81862	1.44558e-06	6.81827e-06	909.656	1.84925	0.244654	7.55864	4.07318e-14	8.29024e-13	909.656	-0.788189	0.224282	-3.51428	0.00044095	0.00844137
ABUW_RS05840	xdhA	ABUW_1196	xanthine dehydrogenase small subunit	585	1133	729	209	255	381	349	666.427	640.237	479.861	321.424	301.984	505.187	341.199	465.189	-0.933558	0.276049	-3.38185	0.000719991	0.00203346	465.189	-0.439055	0.303762	-1.44539	0.148348	0.23641	465.189	-0.494502	0.272944	-1.81174	0.0700268	0.276952
ABUW_RS05845	xdhB	ABUW_1197	xanthine dehydrogenase molybdopterin binding subunit	1236	2524	1872	464	593	689	800	1408.04	1426.27	1232.24	713.592	702.261	913.58	782.119	1025.44	-0.937046	0.176566	-5.30706	1.11405e-07	6.22703e-07	1025.44	-0.259083	0.194786	-1.33009	0.183488	0.280245	1025.44	-0.677962	0.174901	-3.87626	0.000106076	0.00274653
ABUW_RS05850	xdhC	ABUW_1198	xanthine dehydrogenase accessory protein XdhC	298	547	405	143	178	212	232	339.479	309.099	266.59	219.922	210.797	281.101	226.815	264.829	-0.500175	0.227307	-2.20043	0.0277762	0.0521936	264.829	-0.235053	0.25154	-0.934458	0.350068	0.462762	264.829	-0.265121	0.223216	-1.18773	0.234938	0.550641
ABUW_RS05855		ABUW_1199	Smr/MutS family protein	451	1000	1214	1129	1532	479	708	513.775	565.081	799.111	1736.3	1814.27	635.13	692.175	965.121	1.50235	0.252152	5.95811	2.55179e-09	1.80651e-08	965.121	1.4192	0.277306	5.11784	3.09059e-07	2.20462e-06	965.121	0.0831444	0.254139	0.327161	0.743546	0.906819
ABUW_RS05860	trpC	ABUW_1200	indole-3-glycerol phosphate synthase TrpC	1117	2729	2703	2107	2985	1057	1685	1272.48	1542.11	1779.24	3240.38	3534.99	1401.53	1647.34	2059.72	1.14476	0.218241	5.24539	1.5595e-07	8.61405e-07	2059.72	1.15167	0.239645	4.80573	1.54189e-06	9.73754e-06	2059.72	-0.00690986	0.219081	-0.0315402	0.974839	0.993894
ABUW_RS05865	trpD	ABUW_1201	anthranilate phosphoribosyltransferase	1811	4049	3705	3204	4282	1782	2786	2063.08	2288.01	2438.8	4927.47	5070.96	2362.84	2723.73	3124.99	1.14275	0.167006	6.84258	7.77806e-12	7.50743e-11	3124.99	0.974622	0.183288	5.31744	1.05238e-07	8.19369e-07	3124.99	0.168129	0.167567	1.00336	0.315689	0.634721
ABUW_RS05870		ABUW_1202	TonB-dependent receptor	474	756	563	125	170	291	372	539.977	427.201	370.593	192.239	201.323	385.851	363.685	354.41	-1.17582	0.244903	-4.80119	1.57729e-06	7.36527e-06	354.41	-0.927989	0.268823	-3.45204	0.00055636	0.00193131	354.41	-0.247834	0.236641	-1.0473	0.294962	0.611855
ABUW_RS05880		ABUW_1204	gamma-glutamyl-gamma-aminobutyrate hydrolase family protein	956	2141	1833	5802	8415	1164	1739	1089.07	1209.84	1206.57	8922.97	9965.47	1543.41	1700.13	3662.49	3.01389	0.157842	19.0944	2.81211e-81	2.63284e-78	3662.49	2.54146	0.17334	14.6617	1.13413e-48	3.86119e-46	3662.49	0.472433	0.159694	2.95836	0.00309278	0.0348468
ABUW_RS05885		ABUW_1205	aminopeptidase P family protein	5173	19823	14602	1760	2184	8473	10565	5893.04	11201.6	9611.71	2706.73	2586.4	11234.8	10328.9	7651.87	-1.75026	0.304109	-5.75537	8.64533e-09	5.64055e-08	7651.87	-2.02643	0.33303	-6.08482	1.16622e-09	1.21657e-08	7651.87	0.276172	0.303411	0.910225	0.362704	0.674196
ABUW_RS05890		ABUW_1206	peptide MFS transporter	4262	19533	12296	530	748	6669	7992	4855.23	11037.7	8093.79	815.094	885.819	8842.76	7813.37	6049.11	-3.23291	0.355761	-9.08731	1.01522e-19	2.10055e-18	6049.11	-3.29147	0.389369	-8.45336	2.83046e-17	8.76038e-16	6049.11	0.0585653	0.353617	0.165618	0.868458	0.95205
ABUW_RS05895	glnA	ABUW_1207	type I glutamate--ammonia ligase	7215	24016	19060	9797	12213	12382	14036	8219.27	13571	12546.2	15066.9	14463.3	16417.9	13722.3	13429.5	0.367254	0.271801	1.35119	0.176636	0.254033	13429.5	-0.0294708	0.297748	-0.098979	0.921155	0.947466	13429.5	0.396726	0.271771	1.45978	0.144351	0.42897
ABUW_RS05900	ubiC	ABUW_1208	chorismate lyase	460	819	689	489	624	475	649	524.028	462.802	453.532	752.04	738.972	629.826	634.494	599.385	0.637651	0.163795	3.89298	9.90201e-05	0.000336812	599.385	0.237642	0.179868	1.32121	0.186433	0.283357	599.385	0.400009	0.163778	2.44238	0.0145906	0.104605
ABUW_RS05905	ubiA	ABUW_1209	4-hydroxybenzoate nonaprenyltransferase	828	1613	1342	945	1206	863	1342	943.251	911.476	883.366	1453.33	1428.21	1144.29	1312	1153.7	0.659137	0.153353	4.29816	1.72224e-05	6.8324e-05	1153.7	0.22921	0.168178	1.3629	0.172915	0.266869	1153.7	0.429927	0.153326	2.804	0.0050473	0.0500419
ABUW_RS05910	lipH	ABUW_1210	triacylglycerol lipase LipH	7897	18875	10664	4581	5855	8606	10009	8996.2	10665.9	7019.54	7045.18	6933.79	11411.1	9785.29	8836.72	-0.347658	0.237316	-1.46496	0.142933	0.212162	8836.72	-0.600515	0.259965	-2.30999	0.0208889	0.046048	8836.72	0.252858	0.237127	1.06634	0.286271	0.603215
ABUW_RS05915		ABUW_1211	hypothetical chaperone protein	225	400	309	156	191	166	299	256.318	226.033	203.398	239.914	226.192	220.108	292.317	237.754	0.0308615	0.238744	0.129266	0.897147	0.928896	237.754	-0.14187	0.262662	-0.540122	0.589113	0.692258	237.754	0.172731	0.235764	0.732646	0.463774	0.758811
ABUW_RS05920		ABUW_1212	DUF2726 domain-containing protein	50	114	96	92	90	57	100	56.9596	64.4193	63.1916	141.488	106.583	75.5792	97.7649	86.5693	0.999201	0.286245	3.49072	0.000481717	0.00141603	86.5693	0.503349	0.315231	1.59676	0.110319	0.186858	86.5693	0.495853	0.290147	1.70897	0.0874565	0.318742
ABUW_RS05925		ABUW_1213	tRNA-Asn	1	4	4	2	7	0	4	1.13919	2.26033	2.63298	3.07583	8.28975	0	3.9106	3.0441	1.47589	1.22799	1.20187	0.229412	0.313787	3.0441	1.46165	1.42192	1.02794	0.303977	0.415624	3.0441	0.0142415	1.35238	0.0105307	0.991598	NA
ABUW_RS05930		ABUW_1214	tRNA-Asn	2	4	3	6	4	1	2	2.27838	2.26033	1.97474	9.22748	4.737	1.32595	1.9553	3.39417	1.6678	1.01573	1.64198	0.100594	0.156903	3.39417	2.03922	1.27054	1.605	0.108494	0.184267	3.39417	-0.37142	1.23799	-0.300018	0.764163	NA
ABUW_RS05935		ABUW_1215	tRNA-Asn	11	27	14	5	16	4	14	12.5311	15.2572	9.21544	7.68957	18.948	5.3038	13.6871	11.8046	0.135145	0.690939	0.195596	0.844926	0.889834	11.8046	0.478802	0.788904	0.606921	0.543903	0.651636	11.8046	-0.343656	0.704018	-0.488135	0.625454	NA
ABUW_RS05940		ABUW_1216	superoxide dismutase	15991	45678	34932	15802	21422	17514	17629	18216.8	25811.8	22993.9	24302.1	25369	23222.7	17235	22450.2	0.152666	0.242178	0.63039	0.52844	0.618246	22450.2	0.296056	0.265327	1.11581	0.264502	0.371971	22450.2	-0.143389	0.242182	-0.59207	0.553804	0.81314
ABUW_RS05945		ABUW_1217	Nif3-like dinuclear metal center hexameric protein	909	1836	1423	505	651	1111	1405	1035.53	1037.49	936.684	776.646	770.947	1473.13	1373.6	1057.72	-0.374276	0.153362	-2.44046	0.0146684	0.0298226	1057.72	-0.87889	0.167482	-5.24767	1.54034e-07	1.16773e-06	1057.72	0.504615	0.150115	3.36152	0.000775148	0.0125865
ABUW_RS05950		ABUW_1218	trypsin-like peptidase domain-containing protein	3280	7628	6361	3650	4763	3653	4019	3736.55	4310.44	4187.1	5613.38	5640.59	4843.7	3929.17	4608.7	0.4642	0.177491	2.61534	0.00891397	0.0193636	4608.7	0.359648	0.194592	1.84821	0.0645716	0.118714	4608.7	0.104552	0.177552	0.588853	0.55596	0.813862
ABUW_RS05955		ABUW_1219	multifunctional CCA addition/repair protein	5380	8417	5885	1739	2348	3588	5121	6128.85	4756.29	3873.78	2674.43	2780.62	4757.51	5006.54	4282.57	-0.850562	0.244587	-3.47754	0.000506029	0.00148053	4282.57	-0.839872	0.267947	-3.13447	0.00172166	0.005333	4282.57	-0.010689	0.244027	-0.0438025	0.965062	0.990619
ABUW_RS05960		ABUW_1220	NADP-dependent malic enzyme	12194	30827	29324	23902	31783	14195	20994	13891.3	17419.8	19302.4	36759.2	37639	18821.9	20524.8	23479.8	1.14061	0.204523	5.57693	2.44806e-08	1.50049e-07	23479.8	0.919009	0.224076	4.10133	4.10779e-05	0.000195224	23479.8	0.2216	0.204579	1.0832	0.278719	0.597965
ABUW_RS05965		ABUW_1221	EAL domain-containing protein	2175	4357	3854	1018	1060	1689	2293	2477.74	2462.06	2536.88	1565.6	1255.31	2239.53	2241.75	2111.27	-0.822497	0.168512	-4.88094	1.05583e-06	5.1285e-06	2111.27	-0.668955	0.184788	-3.62011	0.000294475	0.00110151	2111.27	-0.153541	0.167113	-0.918787	0.358207	0.67191
ABUW_RS05970		ABUW_1222	16S rRNA (uracil(1498)-N(3))-methyltransferase	679	1210	1034	469	588	401	442	773.511	683.748	680.626	721.281	696.339	531.706	432.121	645.619	-0.00653046	0.186447	-0.0350258	0.972059	0.98548	645.619	0.558906	0.207088	2.69889	0.00695721	0.0179317	645.619	-0.565436	0.187755	-3.01156	0.00259911	0.0312849
ABUW_RS05975	metF	ABUW_1223	methylenetetrahydrofolate reductase [NAD(P)H]	1686	4012	4052	1054	1357	999	828	1920.68	2267.11	2667.21	1620.96	1607.03	1324.62	809.493	1745.3	-0.501919	0.283306	-1.77165	0.0764524	0.125411	1745.3	0.5982	0.31141	1.92094	0.0547394	0.103797	1745.3	-1.10012	0.28374	-3.8772	0.000105665	0.00274653
ABUW_RS05980		ABUW_1224	adenosylhomocysteinase	8845	18016	19718	6822	8913	5343	4559	10076.1	10180.5	12979.3	10491.6	10555.2	7084.55	4457.1	9403.5	-0.0742123	0.268238	-0.276666	0.782037	0.841306	9403.5	0.866996	0.294047	2.94849	0.00319327	0.00909413	9403.5	-0.941208	0.268375	-3.50707	0.000453074	0.00858217
ABUW_RS05985		ABUW_1225	peptidase C39	231	389	323	112	166	177	202	263.153	219.817	212.613	172.246	196.586	234.693	197.485	213.799	-0.322423	0.229746	-1.40338	0.160502	0.233429	213.799	-0.222477	0.254061	-0.875685	0.381201	0.49492	213.799	-0.0999448	0.225133	-0.443937	0.657088	0.867202
ABUW_RS05990		ABUW_1226	carboxymuconolactone decarboxylase family protein	396	907	724	271	332	299	324	451.12	512.529	476.57	416.774	393.171	396.459	316.758	423.34	-0.247871	0.196532	-1.26123	0.207227	0.289576	423.34	0.186143	0.218303	0.852679	0.393837	0.507543	423.34	-0.434013	0.196194	-2.21216	0.0269555	0.152536
ABUW_RS05995		ABUW_1227	acyl-CoA dehydrogenase	6469	23471	33295	421	425	7352	5580	7369.43	13263	21916.3	647.461	503.306	9748.38	5455.28	8414.74	-4.62397	0.475666	-9.72103	2.45289e-22	6.65657e-21	8414.74	-3.7241	0.520701	-7.15209	8.5466e-13	1.38559e-11	8414.74	-0.899865	0.473238	-1.9015	0.0572359	0.243399
ABUW_RS06000	lipA	ABUW_1228	lipoyl synthase	7396	14934	11022	13846	18887	6722	9167	8425.46	8438.92	7255.19	21293.9	22366.9	8913.04	8962.11	12236.5	1.4412	0.151642	9.504	2.01988e-21	4.94409e-20	12236.5	1.2884	0.166235	7.75051	9.15253e-15	2.05247e-13	12236.5	0.152802	0.15187	1.00614	0.31435	0.633453
ABUW_RS06005	sthA	ABUW_1229	Si-specific NAD(P)(+) transhydrogenase	3036	8010	7454	8982	12252	4364	5626	3458.59	4526.3	4906.57	13813.5	14509.4	5786.45	5500.25	7500.16	1.72011	0.212049	8.11188	4.98442e-16	7.29167e-15	7500.16	1.32741	0.232374	5.71239	1.11398e-08	9.86251e-08	7500.16	0.392703	0.212313	1.84964	0.0643656	0.264443
ABUW_RS06015		ABUW_1231	MFS transporter	990	1683	1186	496	690	949	1343	1127.8	951.032	780.68	762.805	817.133	1258.33	1312.98	1001.54	-0.268957	0.221567	-1.21389	0.224791	0.30848	1001.54	-0.702397	0.242481	-2.89671	0.00377104	0.0105078	1001.54	0.43344	0.219619	1.9736	0.0484276	0.218959
ABUW_RS06020		ABUW_1232	MFS transporter	249	277	162	68	93	84	154	283.659	156.528	106.636	104.578	110.135	111.38	150.558	146.21	-0.756438	0.445805	-1.69679	0.0897357	0.142883	146.21	-0.288799	0.491302	-0.587824	0.556651	0.665242	146.21	-0.467638	0.441244	-1.05982	0.289229	0.607312
ABUW_RS06025		ABUW_1233	OmpW family protein	2023	3485	1554	403	754	3264	3021	2304.58	1969.31	1022.91	619.779	892.925	4327.9	2953.48	2012.98	-1.22198	0.401145	-3.04622	0.00231738	0.00577416	2012.98	-2.26629	0.438958	-5.16287	2.43186e-07	1.76157e-06	2012.98	1.04431	0.399218	2.61589	0.00889942	0.0742067
ABUW_RS06030	map	ABUW_1234	type I methionyl aminopeptidase	2489	5513	4134	2162	2851	2486	3209	2835.45	3115.29	2721.19	3324.97	3376.3	3296.31	3137.28	3115.25	0.212866	0.145873	1.45926	0.144495	0.214056	3115.25	0.0590152	0.159989	0.368871	0.712224	0.792418	3115.25	0.153851	0.145701	1.05594	0.290998	0.608189
ABUW_RS06035	rpsB	ABUW_1235	30S ribosomal protein S2	11790	39533	53777	41577	57047	18971	22657	13431.1	22339.4	35398.5	63941.8	67557.9	25154.6	22150.6	35710.6	1.47066	0.394383	3.72901	0.000192231	0.000616357	35710.6	1.475	0.432046	3.41399	0.000640199	0.00218157	35710.6	-0.00433911	0.39442	-0.0110013	0.991222	0.999186
ABUW_RS06040		ABUW_1236	elongation factor Ts	2770	13051	17751	10775	13867	5554	5550	3155.56	7374.88	11684.5	16571	16422	7364.33	5425.95	9714.04	1.15546	0.489676	2.35964	0.0182925	0.0361506	9714.04	1.36716	0.536489	2.54834	0.0108237	0.0260674	9714.04	-0.211693	0.48978	-0.43222	0.665581	0.869957
ABUW_RS06045		ABUW_1237	DUF3465 domain-containing protein	120	267	309	78	94	235	305	136.703	150.877	203.398	119.957	111.32	311.598	298.183	190.291	-0.508091	0.272349	-1.86559	0.0620994	0.105042	190.291	-1.4	0.294191	-4.75881	1.94737e-06	1.20146e-05	190.291	0.891908	0.256685	3.47472	0.000511382	0.00923143
ABUW_RS06050		ABUW_1238	AraC family transcriptional regulator	445	633	639	92	129	332	490	506.94	357.696	420.619	141.488	152.768	440.215	479.048	356.968	-1.53633	0.244348	-6.28747	3.22686e-10	2.53346e-09	356.968	-1.64238	0.266099	-6.17208	6.73957e-10	7.40166e-09	356.968	0.106056	0.229634	0.461848	0.64419	0.860855
ABUW_RS06055		ABUW_1239	AzlC family ABC transporter permease	157	247	197	46	46	80	92	178.853	139.575	129.674	70.744	54.4755	106.076	89.9437	109.906	-1.25597	0.30196	-4.15937	3.1912e-05	0.000120962	109.906	-0.651243	0.335757	-1.93963	0.0524253	0.099974	109.906	-0.604722	0.284176	-2.12799	0.0333382	0.176447
ABUW_RS06060		ABUW_1240	AzlD domain-containing protein	49	34	37	9	8	28	25	55.8204	19.2128	24.3551	13.8412	9.474	37.1266	24.4412	26.3245	-1.49356	0.657031	-2.2732	0.0230143	0.0443812	26.3245	-1.4072	0.716049	-1.96523	0.0493882	0.0956353	26.3245	-0.0863633	0.590598	-0.14623	0.88374	0.958294
ABUW_RS06065		ABUW_1241	DUF962 domain-containing protein	1189	2191	1552	331	491	766	801	1354.5	1238.09	1021.6	509.049	581.467	1015.68	783.097	929.069	-1.14198	0.233148	-4.89809	9.67708e-07	4.70658e-06	929.069	-0.719863	0.25593	-2.81273	0.00491222	0.0132825	929.069	-0.422116	0.23043	-1.83186	0.0669716	0.271126
ABUW_RS06070		ABUW_1242	septal ring lytic transglycosylase RlpA family protein	27258	54395	29344	7471	10371	27231	43189	31052.1	30737.6	19315.6	11489.7	12281.9	36106.9	42223.7	26172.5	-1.18555	0.270957	-4.37543	1.21195e-05	4.94416e-05	26172.5	-1.72033	0.296789	-5.79648	6.77201e-09	6.20078e-08	26172.5	0.534781	0.270793	1.97487	0.0482833	0.218834
ABUW_RS06075	mltB	ABUW_1243	lytic murein transglycosylase B	3255	8394	7424	1258	1694	4062	5791	3708.07	4743.29	4886.82	1934.69	2006.12	5386.01	5661.56	4046.65	-1.17436	0.194361	-6.04214	1.52081e-09	1.10377e-08	4046.65	-1.48711	0.212738	-6.99032	2.74253e-12	4.20933e-11	4046.65	0.312751	0.193067	1.61991	0.105252	0.357023
ABUW_RS06080	rodA	ABUW_1244	rod shape-determining protein RodA	996	2342	1919	790	1061	1157	1393	1134.63	1323.42	1263.17	1214.95	1256.49	1534.12	1361.86	1298.38	-0.00641402	0.165802	-0.0386847	0.969142	0.984015	1298.38	-0.227831	0.181826	-1.25301	0.210202	0.311888	1298.38	0.221417	0.164842	1.34321	0.179205	0.478922
ABUW_RS06085		ABUW_1245	hypothetical protein	833	2054	1653	1576	2252	889	1074	948.947	1160.68	1088.08	2423.75	2666.93	1178.77	1049.99	1502.45	1.25458	0.179387	6.99373	2.67665e-12	2.69252e-11	1502.45	1.19256	0.197401	6.04132	1.52854e-09	1.55554e-08	1502.45	0.0620211	0.180827	0.342987	0.731608	0.89964
ABUW_RS06090	queF	ABUW_1246	NADPH-dependent 7-cyano-7-deazaguanine reductase QueF	1144	2410	1788	2075	2844	1077	1503	1303.24	1361.85	1176.94	3191.17	3368.01	1428.05	1469.41	1899.81	1.35683	0.151779	8.93955	3.90772e-19	7.54351e-18	1899.81	1.17871	0.166957	7.05996	1.66554e-12	2.62078e-11	1899.81	0.178129	0.153073	1.16369	0.244551	0.562543
ABUW_RS06095		ABUW_1247	ABC transporter permease	781	1751	1312	1594	2216	667	982	889.709	989.457	863.619	2451.43	2624.3	884.409	960.051	1380.43	1.47244	0.159003	9.26048	2.03515e-20	4.53668e-19	1380.43	1.45992	0.17553	8.3172	9.00685e-17	2.63521e-15	1380.43	0.0125242	0.16131	0.0776407	0.938114	0.982942
ABUW_RS06100		ABUW_1248	ABC transporter ATP-binding protein	1529	2727	1985	3068	4386	1226	1662	1741.82	1540.98	1306.62	4718.32	5194.12	1625.61	1624.85	2536.05	1.69696	0.193043	8.79058	1.48794e-18	2.73153e-17	2536.05	1.60871	0.212063	7.586	3.29935e-14	6.82656e-13	2536.05	0.0882497	0.194208	0.454407	0.649536	0.86266
ABUW_RS06105		ABUW_1249	site-specific integrase	815	1799	1221	750	950	766	752	928.441	1016.58	803.718	1153.43	1125.04	1015.68	735.192	968.298	0.314095	0.227446	1.38096	0.16729	0.24236	968.298	0.381433	0.249971	1.52591	0.127032	0.209391	968.298	-0.0673377	0.227725	-0.295698	0.767461	0.913692
ABUW_RS06110		ABUW_1250	hypothetical protein	47	131	122	71	75	72	82	53.542	74.0256	80.306	109.192	88.8188	95.4684	80.1672	83.0743	0.495829	0.307027	1.61494	0.106324	0.164335	83.0743	0.172757	0.338678	0.510091	0.609988	0.709883	83.0743	0.323073	0.305923	1.05606	0.29094	0.608189
ABUW_RS06115		ABUW_1251	hypothetical protein	13	12	17	9	17	17	13	14.8095	6.78098	11.1902	13.8412	20.1323	22.5412	12.7094	14.5721	0.690738	0.614528	1.12401	0.261008	0.348973	14.5721	-0.0213038	0.667408	-0.0319202	0.974536	0.984526	14.5721	0.712043	0.603247	1.18035	0.237861	NA
ABUW_RS06120		ABUW_1252	hypothetical protein	14	5	5	1	4	3	5	15.9487	2.82541	3.29123	1.53791	4.737	3.97785	4.88824	5.31519	-1.11933	1.18131	-0.947528	0.34337	0.436349	5.31519	-0.463617	1.3277	-0.349189	0.726948	0.803548	5.31519	-0.655706	1.1079	-0.591848	0.553952	NA
ABUW_RS06125		ABUW_1253	hypothetical protein	27	37	56	14	16	19	13	30.7582	20.908	36.8618	21.5308	18.948	25.1931	12.7094	23.8442	-0.542603	0.519601	-1.04427	0.296361	0.386311	23.8442	0.117097	0.593346	0.197351	0.843553	0.890893	23.8442	-0.659699	0.513936	-1.28362	0.199274	0.504422
ABUW_RS06130		ABUW_1254	hypothetical protein	14	43	46	8	16	19	26	15.9487	24.2985	30.2793	12.3033	18.948	25.1931	25.4189	21.77	-0.593774	0.517618	-1.14713	0.251328	0.338326	21.77	-0.676601	0.569246	-1.18859	0.234601	0.340799	21.77	0.0828277	0.475617	0.174148	0.861749	0.949443
ABUW_RS06135		ABUW_1255	hypothetical protein	13	24	24	7	21	21	23	14.8095	13.562	15.7979	10.7654	24.8693	27.845	22.4859	18.5907	0.309124	0.533919	0.578972	0.562608	0.648764	18.5907	-0.459237	0.575375	-0.798152	0.424782	0.539257	18.5907	0.768362	0.505354	1.52044	0.1284	NA
ABUW_RS06140		ABUW_1256	hypothetical protein	82	217	236	45	68	94	72	93.4137	122.623	155.346	69.2061	80.529	124.639	70.3907	102.307	-0.728412	0.379694	-1.91842	0.0550582	0.0948887	102.307	-0.369501	0.419921	-0.879929	0.378898	0.493599	102.307	-0.35891	0.371051	-0.967278	0.333405	0.649921
ABUW_RS06145		ABUW_1257	PD-(D/E)XK nuclease-like domain-containing protein	32	145	179	26	31	39	27	36.4541	81.9368	117.826	39.9857	36.7118	51.7121	26.3965	55.8604	-1.04882	0.559787	-1.8736	0.060986	0.103485	55.8604	-0.0163964	0.625509	-0.0262129	0.979087	0.987792	55.8604	-1.03242	0.554369	-1.86233	0.0625569	0.25961
ABUW_RS06150		ABUW_1258	hypothetical protein	19	65	45	9	14	9	15	21.6446	36.7303	29.6211	13.8412	16.5795	11.9336	14.6647	20.7164	-0.959537	0.507229	-1.89172	0.0585278	0.10004	20.7164	0.191108	0.597716	0.319731	0.749173	0.821326	20.7164	-1.15064	0.503899	-2.28348	0.022402	NA
ABUW_RS06155		ABUW_1259	hypothetical protein	23	53	57	7	15	10	13	26.2014	29.9493	37.52	10.7654	17.7638	13.2595	12.7094	21.167	-1.11541	0.500093	-2.2304	0.0257206	0.0488456	21.167	0.162897	0.593092	0.274658	0.783579	0.849038	21.167	-1.27831	0.494705	-2.58398	0.00976679	0.0792284
ABUW_RS06160		ABUW_1260	hypothetical protein	20	76	83	11	24	17	11	22.7838	42.9462	54.6344	16.917	28.422	22.5412	10.7541	28.4284	-0.824787	0.570642	-1.44537	0.148355	0.219139	28.4284	0.484754	0.659695	0.734815	0.462452	0.574803	28.4284	-1.30954	0.580333	-2.25653	0.0240374	0.143887
ABUW_RS06165		ABUW_1261	hypothetical protein	1278	3504	2650	888	1049	1439	1904	1455.89	1980.04	1744.35	1365.67	1242.28	1908.04	1861.44	1651.1	-0.40661	0.202072	-2.01221	0.0441983	0.0786704	1651.1	-0.531772	0.221448	-2.40134	0.0163352	0.0372113	1651.1	0.125163	0.200955	0.622843	0.533388	0.80086
ABUW_RS06180		ABUW_1264	hypothetical protein	914	1116	1142	1133	1430	939	1181	1041.22	630.631	751.717	1742.46	1693.48	1245.07	1154.6	1179.88	1.09085	0.262984	4.14795	3.35462e-05	0.000126644	1179.88	0.518011	0.288124	1.79787	0.0721974	0.130555	1179.88	0.572836	0.263316	2.17547	0.0295946	0.162612
ABUW_RS06185		ABUW_1265	helix-turn-helix domain-containing protein	2040	3071	3252	1699	2072	2409	2722	2323.95	1735.36	2140.62	2612.91	2453.77	3194.21	2661.16	2446	0.294312	0.210361	1.39908	0.161789	0.234844	2446	-0.208536	0.230397	-0.905119	0.365403	0.478808	2446	0.502848	0.210005	2.39446	0.0166448	0.113027
ABUW_RS06190		ABUW_1266	Regulator protein, putative	51	100	87	31	27	20	37	58.0988	56.5081	57.2674	47.6753	31.9748	26.519	36.173	44.8881	-0.539441	0.35394	-1.5241	0.127483	0.191814	44.8881	0.3148	0.411658	0.764713	0.444443	0.559099	44.8881	-0.854241	0.356431	-2.39665	0.0165458	0.113027
ABUW_RS06195		ABUW_1267	hypothetical protein	71	150	142	40	43	39	42	80.8826	84.7622	93.4709	61.5165	50.9228	51.7121	41.0613	66.3326	-0.630513	0.298001	-2.11581	0.0343609	0.0628328	66.3326	0.280681	0.346269	0.810586	0.417603	0.531786	66.3326	-0.911194	0.299062	-3.04684	0.00231262	0.0290004
ABUW_RS06200		ABUW_1270	replication protein	58	124	85	26	43	47	48	66.0731	70.0701	55.9509	39.9857	50.9228	62.3197	46.9271	56.0356	-0.484429	0.335239	-1.44503	0.148451	0.219139	56.0356	-0.2455	0.375003	-0.65466	0.512687	0.623178	56.0356	-0.238929	0.321825	-0.742418	0.457834	0.754662
ABUW_RS06205		ABUW_1271	AAA family ATPase	46	115	132	32	36	31	54	52.4028	64.9843	86.8885	49.2132	42.633	41.1045	52.793	55.7171	-0.583281	0.369698	-1.57772	0.114629	0.174933	55.7171	-0.0446613	0.416738	-0.107169	0.914655	0.942075	55.7171	-0.538619	0.362112	-1.48744	0.1369	0.416133
ABUW_RS06215		ABUW_1274	hypothetical protein	29	37	17	7	11	14	22	33.0366	20.908	11.1902	10.7654	13.0268	18.5633	21.5083	18.4284	-0.830702	0.633463	-1.31137	0.189734	0.269353	18.4284	-0.748845	0.697895	-1.07301	0.283269	0.393195	18.4284	-0.0818552	0.585634	-0.139772	0.88884	NA
ABUW_RS06225		ABUW_1276	hypothetical protein	0	0	0	0	0	0	1	0	0	0	0	0	0	0.977649	0.139664	0	4.56215	0	1	1	0.139664	-1.13648	4.98649	-0.227911	0.819715	0.874417	0.139664	1.98184	4.55006	0.435564	0.663153	NA
ABUW_RS06235		ABUW_1278	hypothetical protein	39	62	34	18	29	21	36	44.4285	35.035	22.3804	27.6824	34.3433	27.845	35.1954	32.4157	-0.104894	0.451468	-0.23234	0.816274	0.868204	32.4157	-0.0242168	0.503954	-0.0480535	0.961674	0.975622	32.4157	-0.0806761	0.442939	-0.182138	0.855474	0.948506
ABUW_RS06240		ABUW_1279	hypothetical protein	27	27	15	10	11	7	11	30.7582	15.2572	9.87369	15.3791	13.0268	9.28165	10.7541	14.9044	-0.358483	0.65985	-0.54328	0.586937	0.669534	14.9044	0.491837	0.764981	0.64294	0.520263	0.629934	14.9044	-0.850319	0.673757	-1.26206	0.206929	NA
ABUW_RS06245		ABUW_1280	DUF559 domain-containing protein	55	69	50	31	33	46	65	62.6555	38.9906	32.9123	47.6753	39.0803	60.9937	63.5472	49.4078	-0.0293548	0.4034	-0.0727685	0.94199	0.964394	49.4078	-0.528436	0.439693	-1.20183	0.229429	0.334976	49.4078	0.499082	0.386344	1.29181	0.196423	0.50139
ABUW_RS06250		ABUW_1281	hypothetical protein	339	403	361	170	202	300	497	386.186	227.728	237.627	261.445	239.219	397.785	485.892	319.412	-0.176175	0.313299	-0.562322	0.573897	0.658506	319.412	-0.821494	0.342136	-2.40107	0.0163472	0.0372159	319.412	0.64532	0.308564	2.09137	0.0364953	0.186572
ABUW_RS06255		ABUW_1282	hypothetical protein	834	1243	897	609	783	1091	1530	950.086	702.396	590.447	936.589	927.268	1446.61	1495.8	1007.03	0.320181	0.254361	1.25876	0.208116	0.290601	1007.03	-0.658823	0.277982	-2.37002	0.0177873	0.0399122	1007.03	0.979004	0.252972	3.87001	0.000108833	0.00277793
ABUW_RS06260		ABUW_1284	hypothetical protein	383	601	415	158	186	241	441	436.31	339.614	273.172	242.99	220.271	319.554	431.143	323.293	-0.591822	0.291882	-2.02761	0.0426002	0.0760065	323.293	-0.699553	0.319885	-2.18689	0.0287504	0.0608306	323.293	0.107732	0.28683	0.375596	0.707217	0.888083
ABUW_RS06265		ABUW_1285	hypothetical protein	36	45	23	10	9	15	33	41.0109	25.4287	15.1397	15.3791	10.6583	19.8893	32.2624	22.824	-1.05235	0.620981	-1.69466	0.09014	0.143465	22.824	-1.02814	0.679818	-1.51237	0.130439	0.214251	22.824	-0.0242093	0.567332	-0.0426723	0.965963	0.991021
ABUW_RS06270		ABUW_1286	hypothetical protein	3734	6463	2547	105	77	1245	897	4253.74	3652.12	1676.55	161.481	91.1873	1650.81	876.951	1766.12	-4.66389	0.490449	-9.50943	1.91704e-21	4.75452e-20	1766.12	-3.32603	0.53586	-6.2069	5.40383e-10	6.02302e-09	1766.12	-1.33786	0.479854	-2.78805	0.00530265	0.0518104
ABUW_RS06275		ABUW_1287	hypothetical protein	2249	3580	1827	198	210	825	985	2562.04	2022.99	1202.62	304.507	248.693	1093.91	962.984	1199.68	-2.80286	0.3523	-7.95589	1.77851e-15	2.49457e-14	1199.68	-1.89564	0.385668	-4.91521	8.86856e-07	5.79629e-06	1199.68	-0.907217	0.346642	-2.61716	0.00886658	0.0742067
ABUW_RS06280		ABUW_1288	hypothetical protein	5025	7941	5556	798	1045	2079	3525	5724.44	4487.31	3657.22	1227.25	1237.54	2756.65	3446.21	3219.52	-1.90701	0.257738	-7.39902	1.37191e-13	1.59066e-12	3219.52	-1.33168	0.282364	-4.71618	2.40319e-06	1.43083e-05	3219.52	-0.575331	0.256255	-2.24515	0.0247586	0.14597
ABUW_RS06285		ABUW_1289	hypothetical protein	60	111	145	19	38	42	53	68.3515	62.724	95.4457	29.2204	45.0015	55.6899	51.8154	58.3212	-1.01189	0.379244	-2.66819	0.00762609	0.0168593	58.3212	-0.516956	0.422783	-1.22275	0.221425	0.325574	58.3212	-0.494938	0.358474	-1.38068	0.167377	0.461603
ABUW_RS06290		ABUW_1290	hypothetical protein	59	110	92	21	25	41	56	67.2123	62.1589	60.5586	32.2962	29.6063	54.364	54.7483	51.5635	-1.03214	0.331306	-3.11537	0.00183716	0.00468039	51.5635	-0.822764	0.366442	-2.24528	0.0247502	0.0533618	51.5635	-0.209376	0.293369	-0.713694	0.475416	0.768654
ABUW_RS06295		ABUW_1291	DUF2280 domain-containing protein	46	42	39	11	8	15	21	52.4028	23.7334	25.6716	16.917	9.474	19.8893	20.5306	24.0884	-1.36003	0.593255	-2.2925	0.0218771	0.0424286	24.0884	-0.639741	0.663444	-0.964272	0.33491	0.445872	24.0884	-0.720291	0.550006	-1.30961	0.190329	0.494581
ABUW_RS06300	terL	ABUW_1292	phage terminase large subunit	80	171	131	40	66	49	95	91.1353	96.6289	86.2302	61.5165	78.1605	64.9716	92.8766	81.6457	-0.380235	0.300522	-1.26525	0.205782	0.288311	81.6457	-0.179584	0.335113	-0.535891	0.592034	0.694675	81.6457	-0.200651	0.291947	-0.687284	0.491904	0.780771
ABUW_RS06305		ABUW_1293	DUF4055 domain-containing protein	165	193	143	67	98	90	118	187.967	109.061	94.1292	103.04	116.057	119.336	115.363	120.707	-0.2383	0.36815	-0.64729	0.517444	0.608042	120.707	-0.0970622	0.406482	-0.238786	0.811272	0.869758	120.707	-0.141237	0.364475	-0.387508	0.69838	0.884826
ABUW_RS06310		ABUW_1294	minor capsid protein	74	152	128	43	63	42	74	84.3002	85.8924	84.2555	66.1303	74.6078	55.6899	72.346	74.746	-0.26553	0.278136	-0.954678	0.339741	0.432618	74.746	0.130256	0.315791	0.412476	0.67999	0.767037	74.746	-0.395786	0.275413	-1.43706	0.1507	0.437394
ABUW_RS06315		ABUW_1295	hypothetical protein	822	1440	1131	353	538	833	1291	936.415	813.717	744.476	542.883	637.127	1104.52	1262.14	863.04	-0.492079	0.203372	-2.4196	0.0155376	0.0313683	863.04	-1.00325	0.222214	-4.51481	6.33726e-06	3.49529e-05	863.04	0.511174	0.199943	2.5566	0.0105701	0.0822346
ABUW_RS06320		ABUW_1296	hypothetical protein	73	181	159	26	28	55	70	83.161	102.28	104.661	39.9857	33.159	72.9273	68.4354	72.087	-1.42056	0.317463	-4.47473	7.65071e-06	3.24484e-05	72.087	-0.957639	0.351369	-2.72545	0.00642132	0.0167932	72.087	-0.46292	0.281083	-1.64692	0.0995752	0.3468
ABUW_RS06325		ABUW_1297	putative phage protein	9	19	17	7	12	9	17	10.2527	10.7365	11.1902	10.7654	14.211	11.9336	16.62	12.2442	0.227797	0.580117	0.392674	0.69456	0.767974	12.2442	-0.195507	0.636602	-0.30711	0.75876	0.829206	12.2442	0.423304	0.554386	0.763556	0.445132	NA
ABUW_RS06330		ABUW_1298	hypothetical protein	50	151	142	43	69	68	50	56.9596	85.3273	93.4709	66.1303	81.7133	90.1646	48.8824	74.6641	-0.0940941	0.39584	-0.237707	0.812108	0.865504	74.6641	0.104152	0.439702	0.236869	0.812758	0.870149	74.6641	-0.198245	0.393641	-0.503619	0.614529	0.843885
ABUW_RS06335		ABUW_1299	Major capsid protein	131	297	263	88	88	93	130	149.234	167.829	173.119	135.336	104.214	123.313	127.094	140.02	-0.459895	0.241513	-1.90422	0.056881	0.0976311	140.02	-0.072512	0.270556	-0.268011	0.788691	0.851799	140.02	-0.387382	0.236667	-1.63682	0.101667	0.350243
ABUW_RS06340		ABUW_1300	stress-responsive nuclear envelope protein	33	90	90	41	25	34	37	37.5933	50.8573	59.2421	63.0544	29.6063	45.0823	36.173	45.9441	-0.115489	0.438721	-0.263241	0.792365	0.84953	45.9441	0.178063	0.49117	0.362528	0.716958	0.796501	45.9441	-0.293551	0.437177	-0.671469	0.501922	0.78401
ABUW_RS06345		ABUW_1301	hypothetical protein	19	43	53	15	20	21	21	21.6446	24.2985	34.887	23.0687	23.685	27.845	20.5306	25.1371	-0.216817	0.458401	-0.472986	0.636223	0.712091	25.1371	-0.0352076	0.515972	-0.0682356	0.945598	0.964659	25.1371	-0.181608	0.446751	-0.40651	0.684368	0.879658
ABUW_RS06350		ABUW_1302	hypothetical protein	52	93	56	15	17	22	39	59.238	52.5526	36.8618	23.0687	20.1323	29.1709	38.1283	37.0218	-1.19404	0.432438	-2.76118	0.00575923	0.0130322	37.0218	-0.655927	0.483086	-1.35779	0.174532	0.26898	37.0218	-0.538114	0.395961	-1.35901	0.174144	0.47039
ABUW_RS06355		ABUW_1303	hypothetical protein	37	73	44	20	31	30	27	42.1501	41.2509	28.9628	30.7583	36.7118	39.7785	26.3965	35.1441	-0.137667	0.409731	-0.335993	0.736877	0.803144	35.1441	0.0499288	0.460769	0.10836	0.91371	0.941798	35.1441	-0.187595	0.403327	-0.465118	0.641847	0.860142
ABUW_RS06360		ABUW_1304	HK97 gp10 family phage protein	33	29	33	12	15	22	29	37.5933	16.3874	21.7221	18.455	17.7638	29.1709	28.3518	24.2063	-0.443128	0.531325	-0.834005	0.404278	0.500007	24.2063	-0.66803	0.581897	-1.14802	0.25096	0.359175	24.2063	0.224904	0.495981	0.453452	0.650223	0.863169
ABUW_RS06365		ABUW_1305	hypothetical protein	76	72	85	44	42	43	54	86.5786	40.6859	55.9509	67.6682	49.7385	57.0159	52.793	58.633	-0.044218	0.417669	-0.105868	0.915687	0.943916	58.633	0.0918648	0.464255	0.197876	0.843142	0.89071	58.633	-0.136082	0.414799	-0.328067	0.742861	0.906819
ABUW_RS06370		ABUW_1306	hypothetical protein	11	14	11	14	9	10	13	12.5311	7.91114	7.24071	21.5308	10.6583	13.2595	12.7094	12.263	0.819055	0.62087	1.31921	0.1871	0.265816	12.263	0.286988	0.68263	0.420415	0.674182	0.762553	12.263	0.532068	0.623008	0.854031	0.393088	NA
ABUW_RS06375		ABUW_1307	hypothetical protein	26	27	24	14	7	18	37	29.619	15.2572	15.7979	21.5308	8.28975	23.8671	36.173	21.505	-0.441557	0.616241	-0.716532	0.473663	0.566008	21.505	-1.05136	0.665925	-1.5788	0.114383	0.191661	21.505	0.609806	0.568075	1.07346	0.283064	0.600323
ABUW_RS06380		ABUW_1308	putative tail fiber	92	106	84	33	33	48	73	104.806	59.8986	55.2927	50.7511	39.0803	63.6456	71.3684	63.5489	-0.697313	0.409838	-1.70144	0.0888611	0.141792	63.5489	-0.597232	0.451634	-1.32238	0.186042	0.283107	63.5489	-0.100081	0.392534	-0.25496	0.798754	0.924049
ABUW_RS06390		ABUW_1310	hypothetical protein	31	41	33	19	22	14	17	35.3149	23.1683	21.7221	29.2204	26.0535	18.5633	16.62	24.3804	0.071464	0.4463	0.160125	0.872782	0.911481	24.3804	0.653081	0.521703	1.25182	0.210634	0.312007	24.3804	-0.581616	0.464538	-1.25203	0.210559	0.520111
ABUW_RS06395		ABUW_1311	DUF3800 domain-containing protein	1162	2170	1873	897	1169	772	1376	1323.74	1226.23	1232.89	1379.51	1384.39	1023.63	1345.24	1273.66	0.13269	0.190266	0.697395	0.485555	0.577088	1273.66	0.221146	0.209112	1.05755	0.290261	0.401069	1273.66	-0.0884556	0.190228	-0.464997	0.641934	0.860142
ABUW_RS06400		ABUW_1312	ORF6N domain-containing protein	762	1147	754	256	311	433	560	868.064	648.148	496.318	393.706	368.302	574.136	547.483	556.594	-0.814373	0.28558	-2.85164	0.00434939	0.0101676	556.594	-0.557942	0.313502	-1.77971	0.075124	0.135259	556.594	-0.25643	0.282803	-0.906745	0.364542	0.674878
ABUW_RS06405		ABUW_1313	Transcriptional regulator	134	213	168	103	104	95	123	152.652	120.362	110.585	158.405	123.162	125.965	120.251	130.198	0.142618	0.270314	0.5276	0.597777	0.678797	130.198	0.189419	0.300477	0.630393	0.528438	0.637359	130.198	-0.0468007	0.26964	-0.173567	0.862205	0.949443
ABUW_RS06410		ABUW_1314	DUF4468 domain-containing protein	2587	4313	3627	1926	2376	3430	5455	2947.09	2437.2	2387.46	2962.02	2813.78	4548.01	5333.07	3346.95	0.157286	0.188488	0.834461	0.404021	0.499855	3346.95	-0.774957	0.206216	-3.75799	0.000171285	0.000685321	3346.95	0.932244	0.18783	4.96324	6.93275e-07	4.79826e-05
ABUW_RS06415		ABUW_1315	hypothetical protein	984	2432	1923	701	909	1576	2047	1120.96	1374.28	1265.81	1078.08	1076.48	2089.7	2001.25	1429.51	-0.22021	0.168756	-1.3049	0.191928	0.272055	1429.51	-0.924884	0.184328	-5.01759	5.23245e-07	3.60875e-06	1429.51	0.704675	0.166587	4.23008	2.33607e-05	0.000840752
ABUW_RS06420		ABUW_1316	tape measure protein	1053	1415	1085	332	462	432	794	1199.57	799.59	714.197	510.587	547.124	572.81	776.253	731.447	-0.772154	0.303613	-2.54322	0.0109838	0.0232456	731.447	-0.351762	0.333365	-1.05519	0.291339	0.402125	731.447	-0.42039	0.302125	-1.39144	0.164091	0.457093
ABUW_RS06425		ABUW_1317	hypothetical protein	8261	11156	9198	6019	7595	5326	8475	9410.86	6304.05	6054.55	9256.7	8994.38	7062.01	8285.57	7909.73	0.330889	0.261667	1.26454	0.206036	0.288431	7909.73	0.249895	0.286703	0.871615	0.383418	0.497024	7909.73	0.0809955	0.261669	0.309534	0.756915	0.912304
ABUW_RS06430		ABUW_1318	hypothetical protein	2523	4636	4074	1693	2234	1691	2671	2874.18	2619.72	2681.69	2603.69	2645.62	2242.18	2611.3	2611.2	-0.0537992	0.155591	-0.345773	0.729513	0.797207	2611.2	0.112599	0.170867	0.658987	0.509904	0.620602	2611.2	-0.166398	0.155443	-1.07048	0.284405	0.601395
ABUW_RS06435		ABUW_1319	hypothetical protein	1546	3326	3376	1419	1736	1184	2047	1761.19	1879.46	2222.24	2182.3	2055.86	1569.92	2001.25	1953.17	0.116212	0.208254	0.558031	0.576823	0.66027	1953.17	0.24622	0.228574	1.0772	0.28139	0.391312	1953.17	-0.130007	0.20826	-0.624255	0.53246	0.800381
ABUW_RS06440		ABUW_1320	hypothetical protein	26	55	45	21	23	18	24	29.619	31.0795	29.6211	32.2962	27.2378	23.8671	23.4636	28.1692	-0.0263668	0.386583	-0.0682049	0.945623	0.967055	28.1692	0.324114	0.446016	0.726686	0.467418	0.579438	28.1692	-0.35048	0.390001	-0.898664	0.368832	0.678206
ABUW_RS06445		ABUW_1321	DUF1833 family protein	20	47	28	21	14	19	34	22.7838	26.5588	18.4309	32.2962	16.5795	25.1931	33.2401	25.0118	0.0870919	0.485085	0.17954	0.857514	0.899305	25.0118	-0.290594	0.531941	-0.546291	0.584866	0.688986	25.0118	0.377687	0.466103	0.810308	0.417763	0.722306
ABUW_RS06450		ABUW_1322	hypothetical protein	13	10	12	14	5	9	5	14.8095	5.65081	7.89895	21.5308	5.92125	11.9336	4.88824	10.3762	0.552045	0.821831	0.671726	0.501758	0.59352	10.3762	0.708807	0.929589	0.762496	0.445764	0.560197	10.3762	-0.156761	0.845627	-0.185378	0.852932	NA
ABUW_RS06455		ABUW_1323	hypothetical protein	160	271	179	91	111	88	160	182.271	153.137	117.826	139.95	131.452	116.684	156.424	142.535	-0.149656	0.297417	-0.503186	0.614834	0.693749	142.535	-0.015338	0.329344	-0.0465713	0.962855	0.976148	142.535	-0.134317	0.294546	-0.456014	0.64838	0.862462
ABUW_RS06460		ABUW_1324	hypothetical protein	9	12	6	4	4	3	5	10.2527	6.78098	3.94948	6.15165	4.737	3.97785	4.88824	5.8197	-0.33159	0.863313	-0.38409	0.700912	0.7732	5.8197	0.272115	1.0069	0.27025	0.786968	0.850316	5.8197	-0.603703	0.866107	-0.697031	0.485783	NA
ABUW_RS06465		ABUW_1325	putative membrane protein	9	13	7	8	4	3	5	10.2527	7.34606	4.60772	12.3033	4.737	3.97785	4.88824	6.87327	0.201673	0.805468	0.25038	0.802293	0.857714	6.87327	0.896264	0.960117	0.933495	0.350564	0.463091	6.87327	-0.69459	0.862944	-0.804907	0.420873	NA
ABUW_RS06470	rrrD	ABUW_1326	lysozyme	167	222	162	69	86	72	137	190.245	125.448	106.636	106.116	101.846	95.4684	133.938	122.814	-0.428679	0.351027	-1.22121	0.222006	0.306229	122.814	-0.147416	0.388431	-0.379515	0.704305	0.787481	122.814	-0.281262	0.346427	-0.811895	0.416852	0.721741
ABUW_RS06475		ABUW_1327	DUF4760 domain-containing protein	1798	1739	1560	1203	1334	1252	1917	2048.27	982.676	1026.86	1850.11	1579.79	1660.09	1874.15	1574.56	0.343517	0.368952	0.931061	0.351822	0.445117	1574.56	-0.0434927	0.404202	-0.107602	0.914312	0.94198	1574.56	0.387011	0.368752	1.04952	0.29394	0.610792
ABUW_RS06480		ABUW_1328	hypothetical protein	338	556	380	168	180	233	364	385.047	314.185	250.133	258.369	213.165	308.946	355.864	297.959	-0.423114	0.27037	-1.56495	0.117596	0.179096	297.959	-0.499266	0.296733	-1.68254	0.0924637	0.160764	297.959	0.0761522	0.265879	0.286417	0.774559	0.915911
ABUW_RS06485		ABUW_1329	tRNA-Arg	37	80	96	72	84	59	58	42.1501	45.2065	63.1916	110.73	99.477	78.2311	56.7036	70.8128	1.05534	0.329425	3.20357	0.00135735	0.00358735	70.8128	0.646538	0.364185	1.7753	0.0758483	0.136236	70.8128	0.408797	0.335923	1.21694	0.223628	0.535994
ABUW_RS06490		ABUW_1330	hypothetical protein	111	101	97	47	47	81	154	126.45	57.0732	63.8499	72.2819	55.6598	107.402	150.558	90.4678	-0.355171	0.445538	-0.797173	0.42535	0.519549	90.4678	-1.01907	0.484838	-2.10187	0.0355643	0.07294	90.4678	0.663899	0.430834	1.54096	0.123326	0.389784
ABUW_RS06495		ABUW_1331	DUF3820 family protein	472	842	768	562	705	490	779	537.698	475.798	505.533	864.307	834.897	649.716	761.589	661.363	0.748291	0.173275	4.31853	1.57071e-05	6.27782e-05	661.363	0.265908	0.190011	1.39943	0.161683	0.253086	661.363	0.482384	0.173356	2.78262	0.00539212	0.0524493
ABUW_RS06500		ABUW_1332	alpha/beta fold hydrolase	1506	1672	690	225	303	497	625	1715.62	944.816	454.19	346.03	358.828	658.997	611.031	727.073	-1.55753	0.496039	-3.13994	0.00168981	0.00434638	727.073	-0.849255	0.543799	-1.56171	0.118357	0.197525	727.073	-0.708277	0.493888	-1.43408	0.151548	0.438795
ABUW_RS06505		ABUW_1333	serine hydroxymethyltransferase	6022	18211	15738	21075	29179	9978	12548	6860.21	10290.7	10359.5	32411.5	34555.2	13230.3	12267.5	17139.3	1.86824	0.244736	7.63367	2.28161e-14	2.83874e-13	17139.3	1.3931	0.268122	5.19577	2.03876e-07	1.50003e-06	17139.3	0.475141	0.244842	1.9406	0.0523067	0.230701
ABUW_RS06510	adeH	ABUW_1334	multidrug efflux RND transporter outer membrane subunit AdeH	181	341	222	154	207	130	219	206.194	192.693	146.131	236.839	245.14	172.374	214.105	201.925	0.412214	0.25523	1.61507	0.106296	0.164335	201.925	0.315417	0.282113	1.11805	0.263544	0.370903	201.925	0.0967969	0.255826	0.378371	0.705155	0.887707
ABUW_RS06515	adeG	ABUW_1335	multidrug efflux RND transporter permease subunit AdeG	234	516	300	204	258	190	246	266.571	291.582	197.474	313.734	305.537	251.931	240.502	266.761	0.298223	0.2472	1.20641	0.227661	0.311847	266.761	0.330999	0.273297	1.21113	0.225846	0.330646	266.761	-0.0327751	0.247785	-0.132272	0.894769	0.961559
ABUW_RS06520	adeF	ABUW_1336	multidrug efflux RND transporter periplasmic adaptor subunit AdeF	282	477	318	146	171	176	256	321.252	269.544	209.322	224.535	202.507	233.367	250.278	244.401	-0.317779	0.261701	-1.21428	0.22464	0.308386	244.401	-0.182005	0.28871	-0.63041	0.528426	0.637359	244.401	-0.135773	0.258464	-0.525305	0.599371	0.832872
ABUW_RS06525	adeL	ABUW_1338	multidrug efflux transcriptional repressor AdeL	758	1397	936	587	779	673	809	863.507	789.419	616.118	902.755	922.531	892.364	790.918	825.373	0.272583	0.218803	1.24579	0.212841	0.296426	825.373	0.117606	0.240206	0.489604	0.624414	0.722184	825.373	0.154978	0.218512	0.709242	0.478174	0.769509
ABUW_RS06530	hisJ	ABUW_1339	ABC transporter substrate-binding protein	102	193	126	102	126	93	125	116.198	109.061	82.939	156.867	149.216	123.313	122.206	122.828	0.580595	0.258368	2.24717	0.0246295	0.0469641	122.828	0.31725	0.285813	1.10999	0.267003	0.375065	122.828	0.263346	0.259307	1.01558	0.309831	0.629681
ABUW_RS06535	hisQ	ABUW_1340	histidine ABC transporter permease HisQ	51	96	55	26	44	45	36	58.0988	54.2478	36.2035	39.9857	52.107	59.6678	35.1954	47.9294	-0.0903866	0.41397	-0.218341	0.827163	0.877046	47.9294	-0.0218854	0.460267	-0.0475495	0.962075	0.975622	47.9294	-0.0685003	0.407769	-0.167988	0.866593	0.951494
ABUW_RS06540		ABUW_1341	ABC transporter permease	85	144	74	31	43	48	73	96.8313	81.3717	48.7102	47.6753	50.9228	63.6456	71.3684	65.7893	-0.605819	0.393027	-1.54142	0.123215	0.18629	65.7893	-0.454189	0.434379	-1.04561	0.295743	0.406891	65.7893	-0.15163	0.37889	-0.400195	0.689013	0.881849
ABUW_RS06550		ABUW_1343	multidrug efflux SMR transporter	147	296	237	97	119	140	176	167.461	167.264	156.004	149.178	140.926	185.633	172.066	162.647	-0.174142	0.209364	-0.831765	0.405542	0.501073	162.647	-0.30182	0.231084	-1.3061	0.191517	0.28979	162.647	0.127678	0.201951	0.632225	0.52724	0.798175
ABUW_RS06555		ABUW_1344	YfhL family 4Fe-4S dicluster ferredoxin	198	300	735	67	46	279	288	225.56	169.524	483.811	103.04	54.4755	369.94	281.563	241.131	-1.90239	0.514089	-3.70051	0.000215169	0.000684628	241.131	-2.0539	0.561236	-3.65961	0.000252604	0.000961383	241.131	0.151514	0.499936	0.303067	0.761839	0.912569
ABUW_RS06560		ABUW_1345	tRNA 5-hydroxyuridine modification protein YegQ	1763	4531	10798	630	330	3649	3620	2008.39	2560.38	7107.74	968.885	390.803	4838.39	3539.09	3059.1	-2.51821	0.592696	-4.24873	2.14981e-05	8.40402e-05	3059.1	-2.62398	0.649035	-4.04289	5.27971e-05	0.000243204	3059.1	0.105773	0.591177	0.17892	0.858001	0.948866
ABUW_RS06565		ABUW_1346	PLP-dependent aminotransferase family protein	353	721	564	219	315	317	453	402.135	407.424	371.251	336.803	373.039	420.326	442.875	393.407	-0.146755	0.174631	-0.840375	0.400698	0.496235	393.407	-0.281086	0.192147	-1.46287	0.143502	0.229828	393.407	0.134331	0.171144	0.784902	0.432511	0.735289
ABUW_RS06570		ABUW_1347	PhzF family phenazine biosynthesis protein	416	770	749	1622	2010	407	403	473.904	435.113	493.026	2494.5	2380.34	539.662	393.993	1030.08	2.38323	0.206373	11.5482	7.54249e-31	3.71666e-29	1030.08	2.38753	0.228397	10.4534	1.41362e-25	9.62549e-24	1030.08	-0.00430474	0.211132	-0.0203889	0.983733	0.996925
ABUW_RS06575		ABUW_1348	ferredoxin--NADP reductase	833	2316	2258	3295	4488	1030	1372	948.947	1308.73	1486.32	5067.42	5314.92	1365.73	1341.33	2404.77	2.05512	0.241157	8.52193	1.56916e-17	2.54394e-16	2404.77	1.93942	0.264754	7.32536	2.38256e-13	4.43915e-12	2404.77	0.115704	0.242423	0.477284	0.63316	0.855705
ABUW_RS06580	tsaA	ABUW_1349	tRNA (N6-threonylcarbamoyladenosine(37)-N6)-methyltransferase TrmO	381	734	623	258	347	266	444	434.032	414.77	410.087	396.782	410.935	352.703	434.076	407.626	-0.0536932	0.185875	-0.288867	0.772683	0.833918	407.626	0.0351519	0.205529	0.171032	0.864199	0.904282	407.626	-0.0888448	0.184616	-0.48124	0.630346	0.854847
ABUW_RS06585		ABUW_1350	MgtC/SapB family protein	1396	2557	2652	337	449	1063	1461	1590.31	1444.91	1745.67	518.277	531.728	1409.48	1428.35	1238.39	-1.60141	0.170419	-9.39691	5.61872e-21	1.31513e-19	1238.39	-1.43411	0.186405	-7.69354	1.43123e-14	3.13447e-13	1238.39	-0.167302	0.164912	-1.0145	0.310345	0.629767
ABUW_RS06590	gspE2	ABUW_1351	Flp T4P system ATPase	303	452	335	143	143	223	353	345.175	255.417	220.512	219.922	169.348	295.687	345.11	264.453	-0.490259	0.28979	-1.69177	0.0906891	0.144156	264.453	-0.723804	0.317271	-2.28134	0.0225281	0.0491941	264.453	0.233546	0.283605	0.823491	0.410229	0.716706
ABUW_RS06595		ABUW_1352	NirD/YgiW/YdeI family stress tolerance protein	5486	6674	4279	13738	18217	2947	4300	6249.6	3771.35	2816.63	21127.9	21573.5	3907.57	4203.89	9092.91	2.31924	0.350969	6.6081	3.89274e-11	3.40614e-10	9092.91	2.39622	0.384635	6.22985	4.66878e-10	5.26644e-09	9092.91	-0.076978	0.351295	-0.219126	0.826552	0.936958
ABUW_RS06600		ABUW_1353	response regulator transcription factor	1443	2292	1590	1737	2087	821	1316	1643.85	1295.17	1046.61	2671.36	2471.53	1088.6	1286.59	1643.39	0.953772	0.252276	3.78067	0.000156408	0.000511571	1643.39	1.11395	0.277087	4.02024	5.81385e-05	0.000265199	1643.39	-0.160183	0.253181	-0.632679	0.526943	0.798175
ABUW_RS06605		ABUW_1354	GHKL domain-containing protein	2715	4464	3347	2663	3155	1633	2378	3092.91	2522.52	2203.15	4095.46	3736.31	2165.28	2324.85	2877.21	0.587941	0.211808	2.77582	0.00550628	0.0125127	2877.21	0.802315	0.232476	3.45117	0.000558152	0.00193365	2877.21	-0.214374	0.212214	-1.01018	0.312409	0.631432
ABUW_RS06610		ABUW_1355	hemin uptake protein HemP	34818	23908	10341	10797	13568	14757	15544	39664.4	13510	6806.92	16604.8	16067.9	19567	15196.6	18202.5	-0.291408	0.621221	-0.469088	0.639006	0.713713	18202.5	-0.0894797	0.680527	-0.131486	0.895391	0.928104	18202.5	-0.201922	0.621207	-0.325049	0.745144	0.907845
ABUW_RS06615		ABUW_1356	thiamine phosphate synthase	483	957	991	1227	1583	560	899	550.23	540.783	652.322	1887.02	1874.67	742.532	878.906	1018.07	1.69373	0.186798	9.06718	1.22137e-19	2.49948e-18	1018.07	1.21282	0.205125	5.91258	3.36784e-09	3.21749e-08	1018.07	0.48091	0.188721	2.54826	0.0108262	0.0830776
ABUW_RS06620		ABUW_1357	tetratricopeptide repeat protein	1350	2704	2334	2370	3135	1271	1889	1537.91	1527.98	1536.35	3644.85	3712.63	1685.28	1846.78	2213.11	1.26195	0.133332	9.46473	2.94332e-21	7.11143e-20	2213.11	1.05814	0.146657	7.21511	5.38887e-13	9.00951e-12	2213.11	0.203806	0.134425	1.51613	0.129485	0.401393
ABUW_RS06625	mrcB	ABUW_1358	penicillin-binding protein 1B	7803	18979	20046	7648	10269	7614	10093	8889.11	10724.7	13195.2	11762	12161.1	10095.8	9867.41	10956.5	0.129147	0.221747	0.582407	0.560293	0.646624	10956.5	0.261081	0.242987	1.07446	0.282615	0.392579	10956.5	-0.131933	0.221751	-0.594959	0.551871	0.8123
ABUW_RS06630		ABUW_1359	NAD(+) kinase	2056	4989	4056	1630	2305	1823	2103	2342.18	2819.19	2669.85	2506.8	2729.7	2417.21	2056	2505.84	0.00398979	0.180897	0.0220557	0.982404	0.991404	2505.84	0.227992	0.198608	1.14795	0.250991	0.359175	2505.84	-0.224001	0.180883	-1.23838	0.215576	0.52565
ABUW_RS06635		ABUW_1360	YeaC family protein	826	1422	1325	791	1002	758	1002	940.972	803.546	872.176	1216.49	1186.62	1005.07	979.604	1000.64	0.463683	0.157408	2.94574	0.00322181	0.00779436	1000.64	0.276042	0.173076	1.59491	0.110732	0.187134	1000.64	0.187642	0.157498	1.19139	0.2335	0.548543
ABUW_RS06640		ABUW_1361	glycosyl transferase family protein	1462	2814	2093	513	611	1114	1456	1665.5	1590.14	1377.71	788.949	723.577	1477.11	1423.46	1292.35	-1.0303	0.173451	-5.93999	2.85037e-09	1.999e-08	1292.35	-0.94	0.19008	-4.94528	7.60351e-07	5.02207e-06	1292.35	-0.0902978	0.170412	-0.52988	0.596195	0.830372
ABUW_RS06645		ABUW_1362	dicarboxylate/amino acid:cation symporter	1714	3878	4199	2394	3064	1524	1591	1952.57	2191.39	2763.98	3681.76	3628.54	2020.75	1555.44	2542.06	0.666184	0.237204	2.80849	0.00497749	0.0114783	2542.06	1.03205	0.260437	3.96278	7.40826e-05	0.0003295	2542.06	-0.365869	0.237799	-1.53856	0.123912	0.390951
ABUW_RS06650		ABUW_1363	acyl-CoA dehydrogenase family protein	1668	3041	2410	3139	4033	2714	3627	1900.17	1718.41	1586.37	4827.51	4776.08	3598.63	3545.93	3136.16	1.46955	0.154849	9.49022	2.30537e-21	5.60624e-20	3136.16	0.426746	0.169332	2.52017	0.0117298	0.0279796	3136.16	1.04281	0.15498	6.72866	1.71228e-11	4.74038e-09
[truncated: 2,467 more rows]

## Sheet: legend
type	description
[truncated: 6 more rows]
