# Supplementary material for: Functional interplay between (p)ppGpp and RNAP in Acinetobacter baumannii
Source: PLoS Pathog. 2025 Dec 18;21(12):e1013795. doi: 10.1371/journal.ppat.1013795 (PMC12742793; doi:10.1371/journal.ppat.1013795)
Supplement: S2 Table — baseMean: mean of normalized counts for all samples; log2FoldChange: log2 fold change (MLE); lfcSE: standard error; stat: Wald statistic; pvalue: Wald test p-value; padj: BH adjusted p-values. (XLSX) [file ppat.1013795.s008.xlsx]

## Sheet: Table S2
																DrelA vs WT						DrelA vs DrelA rpoBR557C						DrelA rpoBR557C vs WT
geneid1	gene_name	gene_id2	description	WT_A	WT_B	relA_A	relA_B	supp_A	supp_B	WT_A	WT_B	relA_A	relA_B	supp_A	supp_B	baseMean	log2FoldChange	lfcSE	stat	pvalue	padj	baseMean	log2FoldChange	lfcSE	stat	pvalue	padj	baseMean	log2FoldChange	lfcSE	stat	pvalue	padj
ABUW_RS00005	dnaA	ABUW_0001	chromosomal replication initiator protein DnaA	2654	3359	5614	3038	6078	8672	2756.72	2859.46	5465.86	5089.7	6244.46	5990.46	4734.44	0.910996	0.090615	10.0535	8.86738e-24	5.6957e-23	4734.44	-0.21191	0.0894827	-2.36817	0.0178765	0.0292224	4734.44	1.12291	0.0899845	12.4789	9.73318e-36	1.71999e-34
ABUW_RS00010		ABUW_0002	DNA polymerase III subunit beta	8272	9702	13502	8001	9642	14230	8592.16	8259.14	13145.7	13404.4	9906.07	9829.83	10522.9	0.655841	0.0778645	8.42285	3.67432e-17	1.68455e-16	10522.9	0.427803	0.0776961	5.5061	3.66868e-08	1.21025e-07	10522.9	0.228038	0.0777803	2.93182	0.00336981	0.00645494
ABUW_RS00015	recF	ABUW_0003	DNA replication/repair protein RecF	1539	1847	3018	1456	2902	4482	1598.57	1572.32	2938.36	2439.3	2981.48	3096.09	2437.68	0.7648	0.118519	6.45299	1.09665e-10	3.39737e-10	2437.68	-0.174144	0.117135	-1.4867	0.137093	0.186289	2437.68	0.938944	0.117606	7.98378	1.41918e-15	8.84405e-15
ABUW_RS00020	gyrB	ABUW_0004	DNA topoisomerase (ATP-hydrolyzing) subunit B	17318	21741	23846	14528	18294	27389	17988.3	18507.7	23216.8	24339.4	18795	18919.8	20294.5	0.381686	0.0779427	4.89701	9.73076e-07	2.32255e-06	20294.5	0.334313	0.0779009	4.29151	1.77461e-05	4.45902e-05	20294.5	0.0473729	0.0778752	0.608318	0.542977	0.621499
ABUW_RS00025	cybC	ABUW_0005	cytochrome b562	4333	5266	5258	3358	3965	6022	4500.71	4482.85	5119.25	5625.81	4073.59	4159.89	4660.35	0.257221	0.0911198	2.82288	0.0047594	0.0081392	4660.35	0.382834	0.0911082	4.20197	2.64598e-05	6.56092e-05	4660.35	-0.125614	0.0909059	-1.3818	0.167034	0.226891
ABUW_RS00030		ABUW_0006	VTT domain-containing protein	659	664	1136	590	499	708	684.506	565.251	1106.02	988.453	512.666	489.074	724.329	0.749839	0.142538	5.26064	1.43557e-07	3.59034e-07	724.329	1.06802	0.143241	7.45611	8.91164e-14	4.44873e-13	724.329	-0.318181	0.144188	-2.20671	0.0273342	0.0446747
ABUW_RS00035		ABUW_0007	ATP-binding cassette domain-containing protein	2162	2436	6135	3463	3428	4938	2245.68	2073.72	5973.11	5801.72	3521.88	3411.08	3837.87	1.44773	0.091494	15.8232	2.15355e-56	5.78998e-55	3837.87	0.764765	0.090407	8.45914	2.69353e-17	1.6326e-16	3837.87	0.682961	0.0916263	7.45377	9.07122e-14	4.99182e-13
ABUW_RS00040		ABUW_0008	RND transporter	68	65	82	39	128	236	70.6319	55.3333	79.8362	65.3384	131.506	163.025	94.2783	0.226573	0.297585	0.761374	0.446433	0.514191	94.2783	-1.01063	0.280955	-3.59714	0.000321738	0.000701636	94.2783	1.23721	0.276248	4.47861	7.51319e-06	2.04628e-05
ABUW_RS00045		ABUW_0009	hypothetical protein	4873	7235	2750	1888	3171	5076	5061.61	6159.02	2677.43	3163.05	3257.84	3506.41	3970.89	-0.943868	0.135778	-6.95157	3.61236e-12	1.22605e-11	3970.89	-0.213747	0.136104	-1.57046	0.116307	0.160536	3970.89	-0.730121	0.135014	-5.40776	6.38184e-08	2.16603e-07
ABUW_RS00050	adeT	ABUW_0010	RND type efflux pump	160	240	100	69	190	291	166.193	204.308	97.3612	115.599	195.204	201.018	163.28	-0.817064	0.22534	-3.62592	0.000287937	0.000556649	163.28	-0.911203	0.223535	-4.07633	4.5752e-05	0.000110746	163.28	0.0941392	0.206353	0.456205	0.648242	0.71701
ABUW_RS00055	erpA	ABUW_0011	iron-sulfur cluster insertion protein ErpA	1102	1392	2148	1307	964	1389	1144.65	1184.98	2091.32	2189.68	990.401	959.496	1426.75	0.876249	0.0991267	8.83969	9.5985e-19	4.78526e-18	1426.75	1.13418	0.0994717	11.402	4.08471e-30	5.43281e-29	1426.75	-0.257931	0.100493	-2.56665	0.0102685	0.0181503
ABUW_RS00060		ABUW_0012	alpha/beta fold hydrolase	108	131	292	125	175	254	112.18	111.518	284.295	209.418	179.793	175.459	178.777	1.1562	0.22118	5.22742	1.71896e-07	4.26229e-07	178.777	0.489543	0.212482	2.30393	0.0212267	0.034276	178.777	0.666655	0.220174	3.02785	0.00246299	0.00484109
ABUW_RS00065		ABUW_0013	anhydro-N-acetylmuramic acid kinase	2157	2809	2912	2021	2272	3422	2240.48	2391.25	2835.16	3385.87	2334.22	2363.86	2591.81	0.423124	0.117117	3.61284	0.000302858	0.000584545	2591.81	0.402795	0.116926	3.44486	0.000571354	0.00121296	2591.81	0.0203293	0.116852	0.173976	0.861885	0.896417
ABUW_RS00070		ABUW_0014	tyrosine--tRNA ligase	7621	9379	14151	8381	9905	14416	7915.96	7984.17	13777.6	14041.1	10176.3	9958.31	10642.2	0.806862	0.0760507	10.6095	2.69102e-26	1.98998e-25	10642.2	0.466347	0.0758206	6.15066	7.71626e-10	2.95163e-09	10642.2	0.340516	0.0759839	4.48142	7.41491e-06	2.02244e-05
ABUW_RS00075		ABUW_0015	16S ribosomal RNA	3575	3468	7350	5202	1872	13467	3713.37	2952.25	7156.05	8715.14	1923.27	9302.76	5627.14	1.2516	0.794171	1.57598	0.11503	0.156139	5627.14	0.499448	0.794086	0.62896	0.529375	0.598729	5627.14	0.75215	0.794161	0.9471	0.343588	0.420574
ABUW_RS00080		ABUW_0016	tRNA-Ile	32	21	118	36	54	80	33.2385	17.8769	114.886	60.3124	55.4789	55.2626	56.1759	1.81461	0.437138	4.15112	3.30849e-05	7.01586e-05	56.1759	0.683698	0.410315	1.66628	0.0956583	0.134803	56.1759	1.13091	0.437973	2.58215	0.00981859	0.0174326
ABUW_RS00085		ABUW_0017	tRNA-Ala	3	9	17	3	16	20	3.11611	7.66154	16.5514	5.02603	16.4382	13.8156	10.4348	1.04415	0.871552	1.19804	0.230902	0.288755	10.4348	-0.413798	0.799997	-0.517249	0.604982	0.668179	10.4348	1.45795	0.836412	1.7431	0.0813162	0.120076
ABUW_RS00090		ABUW_0018	23S ribosomal RNA	5411	6660	6692	5100	4510	3936	5620.43	5669.54	6515.41	8544.26	4633.52	2718.92	5617.01	0.415489	0.344748	1.2052	0.228128	0.285843	5617.01	1.03454	0.344849	2.99998	0.00269998	0.00511203	5617.01	-0.619049	0.344836	-1.7952	0.0726217	0.108601
ABUW_RS00095	rrf	ABUW_0019	5S ribosomal RNA	0	1	2	1	1	2	0	0.851282	1.94722	1.67534	1.02739	1.38156	1.14713	1.98005	2.31266	0.856181	0.391898	0.46025	1.14713	0.584202	2.01905	0.289345	0.772317	0.816338	1.14713	1.39585	2.31015	0.604224	0.545694	0.623745
ABUW_RS00100		ABUW_0020	glutathione S-transferase family protein	926	1308	509	279	806	1181	961.84	1113.48	495.569	467.421	828.074	815.814	780.366	-1.10572	0.132081	-8.37157	5.6856e-17	2.5815e-16	780.366	-0.767947	0.132596	-5.79162	6.97122e-09	2.46151e-08	780.366	-0.337778	0.125421	-2.69315	0.00707799	0.0128269
ABUW_RS00105		ABUW_0021	TIGR04219 family outer membrane beta-barrel protein	1463	1634	1582	986	1315	2019	1519.62	1390.99	1540.25	1651.89	1351.01	1394.69	1474.74	0.131971	0.106912	1.23438	0.21706	0.274719	1474.74	0.214838	0.106785	2.01188	0.0442323	0.067296	1474.74	-0.0828678	0.105936	-0.78224	0.434074	0.515086
ABUW_RS00110		ABUW_0022	sodium-dependent transporter	8112	11706	2724	2015	7591	11326	8425.97	9965.11	2652.12	3375.82	7798.9	7823.8	6673.62	-1.61149	0.140599	-11.4616	2.05718e-30	1.87034e-29	6673.62	-1.376	0.140626	-9.78484	1.30802e-22	1.11896e-21	6673.62	-0.235489	0.139377	-1.68958	0.0911086	0.13256
ABUW_RS00115		ABUW_0023	methionine/alanine import family NSS transporter small subunit	609	875	253	165	571	892	632.571	744.872	246.324	276.432	586.638	616.178	517.169	-1.40769	0.155731	-9.03923	1.5778e-19	8.21417e-19	517.169	-1.21149	0.155901	-7.77089	7.79348e-15	4.06861e-14	517.169	-0.196198	0.143406	-1.36813	0.171271	0.231477
ABUW_RS00120	rsmB	ABUW_0024	16S rRNA (cytosine(967)-C(5))-methyltransferase RsmB	2204	2928	4782	2896	2259	3585	2289.3	2492.55	4655.81	4851.8	2320.87	2476.45	3181.13	0.990507	0.0975779	10.1509	3.28211e-24	2.15224e-23	3181.13	0.985654	0.0973758	10.1222	4.40572e-24	4.11492e-23	3181.13	0.00485321	0.0980005	0.0495223	0.960503	0.969778
ABUW_RS00125	fmt	ABUW_0025	methionyl-tRNA formyltransferase	2235	2725	4350	2654	2082	3086	2321.5	2319.74	4235.21	4446.36	2139.02	2131.75	2932.27	0.902656	0.0868143	10.3975	2.54392e-25	1.7965e-24	2932.27	1.02272	0.0867775	11.7855	4.6354e-32	6.68492e-31	2932.27	-0.120062	0.0873948	-1.37379	0.169508	0.229341
ABUW_RS00130	ilvD	ABUW_0026	dihydroxy-acid dehydratase	27517	33828	26046	16369	28615	42633	28582	28797.2	25358.7	27423.7	29398.7	29450.1	28168.4	-0.120706	0.0821648	-1.46908	0.141812	0.187753	28168.4	-0.157188	0.0821411	-1.91364	0.0556662	0.08285	28168.4	0.0364821	0.082032	0.44473	0.656515	0.72382
ABUW_RS00135		ABUW_0027	hypothetical protein	1628	2093	2138	1159	2273	3463	1691.01	1781.73	2081.58	1941.72	2335.25	2392.18	2037.25	0.213731	0.0978848	2.1835	0.0289992	0.0442094	2037.25	-0.231085	0.0969167	-2.38437	0.0171085	0.0280839	2037.25	0.444816	0.0963372	4.61728	3.88794e-06	1.09866e-05
ABUW_RS00140		ABUW_0028	sulfite exporter TauE/SafE family protein	121	152	133	91	142	229	125.683	129.395	129.49	152.456	145.889	158.189	140.184	0.131753	0.220741	0.596868	0.550595	0.614766	140.184	-0.124169	0.216451	-0.573658	0.566199	0.630712	140.184	0.255922	0.211991	1.20723	0.227344	0.296098
ABUW_RS00145		ABUW_0029	LysR family transcriptional regulator	466	604	465	270	406	660	484.036	514.174	452.73	452.343	417.119	455.916	462.72	-0.142208	0.137673	-1.03294	0.301631	0.366239	462.72	0.0492084	0.137896	0.35685	0.721204	0.771196	462.72	-0.191417	0.134161	-1.42676	0.153648	0.210226
ABUW_RS00150		ABUW_0030	pyrimidine permease	1197	1412	2667	1709	1938	2918	1243.33	1202.01	2596.62	2863.16	1991.08	2015.7	1985.32	1.15729	0.101353	11.4183	3.38624e-30	3.03471e-29	1985.32	0.444353	0.0995681	4.46281	8.08936e-06	2.10279e-05	1985.32	0.712933	0.10107	7.05385	1.74033e-12	8.76921e-12
ABUW_RS00155	ppc	ABUW_0031	phosphoenolpyruvate carboxylase	45583	59294	18551	12912	15660	22252	47347.3	50475.9	18061.5	21632.1	16088.9	15371.3	28162.8	-1.30166	0.112654	-11.5545	7.00142e-31	6.53929e-30	28162.8	0.33506	0.112816	2.96996	0.00297839	0.00560533	28162.8	-1.63672	0.112598	-14.536	7.16417e-48	1.96832e-46
ABUW_RS00160		ABUW_0033	TetR/AcrR family transcriptional regulator	720	816	758	440	658	968	747.867	694.646	737.998	737.152	676.021	668.677	710.393	0.0334024	0.118105	0.282819	0.777315	0.823477	710.393	0.133942	0.117928	1.1358	0.256041	0.321025	710.393	-0.10054	0.115904	-0.867436	0.385703	0.464644
ABUW_RS00165		ABUW_0034	efflux RND transporter periplasmic adaptor subunit	19926	25666	11707	7755	23484	35454	20697.2	21849	11398.1	12992.3	24127.2	24491	19259.1	-0.803336	0.0983784	-8.16577	3.19379e-16	1.37635e-15	19259.1	-0.995779	0.0983304	-10.1269	4.19864e-24	3.93126e-23	19259.1	0.192443	0.0979908	1.96389	0.0495431	0.0768674
ABUW_RS00170		ABUW_0035	efflux RND transporter permease subunit	42244	58950	26631	17856	50984	76490	43879	50183.1	25928.3	29915	52380.3	52837.9	42520.6	-0.752476	0.112455	-6.69132	2.21164e-11	7.16403e-11	42520.6	-0.914147	0.112438	-8.13023	4.28493e-16	2.40007e-15	42520.6	0.161671	0.112312	1.43949	0.150013	0.206001
ABUW_RS00175		ABUW_0036	hypothetical protein	687	1062	1152	639	2025	3233	713.59	904.061	1121.6	1070.55	2080.46	2233.3	1353.93	0.43749	0.139797	3.12947	0.00175124	0.00311957	1353.93	-0.975923	0.136909	-7.12824	1.0166e-12	4.72405e-12	1353.93	1.41341	0.13679	10.3327	5.01277e-25	5.39087e-24
ABUW_RS00180	dnaJ	ABUW_0037	molecular chaperone DnaJ	16996	21995	23274	15577	5773	8823	17653.8	18723.9	22659.8	26096.8	5931.11	6094.77	16193.4	0.422208	0.102125	4.13421	3.56178e-05	7.52332e-05	16193.4	2.01906	0.102587	19.6815	3.10866e-86	2.38796e-84	16193.4	-1.59685	0.102575	-15.5677	1.20738e-54	4.09421e-53
ABUW_RS00185		ABUW_0038	hypothetical protein	47	53	132	47	84	135	48.8191	45.1179	128.517	78.7412	86.3005	93.2556	80.1252	1.16803	0.324968	3.59428	0.000325296	0.000624382	80.1252	0.228908	0.307524	0.744357	0.456661	0.528395	80.1252	0.939118	0.320359	2.93146	0.00337375	0.00645921
ABUW_RS00190	dapB	ABUW_0039	4-hydroxy-tetrahydrodipicolinate reductase	3834	4477	3987	2365	4665	6869	3982.39	3811.19	3881.79	3962.19	4792.76	4744.98	4195.88	0.00914266	0.0839197	0.108945	0.913246	0.93326	4195.88	-0.282369	0.0835307	-3.38043	0.000723734	0.00150858	4195.88	0.291512	0.0829488	3.51436	0.000440811	0.000969732
ABUW_RS00195		ABUW_0040	START domain-containing protein	1341	1578	979	492	1101	1607	1392.9	1343.32	953.166	824.27	1131.15	1110.09	1125.82	-0.616243	0.117203	-5.25792	1.45691e-07	3.63647e-07	1125.82	-0.328318	0.117527	-2.79356	0.0052132	0.00941577	1125.82	-0.287925	0.114057	-2.5244	0.0115897	0.0202148
ABUW_RS00200		ABUW_0041	MFS transporter	377	453	464	285	335	553	391.591	385.631	451.756	477.473	344.175	382.002	405.438	0.255005	0.143679	1.77482	0.0759269	0.106863	405.438	0.349146	0.143359	2.43546	0.014873	0.0247927	405.438	-0.0941407	0.141995	-0.662984	0.507341	0.588122
ABUW_RS00205	dkgB	ABUW_0042	2,5-didehydrogluconate reductase DkgB	283	364	393	241	292	426	293.953	309.867	382.63	403.758	299.997	294.273	330.746	0.37686	0.14998	2.51274	0.0119798	0.0194278	330.746	0.40171	0.149087	2.69446	0.00705018	0.0124997	330.746	-0.0248494	0.148442	-0.167401	0.867054	0.899805
ABUW_RS00210		ABUW_0043	LysR family transcriptional regulator	444	534	506	304	556	822	461.185	454.585	492.648	509.305	571.227	567.823	509.462	0.128014	0.129145	0.991239	0.321569	0.386704	509.462	-0.186859	0.126859	-1.47297	0.14076	0.190721	509.462	0.314873	0.124668	2.5257	0.0115468	0.0201494
ABUW_RS00215		ABUW_0044	hypothetical protein	47	57	39	35	52	68	48.8191	48.5231	37.9709	58.6371	53.4241	46.9732	49.0579	-0.0439539	0.368407	-0.119308	0.905031	0.926293	49.0579	-0.0833857	0.365041	-0.228428	0.819313	0.854333	49.0579	0.0394318	0.353585	0.11152	0.911204	0.934034
ABUW_RS00220		ABUW_0045	PLP-dependent aminotransferase family protein	607	809	510	324	470	661	630.493	688.687	496.542	542.812	482.872	456.607	549.669	-0.34978	0.134231	-2.60582	0.00916557	0.0151312	549.669	0.14274	0.135722	1.05171	0.292931	0.360825	549.669	-0.492521	0.131523	-3.74475	0.000180572	0.000419292
ABUW_RS00225		ABUW_0046	NAD(P)-dependent alcohol dehydrogenase	2345	3073	1995	1326	1925	2908	2435.76	2615.99	1942.36	2221.51	1977.72	2008.79	2200.35	-0.28199	0.109185	-2.58269	0.00980346	0.0161066	2200.35	0.0598381	0.109451	0.546711	0.584577	0.648305	2200.35	-0.341829	0.108214	-3.15882	0.00158407	0.00321947
ABUW_RS00230		ABUW_0047	DNA-3-methyladenine glycosylase I	706	834	742	451	820	1141	733.325	709.969	722.42	755.58	842.457	788.182	758.656	0.0325408	0.118233	0.275225	0.783143	0.828483	758.656	-0.142407	0.117086	-1.21626	0.223887	0.285859	758.656	0.174948	0.115045	1.52069	0.128339	0.180383
ABUW_RS00235		ABUW_0048	hypothetical protein	388	514	613	359	400	551	403.017	437.559	596.824	601.449	410.955	380.621	471.737	0.509663	0.136103	3.74468	0.000180623	0.000355207	471.737	0.600449	0.135772	4.42247	9.75774e-06	2.5208e-05	471.737	-0.0907858	0.136032	-0.667384	0.504527	0.585401
ABUW_RS00240		ABUW_0049	M23 family metallopeptidase	611	694	516	317	587	915	634.648	590.79	502.384	531.084	603.076	632.066	582.341	-0.247948	0.129004	-1.92202	0.054603	0.0792924	582.341	-0.261633	0.128355	-2.03835	0.0415145	0.0635723	582.341	0.0136843	0.124342	0.110053	0.912367	0.934795
ABUW_RS00245	mutY	ABUW_0050	A/G-specific adenine glycosylase	396	471	1239	681	868	1274	411.327	400.954	1206.31	1140.91	891.772	880.056	821.887	1.53352	0.116558	13.1567	1.55716e-39	2.12361e-38	821.887	0.408044	0.110335	3.69822	0.000217121	0.000483289	821.887	1.12547	0.115894	9.71123	2.70058e-22	2.49754e-21
ABUW_RS00250		ABUW_0051	HIT family protein	3890	5653	1374	941	2038	3149	4040.56	4812.3	1337.74	1576.5	2093.81	2175.27	2672.7	-1.60665	0.131507	-12.2172	2.51458e-34	2.73551e-33	2672.7	-0.55437	0.13225	-4.19184	2.76696e-05	6.84286e-05	2672.7	-1.05228	0.129503	-8.12557	4.45267e-16	2.86005e-15
ABUW_RS00255		ABUW_0052	dienelactone hydrolase family protein	9828	11125	5380	3203	5918	8689	10208.4	9470.51	5238.03	5366.13	6080.08	6002.21	7060.89	-0.892188	0.0861716	-10.3536	4.02981e-25	2.79341e-24	7060.89	-0.188506	0.0864487	-2.18055	0.0292169	0.0460328	7060.89	-0.703682	0.0855251	-8.22778	1.90712e-16	1.26603e-15
ABUW_RS00260		ABUW_0053	DUF1328 domain-containing protein	97	144	71	39	171	270	100.754	122.585	69.1265	65.3384	175.683	186.511	120	-0.730857	0.25635	-2.85101	0.00435805	0.00749712	120	-1.42568	0.248706	-5.7324	9.90198e-09	3.45102e-08	120	0.694826	0.225686	3.07874	0.00207881	0.00414002
ABUW_RS00265		ABUW_0054	YcgN family cysteine cluster protein	240	245	710	413	253	402	249.289	208.564	691.265	691.917	259.929	277.694	396.443	1.59919	0.154405	10.3572	3.88358e-25	2.69701e-24	396.443	1.36073	0.151101	9.00546	2.14764e-19	1.47513e-18	396.443	0.238461	0.158615	1.5034	0.132736	0.185113
ABUW_RS00270		ABUW_0055	PQQ-dependent sugar dehydrogenase	674	1032	245	167	462	771	700.087	878.523	238.535	279.783	474.653	532.593	517.362	-1.61762	0.175068	-9.23998	2.46551e-20	1.3372e-19	517.362	-0.969954	0.176548	-5.49399	3.92944e-08	1.294e-07	517.362	-0.647669	0.164848	-3.92889	8.53376e-05	0.000206036
ABUW_RS00275		ABUW_0056	replication-associated recombination protein A	2296	2963	2486	1506	1843	2847	2384.86	2522.35	2420.4	2523.07	1893.47	1966.66	2285.14	0.00926512	0.0939995	0.0985656	0.921483	0.940473	2285.14	0.355326	0.0943225	3.76714	0.00016513	0.000372854	2285.14	-0.346061	0.0935089	-3.70083	0.000214892	0.00049441
ABUW_RS00280		ABUW_0057	formate/nitrite transporter family protein	223	305	245	128	175	291	231.631	259.641	238.535	214.444	179.793	201.018	220.844	-0.112342	0.18478	-0.607978	0.543202	0.607792	220.844	0.252747	0.186511	1.35513	0.175377	0.231865	220.844	-0.365089	0.181271	-2.01405	0.044004	0.0689554
ABUW_RS00285		ABUW_0058	hypothetical protein	110	154	125	53	45	72	114.257	131.097	121.702	88.7933	46.2324	49.7363	91.9697	-0.203928	0.271484	-0.751163	0.452555	0.520286	91.9697	1.14834	0.28983	3.9621	7.42922e-05	0.00017543	91.9697	-1.35226	0.281714	-4.80014	1.58556e-06	4.64802e-06
ABUW_RS00290	purC	ABUW_0059	phosphoribosylaminoimidazolesuccinocarboxamide synthase	5857	7897	11081	7308	5470	8277	6083.69	6722.57	10788.6	12243.4	5619.81	5717.6	7862.61	0.84607	0.105219	8.04107	8.90559e-16	3.72866e-15	7862.61	1.02196	0.105238	9.71094	2.70815e-22	2.2602e-21	7862.61	-0.175887	0.105399	-1.66877	0.0951627	0.137872
ABUW_RS00295		ABUW_0060	hypothetical protein	5682	7140	7951	4934	6155	9330	5901.92	6078.15	7741.19	8266.15	6323.57	6445	6792.66	0.4174	0.0847166	4.92701	8.34972e-07	2.00436e-06	6792.66	0.32543	0.0845732	3.84791	0.000119128	0.000272738	6792.66	0.0919693	0.0845282	1.08803	0.276581	0.348178
ABUW_RS00300		ABUW_0061	4-hydroxy-tetrahydrodipicolinate synthase	17203	19545	20106	12105	16247	24182	17868.8	16638.3	19575.4	20280	16692	16704.5	17959.8	0.207833	0.0830283	2.50316	0.012309	0.0199102	17959.8	0.254947	0.0830073	3.07138	0.00213074	0.00411076	17959.8	-0.0471137	0.0829345	-0.568083	0.569979	0.647179
ABUW_RS00305	pncA	ABUW_0062	bifunctional nicotinamidase/pyrazinamidase	1102	1325	672	409	721	1061	1144.65	1127.95	654.267	685.216	740.746	732.92	847.625	-0.76518	0.111305	-6.87462	6.21547e-12	2.09258e-11	847.625	-0.140102	0.112821	-1.2418	0.21431	0.275594	847.625	-0.625078	0.107586	-5.81001	6.24696e-09	2.31889e-08
ABUW_RS00310		ABUW_0063	bile acid:sodium symporter family protein	890	1170	671	424	655	968	924.447	996	653.294	710.346	672.939	668.677	770.95	-0.498979	0.120215	-4.1507	3.31455e-05	7.02477e-05	770.95	0.0194703	0.121462	0.1603	0.872645	0.898669	770.95	-0.518449	0.117409	-4.41577	1.00653e-05	2.69074e-05
ABUW_RS00315		ABUW_0064	MATE family efflux transporter	125	144	167	85	181	284	129.838	122.585	162.593	142.404	185.957	196.182	156.593	0.284249	0.211239	1.34563	0.178423	0.230705	156.593	-0.317361	0.20366	-1.55829	0.119165	0.164179	156.593	0.60161	0.201292	2.98874	0.00280127	0.00546319
ABUW_RS00320		ABUW_0065	DUF523 domain-containing protein	63	75	115	66	158	224	65.4384	63.8461	111.965	110.573	162.327	154.735	111.481	0.785325	0.248542	3.15973	0.00157917	0.00282913	111.481	-0.508051	0.228503	-2.22339	0.0261898	0.0415591	111.481	1.29338	0.235264	5.49755	3.85094e-08	1.33471e-07
ABUW_RS00325	hppD	ABUW_0066	4-hydroxyphenylpyruvate dioxygenase	4052	5042	6693	3783	686	1006	4208.83	4292.16	6516.39	6337.83	704.788	694.927	3792.49	0.596772	0.0836273	7.13609	9.60211e-13	3.38728e-12	3792.49	3.19992	0.0895907	35.7171	2.14371e-279	8.06891e-276	3792.49	-2.60315	0.0896895	-29.024	3.27515e-185	7.70479e-183
ABUW_RS00330		ABUW_0067	IclR family transcriptional regulator	1306	1509	808	420	1278	1940	1356.55	1284.58	786.679	703.645	1313	1340.12	1130.76	-0.819514	0.114132	-7.18038	6.95156e-13	2.47546e-12	1130.76	-0.826861	0.113811	-7.2652	3.72483e-13	1.77023e-12	1130.76	0.00734725	0.109032	0.0673861	0.946274	0.959789
ABUW_RS00335		ABUW_0068	VOC family protein	224	285	429	257	127	187	232.67	242.615	417.68	430.564	130.478	129.176	263.864	0.833218	0.159657	5.21878	1.80101e-07	4.4628e-07	263.864	1.70697	0.167758	10.1751	2.56007e-24	2.41506e-23	263.864	-0.873748	0.170507	-5.12442	2.98461e-07	9.44832e-07
ABUW_RS00340	maiA	ABUW_0069	maleylacetoacetate isomerase	231	288	528	263	143	192	239.941	245.169	514.067	440.616	146.916	132.63	286.557	0.982523	0.167844	5.85377	4.80561e-09	1.331e-08	286.557	1.78361	0.17452	10.2201	1.61166e-24	1.53966e-23	286.557	-0.801091	0.177953	-4.5017	6.74133e-06	1.84541e-05
ABUW_RS00345	fahA	ABUW_0070	fumarylacetoacetase	735	865	1462	772	400	602	763.448	736.359	1423.42	1293.37	410.955	415.851	840.566	0.860435	0.115886	7.42482	1.1293e-13	4.22115e-13	840.566	1.71863	0.119411	14.3926	5.75962e-47	1.47478e-45	840.566	-0.858194	0.120692	-7.11062	1.15526e-12	5.86038e-12
ABUW_RS00350	aroP1	ABUW_0071	aromatic amino acid permease	667	787	1738	959	522	777	692.816	669.959	1692.14	1606.66	536.296	536.738	955.767	1.27743	0.108428	11.7814	4.86941e-32	4.76064e-31	955.767	1.62169	0.109388	14.8251	1.0085e-49	2.85414e-48	955.767	-0.344261	0.112162	-3.06932	0.00214546	0.00426148
ABUW_RS00355		ABUW_0072	Peptidase M15	72	62	103	51	70	104	74.7867	52.7795	100.282	85.4426	71.9171	71.8413	76.1749	0.56011	0.302002	1.85466	0.0636451	0.0909837	76.1749	0.37944	0.296731	1.27873	0.200991	0.260424	76.1749	0.18067	0.298496	0.605269	0.545	0.62352
ABUW_RS00360	zigA	ABUW_0073	GTPase metallochaperone ZigA	40	48	46	31	62	115	41.5482	40.8615	44.7862	51.9357	63.698	79.4399	53.7116	0.218932	0.352038	0.621898	0.534009	0.599287	53.7116	-0.585992	0.335337	-1.74747	0.0805554	0.114896	53.7116	0.804923	0.329204	2.44506	0.0144827	0.0248804
ABUW_RS00365		ABUW_0074	acyltransferase	453	448	379	260	310	439	470.533	381.374	368.999	435.59	318.49	303.253	379.707	-0.0871227	0.171743	-0.507287	0.611953	0.672916	379.707	0.366166	0.173331	2.11252	0.0346415	0.0537028	379.707	-0.453288	0.170187	-2.66347	0.00773386	0.0139617
ABUW_RS00370	hutC	ABUW_0075	histidine utilization repressor	881	1049	1416	773	1508	2118	915.098	892.995	1378.63	1295.04	1549.3	1463.08	1249.02	0.566858	0.106642	5.31554	1.0634e-07	2.68994e-07	1249.02	-0.168988	0.104297	-1.62026	0.105176	0.146623	1249.02	0.735846	0.10463	7.03285	2.02363e-12	1.01155e-11
ABUW_RS00375		ABUW_0076	HutD family protein	355	404	564	308	605	979	368.74	343.918	549.117	516.006	621.569	676.276	512.604	0.584352	0.138829	4.20914	2.56344e-05	5.48538e-05	512.604	-0.283854	0.133738	-2.12247	0.0337986	0.0525042	512.604	0.868206	0.134563	6.45205	1.1035e-10	4.73073e-10
ABUW_RS00380	hutU	ABUW_0077	urocanate hydratase	4602	6194	2165	1526	542	874	4780.12	5272.84	2107.87	2556.58	556.844	603.744	2646.33	-1.11064	0.127224	-8.72983	2.55058e-18	1.24358e-17	2646.33	2.00232	0.13236	15.1279	1.06086e-51	3.35554e-50	2646.33	-3.11297	0.130865	-23.7876	4.48412e-125	6.49163e-123
ABUW_RS00385	hutH	ABUW_0078	histidine ammonia-lyase	2646	3898	2468	1576	1221	1832	2748.41	3318.3	2402.87	2640.34	1254.44	1265.51	2271.65	-0.268404	0.124074	-2.16326	0.0305211	0.04623	2271.65	0.999576	0.125608	7.95787	1.75023e-15	9.4382e-15	2271.65	-1.26798	0.124728	-10.166	2.81273e-24	2.91656e-23
ABUW_RS00390	proY	ABUW_0079	amino acid permease	1136	1512	1693	1010	770	1084	1179.97	1287.14	1648.33	1692.1	791.088	748.808	1224.57	0.435634	0.107306	4.05972	4.91309e-05	0.000102283	1224.57	1.11796	0.108963	10.26	1.06676e-24	1.02956e-23	1224.57	-0.682325	0.108863	-6.26775	3.66314e-10	1.51517e-09
ABUW_RS00395		ABUW_0080	imidazolonepropionase	1002	1261	1266	746	458	694	1040.78	1073.47	1232.59	1249.81	470.543	479.403	924.432	0.230699	0.105673	2.18314	0.0290253	0.0442312	924.432	1.38453	0.109993	12.5874	2.4755e-36	4.27421e-35	924.432	-1.15383	0.109231	-10.5633	4.40983e-26	5.07603e-25
ABUW_RS00400	hutG	ABUW_0081	formimidoylglutamase	264	327	367	202	149	249	274.218	278.369	357.316	338.42	153.081	172.005	262.235	0.335044	0.164	2.04295	0.0410575	0.0609146	262.235	1.0948	0.169555	6.45693	1.06851e-10	4.33859e-10	262.235	-0.759759	0.168595	-4.50642	6.59302e-06	1.80612e-05
ABUW_RS00405		ABUW_0082	DUF885 domain-containing protein	508	553	211	99	290	431	527.662	470.759	205.432	165.859	297.942	297.727	327.564	-1.4092	0.173796	-8.10834	5.13163e-16	2.18748e-15	327.564	-0.665325	0.176671	-3.76589	0.000165957	0.000374497	327.564	-0.743874	0.16141	-4.60861	4.05364e-06	1.14121e-05
ABUW_RS00410		ABUW_0083	HAD family hydrolase	737	834	881	556	221	300	765.525	709.969	857.752	931.492	227.053	207.235	616.504	0.276124	0.128472	2.14929	0.0316116	0.0477855	616.504	2.04459	0.138726	14.7384	3.65558e-49	1.01174e-47	616.504	-1.76847	0.138032	-12.812	1.4038e-37	2.6158e-36
ABUW_RS00415	murI	ABUW_0084	glutamate racemase	1052	1095	905	637	299	382	1092.72	932.154	881.119	1067.19	307.189	263.879	757.375	-0.0588971	0.155212	-0.379463	0.704344	0.75899	757.375	1.77109	0.161969	10.9347	7.86485e-28	9.22221e-27	757.375	-1.82998	0.160616	-11.3935	4.50487e-30	6.37456e-29
ABUW_RS00425		ABUW_0086	DNA cytosine methyltransferase	1030	1218	1586	832	994	1531	1069.87	1036.86	1544.15	1393.89	1021.22	1057.59	1187.26	0.483231	0.109695	4.40523	1.05671e-05	2.32463e-05	1187.26	0.501414	0.109341	4.58578	4.523e-06	1.20315e-05	1187.26	-0.0181829	0.10937	-0.166251	0.867959	0.900496
ABUW_RS00430		ABUW_0087	ATP-binding protein	7006	8091	5303	3026	4062	5943	7277.16	6887.72	5163.06	5069.59	4173.25	4105.32	5446.02	-0.468713	0.0834664	-5.61559	1.9589e-08	5.25165e-08	5446.02	0.306137	0.0839245	3.64776	0.000264533	0.000582607	5446.02	-0.77485	0.0831517	-9.3185	1.17993e-20	9.9357e-20
ABUW_RS00435		ABUW_0088	hypothetical protein	12115	14661	7593	4590	6798	10194	12583.9	12480.6	7392.64	7689.83	6984.18	7041.83	9028.84	-0.733205	0.0779654	-9.40424	5.24075e-21	2.93982e-20	9028.84	0.104274	0.0782779	1.3321	0.182828	0.240449	9028.84	-0.837479	0.0776132	-10.7904	3.82009e-27	4.69896e-26
ABUW_RS00440	glmS	ABUW_0089	glutamine--fructose-6-phosphate transaminase (isomerizing)	24832	33104	28629	18689	13907	20675	25793.1	28180.8	27873.5	31310.5	14287.9	14281.9	23621.3	0.132689	0.0992074	1.33749	0.181063	0.233637	23621.3	1.05051	0.0993389	10.575	3.89189e-26	4.1265e-25	23621.3	-0.91782	0.099288	-9.24402	2.37409e-20	1.9683e-19
ABUW_RS00445	glmU	ABUW_0090	bifunctional UDP-N-acetylglucosamine diphosphorylase/glucosamine-1-phosphate N-acetyltransferase GlmU	18204	21586	20737	12873	10839	16299	18908.6	18375.8	20189.8	21566.7	11135.8	11259.1	16906	0.163214	0.081579	2.00069	0.0454262	0.0669476	16906	0.898544	0.0817445	10.9921	4.17078e-28	4.96798e-27	16906	-0.73533	0.0816637	-9.00436	2.16923e-19	1.71895e-18
ABUW_RS00450		ABUW_0091	phosphatidylglycerophosphatase A	1156	1835	1747	1168	1358	2005	1200.74	1562.1	1700.9	1956.8	1395.19	1385.02	1533.46	0.401781	0.149313	2.69086	0.00712671	0.011983	1533.46	0.393997	0.149081	2.64283	0.00822152	0.0144269	1533.46	0.00778376	0.148946	0.0522588	0.958322	0.968356
ABUW_RS00455	thiL	ABUW_0092	thiamine-phosphate kinase	2414	3067	3219	1915	2263	3395	2507.43	2610.88	3134.06	3208.29	2324.98	2345.21	2688.47	0.308551	0.0874929	3.52658	0.000420969	0.000799056	2688.47	0.440909	0.0874789	5.04018	4.65097e-07	1.35918e-06	2688.47	-0.132358	0.0872067	-1.51776	0.129076	0.181217
ABUW_RS00460	nusB	ABUW_0093	transcription antitermination factor NusB	6132	7608	9267	5249	5404	8123	6369.33	6476.55	9022.46	8793.88	5552	5611.22	6970.91	0.472084	0.0780022	6.05219	1.4289e-09	4.1025e-09	6970.91	0.674618	0.0780459	8.64387	5.43396e-18	3.46082e-17	6970.91	-0.202534	0.0780387	-2.59531	0.00945069	0.0168111
ABUW_RS00465	ribE	ABUW_0094	6,7-dimethyl-8-ribityllumazine synthase	8272	10703	10740	6541	7643	11008	8592.16	9111.27	10456.6	10958.4	7852.32	7604.13	9095.82	0.274147	0.0850508	3.22333	0.00126709	0.00229294	9095.82	0.470242	0.0850773	5.52723	3.25326e-08	1.08078e-07	9095.82	-0.196095	0.0849751	-2.30767	0.0210174	0.0351211
ABUW_RS00470		ABUW_0095	bifunctional 3,4-dihydroxy-2-butanone-4-phosphate synthase/GTP cyclohydrolase II	14806	18147	17975	10540	15292	22702	15379.1	15448.2	17500.7	17658.1	15710.8	15682.1	16229.8	0.189622	0.0732064	2.59023	0.0095911	0.0157715	16229.8	0.163402	0.0731594	2.2335	0.0255158	0.0405239	16229.8	0.0262199	0.0730605	0.358879	0.719686	0.778195
ABUW_RS00475	advA	ABUW_0096	antibiotic susceptibility and division protein of Acinetobacter	6693	8016	8271	5076	6332	9228	6952.05	6823.88	8052.74	8504.05	6505.42	6374.54	7202.11	0.264816	0.0819144	3.23284	0.00122568	0.00222348	7202.11	0.3619	0.0818894	4.41938	9.89842e-06	2.55539e-05	7202.11	-0.0970843	0.0817472	-1.18762	0.234985	0.30405
ABUW_RS00480	serB	ABUW_0097	phosphoserine phosphatase SerB	4654	5539	6619	4112	3679	5871	4834.13	4715.25	6444.34	6889.02	3779.76	4055.58	5119.68	0.481017	0.0913461	5.26587	1.39526e-07	3.49418e-07	5119.68	0.765799	0.0914652	8.37258	5.63708e-17	3.37866e-16	5119.68	-0.284782	0.0914638	-3.11361	0.00184816	0.00371606
ABUW_RS00485	AciT	ABUW_0098	Acinetobacter ciprofloxacin tolerance protein	4313	4882	4957	3027	9086	13141	4479.93	4155.96	4826.19	5071.27	9334.84	9077.57	6157.63	0.19637	0.0899628	2.1828	0.0290507	0.0442521	6157.63	-0.896096	0.0892337	-10.0421	9.9496e-24	9.11199e-23	6157.63	1.09247	0.0889551	12.2811	1.1442e-34	1.95763e-33
ABUW_RS00490		ABUW_0099	SCP-2 sterol transfer family protein	3263	4011	3790	2370	3632	5677	3389.29	3414.49	3689.99	3970.57	3731.47	3921.57	3686.23	0.169875	0.091298	1.86067	0.0627908	0.0898649	3686.23	-0.000185345	0.0909918	-0.00203694	0.998375	0.998906	3686.23	0.170061	0.0906112	1.87682	0.060543	0.0920372
ABUW_RS00495		ABUW_0100	D-tyrosyl-tRNA(Tyr) deacylase	431	525	767	470	741	1168	447.681	446.923	746.76	787.412	761.294	806.833	666.151	0.775711	0.12322	6.29534	3.06737e-10	9.21434e-10	666.151	-0.0354284	0.118838	-0.298124	0.765608	0.810391	666.151	0.81114	0.120605	6.72556	1.74917e-11	8.05861e-11
ABUW_RS00500	pncB	ABUW_0101	nicotinate phosphoribosyltransferase	3374	3899	2329	1300	2299	3371	3504.59	3319.15	2267.54	2177.95	2361.96	2328.63	2659.97	-0.616835	0.0911559	-6.76681	1.3165e-11	4.32778e-11	2659.97	-0.0761356	0.091658	-0.830648	0.406172	0.477313	2659.97	-0.540699	0.0898659	-6.01674	1.77967e-09	6.96329e-09
ABUW_RS00505		ABUW_0102	sulfurtransferase	1431	1924	1579	898	1607	2389	1486.39	1637.87	1537.33	1504.46	1651.01	1650.28	1577.89	-0.0387449	0.10327	-0.37518	0.707527	0.761329	1577.89	-0.117418	0.102838	-1.14177	0.253549	0.318651	1577.89	0.078673	0.101532	0.774856	0.438425	0.519594
ABUW_RS00510	psd	ABUW_0103	phosphatidylserine decarboxylase	1645	1991	3389	1846	2229	3389	1708.67	1694.9	3299.57	3092.69	2290.05	2341.06	2404.49	0.910624	0.0923475	9.86084	6.15318e-23	3.82187e-22	2404.49	0.46595	0.0912992	5.10354	3.3335e-07	9.91098e-07	2404.49	0.444675	0.0921137	4.82745	1.3829e-06	4.08255e-06
ABUW_RS00515	lipAN	ABUW_0104	phospholipase C-like, LipAN	4435	6191	960	598	956	1345	4606.65	5270.29	934.668	1001.86	982.182	929.102	2287.46	-2.35351	0.115435	-20.3882	2.1282e-92	1.90727e-90	2287.46	0.017411	0.118564	0.146849	0.883251	0.905819	2287.46	-2.37092	0.113358	-20.9154	3.87872e-97	3.94581e-95
ABUW_RS00520	phoR	ABUW_0105	phosphate regulon sensor histidine kinase PhoR	1406	1792	1648	952	1310	2063	1460.42	1525.5	1604.51	1594.93	1345.88	1425.08	1492.72	0.0994187	0.0995113	0.999069	0.317761	0.382762	1492.72	0.206553	0.0994302	2.07737	0.0377677	0.0582137	1492.72	-0.107134	0.098452	-1.08819	0.276512	0.348178
ABUW_RS00525	phoB	ABUW_0106	phosphate regulon transcriptional regulator PhoB	1725	2216	2350	1405	2702	3700	1791.76	1886.44	2287.99	2353.86	2776	2555.89	2275.32	0.334643	0.0991442	3.37532	0.000737307	0.00137455	2275.32	-0.199765	0.0981335	-2.03565	0.0417858	0.0639357	2275.32	0.534408	0.0978521	5.46138	4.72441e-08	1.62547e-07
ABUW_RS00530		ABUW_0107	TetR/AcrR family transcriptional regulator	409	461	512	249	607	975	424.83	392.441	498.489	417.161	623.624	673.513	505.01	0.173862	0.150899	1.15218	0.249249	0.309424	505.01	-0.495293	0.147434	-3.35942	0.000781076	0.00161715	505.01	0.669155	0.145607	4.59562	4.3146e-06	1.21286e-05
ABUW_RS00535		ABUW_0108	SDR family NAD(P)-dependent oxidoreductase	1643	1981	913	524	985	1423	1706.59	1686.39	888.908	877.881	1011.98	982.983	1192.45	-0.940664	0.101773	-9.24276	2.40229e-20	1.30479e-19	1192.45	-0.173842	0.103293	-1.683	0.0923742	0.13037	1192.45	-0.766823	0.098584	-7.77836	7.34679e-15	4.36861e-14
ABUW_RS00540		ABUW_0109	MATE family efflux transporter	1163	1693	908	558	1074	1566	1208.01	1441.22	884.04	934.842	1103.41	1081.76	1108.88	-0.545617	0.127758	-4.27069	1.94865e-05	4.20811e-05	1108.88	-0.266301	0.128048	-2.0797	0.0375527	0.0579534	1108.88	-0.279315	0.125054	-2.23355	0.0255129	0.0419713
ABUW_RS00545		ABUW_0110	pyridoxal phosphate-dependent aminotransferase	2767	3716	1621	1091	1695	2511	2874.09	3163.36	1578.23	1827.8	1741.42	1734.55	2153.24	-0.829528	0.114839	-7.22343	5.06918e-13	1.81718e-12	2153.24	-0.0326093	0.115651	-0.281963	0.777972	0.820478	2153.24	-0.796919	0.113562	-7.01749	2.25885e-12	1.12168e-11
ABUW_RS00550		ABUW_0111	DUF445 domain-containing protein	2146	2833	1452	1005	1766	2654	2229.06	2411.68	1413.68	1683.72	1814.37	1833.34	1897.64	-0.587664	0.119661	-4.91109	9.05721e-07	2.16866e-06	1897.64	-0.240055	0.119934	-2.00157	0.0453309	0.0687848	1897.64	-0.347609	0.117994	-2.94599	0.00321925	0.00619492
ABUW_RS00555		ABUW_0112	hypothetical protein	1984	2311	1126	678	1368	1929	2060.79	1967.31	1096.29	1135.88	1405.47	1332.52	1499.71	-0.852827	0.101599	-8.39407	4.69599e-17	2.14511e-16	1499.71	-0.295187	0.102394	-2.88284	0.00394102	0.00726089	1499.71	-0.55764	0.0987702	-5.64583	1.64387e-08	5.89287e-08
ABUW_RS00560		ABUW_0113	DUF924 domain-containing protein	1224	1315	539	351	697	1154	1271.37	1119.44	524.777	588.046	716.089	797.162	836.147	-1.1077	0.136878	-8.09261	5.8402e-16	2.47551e-15	836.147	-0.450726	0.138156	-3.26245	0.00110455	0.00222685	836.147	-0.65697	0.132157	-4.97112	6.65661e-07	2.0255e-06
ABUW_RS00565		ABUW_0114	glutamate--cysteine ligase	4284	5513	4491	2544	4312	6550	4449.81	4693.12	4372.49	4262.08	4430.09	4524.62	4455.37	-0.0823373	0.0852469	-0.965868	0.33411	0.400124	4455.37	-0.0522675	0.0851546	-0.613795	0.539351	0.607819	4455.37	-0.0300699	0.084552	-0.355638	0.722112	0.779922
ABUW_RS00570		ABUW_0115	disulfide bond formation protein B	1841	1804	1947	1112	1828	2832	1912.25	1535.71	1895.62	1862.98	1878.06	1956.29	1840.16	0.125821	0.129117	0.974476	0.32982	0.395742	1840.16	-0.0288282	0.128709	-0.22398	0.822772	0.857159	1840.16	0.15465	0.128092	1.20733	0.227304	0.296098
ABUW_RS00575		ABUW_0116	type VI secretion system tip protein VgrG	10346	10976	24643	13868	5504	8154	10746.4	9343.67	23992.7	23233.7	5654.74	5632.64	13100.6	1.23338	0.0992195	12.4308	1.77812e-35	2.01592e-34	13100.6	2.06497	0.0995231	20.7487	1.25957e-95	1.31695e-93	13100.6	-0.831594	0.0997217	-8.33915	7.4825e-17	5.1022e-16
ABUW_RS00585		ABUW_0118	hypothetical protein	804	779	671	448	509	772	835.118	663.149	653.294	750.554	522.94	533.284	659.723	-0.0962726	0.155577	-0.618808	0.536043	0.600674	659.723	0.405889	0.156763	2.58918	0.00962042	0.0166719	659.723	-0.502161	0.154726	-3.24548	0.00117251	0.00242758
ABUW_RS00590		ABUW_0119	hypothetical protein	1023	1194	1008	605	570	929	1062.59	1016.43	981.401	1013.58	585.611	641.737	883.559	-0.0603158	0.1143	-0.527695	0.597711	0.659954	883.559	0.696824	0.116455	5.98363	2.18222e-09	8.03707e-09	883.559	-0.75714	0.114646	-6.60418	3.99715e-11	1.78685e-10
ABUW_RS00595		ABUW_0120	DUF1311 domain-containing protein	529	645	363	202	211	269	549.474	549.077	353.421	338.42	216.779	185.82	365.499	-0.664449	0.150792	-4.40638	1.05113e-05	2.31506e-05	365.499	0.791215	0.159237	4.96878	6.73769e-07	1.93824e-06	365.499	-1.45566	0.152497	-9.54553	1.35417e-21	1.21649e-20
ABUW_RS00600		ABUW_0121	SH3 domain-containing protein	3095	3301	531	354	180	263	3214.79	2810.08	516.988	593.072	184.93	181.676	1250.26	-2.44659	0.131563	-18.5963	3.44122e-77	1.87721e-75	1250.26	1.59264	0.147607	10.7897	3.85181e-27	4.31495e-26	1250.26	-4.03923	0.140229	-28.8045	1.88298e-182	4.16913e-180
ABUW_RS00605		ABUW_0122	PGAP1 family protein	547	761	408	215	515	778	568.171	647.826	397.234	360.199	529.104	537.428	506.66	-0.678631	0.143891	-4.71628	2.4019e-06	5.54307e-06	506.66	-0.4882	0.144071	-3.38862	0.000702466	0.00146649	506.66	-0.190431	0.137206	-1.38792	0.165161	0.224428
ABUW_RS00610		ABUW_0123	esterase	639	684	683	375	694	1041	663.732	582.277	664.977	628.254	713.007	719.104	661.892	0.0581021	0.130108	0.446567	0.655188	0.713991	661.892	-0.144719	0.128808	-1.12353	0.261214	0.32589	661.892	0.202821	0.126797	1.59957	0.109693	0.156278
ABUW_RS00615	parE	ABUW_0124	DNA topoisomerase IV subunit B	4513	5800	6465	3937	4223	5855	4687.67	4937.44	6294.4	6595.83	4338.66	4044.53	5149.75	0.420761	0.0911237	4.61747	3.88439e-06	8.83435e-06	5149.75	0.620757	0.0911715	6.80868	9.85008e-12	4.31113e-11	5149.75	-0.199996	0.0911225	-2.19481	0.0281775	0.0459334
ABUW_RS00620		ABUW_0125	ureidoglycolate lyase	476	482	346	251	353	553	494.423	410.318	336.87	420.512	362.668	382.002	401.132	-0.264198	0.174372	-1.51514	0.129736	0.17379	401.132	0.0135096	0.174974	0.0772091	0.938457	0.95186	401.132	-0.277708	0.170834	-1.6256	0.104035	0.149518
ABUW_RS00625		ABUW_0126	allantoicase	444	537	253	111	436	719	461.185	457.138	246.324	185.963	447.941	496.672	382.537	-1.06782	0.175058	-6.09982	1.06191e-09	3.09431e-09	382.537	-1.11075	0.174317	-6.37202	1.86556e-10	7.43067e-10	382.537	0.0429293	0.162453	0.264257	0.791582	0.84001
ABUW_RS00630	hpxO	ABUW_0127	FAD-dependent urate hydroxylase HpxO	58	86	76	31	78	131	60.2448	73.2102	73.9945	51.9357	80.1362	90.4924	71.669	-0.0617124	0.317647	-0.19428	0.845957	0.878549	71.669	-0.416064	0.310809	-1.33865	0.180686	0.237964	71.669	0.354351	0.300591	1.17885	0.238459	0.308122
ABUW_RS00635		ABUW_0128	ion channel protein Tsx	2091	1950	5520	3242	1702	2703	2171.93	1660	5374.34	5431.47	1748.61	1867.18	3042.26	1.49662	0.138208	10.8288	2.51535e-27	1.9441e-26	3042.26	1.57889	0.138136	11.43	2.96112e-30	3.98059e-29	3042.26	-0.0822689	0.139069	-0.591568	0.55414	0.632113
ABUW_RS00640		ABUW_0129	purine permease	231	270	193	109	168	213	239.941	229.846	187.907	182.613	172.601	147.137	193.341	-0.339661	0.191233	-1.77617	0.0757056	0.106645	193.341	0.221656	0.194792	1.13791	0.255158	0.320244	193.341	-0.561317	0.18678	-3.00524	0.00265373	0.0051997
ABUW_RS00645	uraH	ABUW_0130	hydroxyisourate hydrolase	90	85	44	18	35	70	93.4834	72.359	42.8389	30.1562	35.9585	48.3547	53.8585	-1.15053	0.37143	-3.09756	0.00195119	0.0034594	53.8585	-0.191494	0.383213	-0.499706	0.617282	0.680167	53.8585	-0.959033	0.350556	-2.73574	0.00622395	0.0113944
ABUW_RS00650	uraD	ABUW_0131	2-oxo-4-hydroxy-4-carboxy-5-ureidoimidazoline decarboxylase	34	26	19	13	29	47	35.3159	22.1333	18.4986	21.7795	29.7942	32.4668	26.6647	-0.516934	0.49962	-1.03466	0.30083	0.365502	26.6647	-0.646803	0.493545	-1.31052	0.190019	0.248086	26.6647	0.129869	0.459504	0.282627	0.777462	0.828296
ABUW_RS00655	puuE	ABUW_0132	allantoinase PuuE	351	536	307	186	276	448	364.585	456.287	298.899	311.614	283.559	309.47	337.402	-0.432072	0.173739	-2.4869	0.012886	0.020781	337.402	0.037168	0.175453	0.21184	0.832232	0.866055	337.402	-0.46924	0.169522	-2.76802	0.00563974	0.0104008
ABUW_RS00660		ABUW_0133	HPF/RaiA family ribosome-associated protein	68528	90407	7897	5222	6378	9219	71180.3	76961.8	7688.61	8748.65	6552.67	6368.32	29583.4	-3.17275	0.101208	-31.3488	1.00952e-215	1.26661e-212	29583.4	0.346565	0.101824	3.40359	0.00066507	0.00139589	29583.4	-3.51932	0.101064	-34.8227	1.10163e-265	6.91092e-263
ABUW_RS00665		ABUW_0134	ankyrin repeat domain-containing protein	3119	3592	3515	2247	1994	2981	3239.72	3057.8	3422.25	3764.5	2048.61	2059.22	2932.02	0.189366	0.0974276	1.94366	0.051936	0.0757702	2932.02	0.805434	0.0980495	8.21456	2.12935e-16	1.21437e-15	2932.02	-0.616068	0.0976938	-6.30611	2.86138e-10	1.19149e-09
ABUW_RS00670		ABUW_0135	transporter	7700	10199	7277	4817	5345	7782	7998.02	8682.22	7084.97	8070.14	5491.38	5375.67	7117.07	-0.139304	0.103589	-1.34478	0.178697	0.230902	7117.07	0.479098	0.103813	4.61501	3.93074e-06	1.0538e-05	7117.07	-0.618402	0.103506	-5.97457	2.30703e-09	8.88809e-09
ABUW_RS00675	dsbD	ABUW_0136	protein-disulfide reductase DsbD	4206	5100	4094	2648	3199	4955	4368.79	4341.54	3985.97	4436.31	3286.61	3422.83	3973.67	-0.0499348	0.0958855	-0.520775	0.602524	0.663905	3973.67	0.326245	0.0960946	3.39504	0.000686182	0.00143488	3973.67	-0.37618	0.0955712	-3.93612	8.28088e-05	0.000200316
ABUW_RS00680		ABUW_0137	diguanylate cyclase	582	602	429	179	327	493	604.526	512.472	417.68	299.887	335.956	340.556	418.512	-0.624373	0.187161	-3.33601	0.000849889	0.00157585	418.512	0.097517	0.189462	0.514704	0.60676	0.669357	418.512	-0.72189	0.184129	-3.92056	8.83418e-05	0.000212472
ABUW_RS00685		ABUW_0138	alpha/beta hydrolase	1662	1967	783	490	1064	1609	1726.33	1674.47	762.338	820.919	1093.14	1111.47	1198.11	-1.10668	0.106379	-10.4032	2.39751e-25	1.69628e-24	1198.11	-0.481934	0.107447	-4.48534	7.27976e-06	1.90153e-05	1198.11	-0.624745	0.102033	-6.12295	9.18558e-10	3.71769e-09
ABUW_RS00690		ABUW_0139	DUF2147 domain-containing protein	5780	6170	4406	2460	2661	3842	6003.71	5252.41	4289.73	4121.35	2733.88	2653.98	4175.84	-0.41956	0.102935	-4.07596	4.58241e-05	9.58232e-05	4175.84	0.643304	0.103692	6.20397	5.50556e-10	2.13418e-09	4175.84	-1.06286	0.102959	-10.3232	5.53612e-25	5.93674e-24
ABUW_RS00695		ABUW_0140	arsenate reductase	1956	1973	1301	644	1185	1762	2031.71	1679.58	1266.67	1078.92	1217.45	1217.16	1415.25	-0.657554	0.138104	-4.7613	1.92349e-06	4.46639e-06	1415.25	-0.0501058	0.138834	-0.360903	0.718172	0.769261	1415.25	-0.607449	0.136537	-4.44896	8.62863e-06	2.33153e-05
ABUW_RS00700	xth	ABUW_0141	exodeoxyribonuclease III	2821	3340	3552	2027	2962	4396	2930.18	2843.28	3458.27	3395.92	3043.12	3036.68	3117.91	0.248141	0.0847406	2.92824	0.00340884	0.00591558	3117.91	0.173374	0.0844614	2.0527	0.0401013	0.0615836	3117.91	0.0747668	0.0841141	0.888874	0.374071	0.452657
ABUW_RS00705	pyrE	ABUW_0142	orotate phosphoribosyltransferase	2109	2415	5046	3050	2494	3750	2190.63	2055.85	4912.85	5109.8	2562.3	2590.43	3236.98	1.23891	0.0899415	13.7746	3.62161e-43	5.70366e-42	3236.98	0.959197	0.0892887	10.7426	6.41778e-27	7.04564e-26	3236.98	0.279715	0.090341	3.09621	0.00196009	0.00392644
ABUW_RS00710		ABUW_0143	TonB-dependent siderophore receptor	1218	1275	1242	535	300	449	1265.14	1085.38	1209.23	896.309	308.216	310.161	845.74	-0.152852	0.166118	-0.92014	0.357499	0.425966	845.74	1.77273	0.172131	10.2987	7.14005e-25	7.01701e-24	845.74	-1.92558	0.170792	-11.2745	1.75462e-29	2.41919e-28
ABUW_RS00715		ABUW_0144	DUF1737 domain-containing protein	145	166	211	102	117	192	150.612	141.313	205.432	170.885	120.204	132.63	153.513	0.378801	0.212526	1.78237	0.0746882	0.10537	153.513	0.580529	0.213097	2.72424	0.00644488	0.0114969	153.513	-0.201727	0.212195	-0.950671	0.341772	0.418623
ABUW_RS00720	gshB	ABUW_0145	glutathione synthase	1510	2190	1630	1006	1902	2897	1568.44	1864.31	1586.99	1685.4	1954.09	2001.2	1776.74	-0.0713437	0.119968	-0.594691	0.55205	0.615679	1776.74	-0.274981	0.119461	-2.30184	0.0213442	0.0344066	1776.74	0.203637	0.11835	1.72063	0.0853172	0.125101
ABUW_RS00725	murG	ABUW_0146	undecaprenyldiphospho-muramoylpentapeptide beta-N-acetylglucosaminyltransferase	4024	4738	7613	4549	4295	6189	4179.75	4033.37	7412.11	7621.14	4412.63	4275.25	5322.37	0.872045	0.0826558	10.5503	5.06301e-26	3.70762e-25	5322.37	0.791063	0.0824501	9.59445	8.43622e-22	6.81415e-21	5322.37	0.0809811	0.0827928	0.978118	0.328016	0.403613
ABUW_RS00730	murC	ABUW_0147	UDP-N-acetylmuramate--L-alanine ligase	6379	8123	11314	7210	5125	7753	6625.89	6914.96	11015.4	12079.2	5265.36	5355.63	7876.09	0.769617	0.0903513	8.51805	1.62264e-17	7.5871e-17	7876.09	1.12003	0.0904778	12.379	3.39447e-35	5.46016e-34	7876.09	-0.350411	0.0906216	-3.86675	0.000110297	0.00026226
ABUW_RS00735		ABUW_0148	D-alanine--D-alanine ligase	5822	7903	7850	5252	5752	8351	6047.34	6727.68	7642.85	8798.91	5909.53	5768.72	6815.84	0.363098	0.10981	3.30661	0.000944317	0.0017398	6815.84	0.492881	0.109806	4.48867	7.16701e-06	1.87338e-05	6815.84	-0.129782	0.109744	-1.18259	0.236971	0.306305
ABUW_RS00740		ABUW_0149	FtsQ-type POTRA domain-containing protein	3924	4923	5517	3120	4433	6784	4075.88	4190.86	5371.42	5227.08	4554.41	4686.27	4684.32	0.358726	0.0826122	4.34228	1.41011e-05	3.07868e-05	4684.32	0.197952	0.0823412	2.40405	0.0162147	0.0267567	4684.32	0.160773	0.0822142	1.95554	0.0505192	0.0782527
ABUW_RS00745	ftsA	ABUW_0150	cell division protein FtsA	7557	9703	9749	6051	10254	14980	7849.49	8259.99	9491.74	10137.5	10534.8	10347.9	9436.91	0.284496	0.0857927	3.31608	0.000912887	0.00168685	9436.91	-0.089725	0.0855798	-1.04844	0.294437	0.362532	9436.91	0.374221	0.0854742	4.37818	1.19677e-05	3.16782e-05
ABUW_RS00750	ftsZ	ABUW_0151	cell division protein FtsZ	20420	26717	20708	12388	19879	29433	21210.3	22743.7	20161.6	20754.2	20423.4	20331.8	20937.5	-0.103517	0.0819704	-1.26286	0.206638	0.262677	20937.5	0.00556849	0.081965	0.0679374	0.945835	0.958226	20937.5	-0.109086	0.0818274	-1.33312	0.182491	0.244621
ABUW_RS00755		ABUW_0152	UDP-3-O-acyl-N-acetylglucosamine deacetylase	1201	1427	2673	1417	2023	3312	1247.48	1214.78	2602.46	2373.96	2078.4	2287.87	1967.49	1.01707	0.108263	9.3944	5.75457e-21	3.22325e-20	1967.49	0.189407	0.106448	1.77934	0.0751837	0.108509	1967.49	0.827663	0.107608	7.69146	1.45471e-14	8.42387e-14
ABUW_RS00760		ABUW_0153	DUF721 domain-containing protein	1651	2249	1424	834	5355	8171	1714.9	1914.53	1386.42	1397.24	5501.66	5644.38	2926.52	-0.383886	0.102032	-3.76241	0.000168281	0.000332325	2926.52	-2.00187	0.100148	-19.9891	6.85073e-89	5.73026e-87	2926.52	1.61799	0.097943	16.5197	2.64819e-61	1.14572e-59
ABUW_RS00765		ABUW_0154	M23 family metallopeptidase	5483	7254	5103	3137	12407	19576	5695.21	6175.2	4968.34	5255.56	12746.8	13522.7	8060.64	-0.216293	0.0939468	-2.30229	0.0213186	0.0331858	8060.64	-1.36223	0.093426	-14.5808	3.7203e-48	9.93134e-47	8060.64	1.14593	0.0928731	12.3387	5.6046e-35	9.67694e-34
ABUW_RS00770	aceE	ABUW_0155	pyruvate dehydrogenase (acetyl-transferring), homodimeric type	78360	103997	109323	67482	53724	82517	81392.9	88530.8	106438	113056	55195.3	57001.3	83602.3	0.369239	0.0886411	4.16555	3.10598e-05	6.6125e-05	83602.3	0.968096	0.0886657	10.9185	9.40413e-28	1.09589e-26	83602.3	-0.598857	0.0886601	-6.75452	1.4331e-11	6.66774e-11
ABUW_RS00775		ABUW_0156	2-oxo acid dehydrogenase subunit E2	30336	47736	50854	34021	24578	38144	31510.1	40636.8	49512.1	56996.9	25251.1	26349.2	38376	0.561842	0.139099	4.03915	5.36451e-05	0.000111128	38376	1.04543	0.139126	7.51428	5.72237e-14	2.88727e-13	38376	-0.483587	0.139131	-3.47578	0.000509371	0.0011134
ABUW_RS00780		ABUW_0157	hypothetical protein	225	339	159	93	196	296	233.708	288.585	154.804	155.807	201.368	204.471	206.457	-0.753495	0.198729	-3.79158	0.000149695	0.000297178	206.457	-0.386816	0.200266	-1.93151	0.05342	0.0797276	206.457	-0.366679	0.187681	-1.95373	0.0507331	0.0785195
ABUW_RS00785		ABUW_0158	TMEM165/GDT1 family protein	260	326	912	401	574	983	270.063	277.518	887.934	671.813	589.72	679.039	562.681	1.51622	0.174607	8.6836	3.83435e-18	1.85032e-17	562.681	0.302377	0.168246	1.79724	0.0722981	0.104786	562.681	1.21384	0.173624	6.99122	2.72513e-12	1.34084e-11
ABUW_RS00790		ABUW_0159	TonB-dependent siderophore receptor	2725	3064	4783	2483	1105	1393	2830.47	2608.33	4656.79	4159.88	1135.26	962.259	2725.5	0.698138	0.121924	5.72601	1.02823e-08	2.78636e-08	2725.5	2.07496	0.123913	16.7454	6.12288e-63	2.5895e-61	2725.5	-1.37682	0.124114	-11.0932	1.35358e-28	1.78767e-27
ABUW_RS00795		ABUW_0160	MBL fold metallo-hydrolase	5161	7308	1128	977	2808	4172	5360.75	6221.17	1098.23	1636.81	2884.9	2881.94	3347.3	-2.08716	0.175856	-11.8685	1.72455e-32	1.72181e-31	3347.3	-1.08101	0.176254	-6.13327	8.60895e-10	3.27645e-09	3347.3	-1.00614	0.173863	-5.78698	7.16649e-09	2.64717e-08
ABUW_RS00800		ABUW_0161	YkgJ family cysteine cluster protein	832	1191	373	246	765	1174	864.202	1013.88	363.157	412.135	785.951	810.978	708.383	-1.28519	0.143782	-8.93844	3.94695e-19	2.01578e-18	708.383	-1.05046	0.144021	-7.29379	3.01363e-13	1.43951e-12	708.383	-0.234726	0.135241	-1.73561	0.0826331	0.121687
ABUW_RS00805	guaB	ABUW_0162	IMP dehydrogenase	16422	21943	30510	19149	28558	42169	17057.6	18679.7	29704.9	32081.2	29340.1	29129.6	25998.8	0.789613	0.0921162	8.57193	1.01766e-17	4.83036e-17	25998.8	0.079445	0.0919833	0.863689	0.387759	0.458681	25998.8	0.710168	0.09204	7.71586	1.20169e-14	7.00178e-14
ABUW_RS00810	glmM	ABUW_0163	phosphoglucosamine mutase	14698	19258	12472	8021	8847	13559	15266.9	16394	12142.9	13437.9	9089.29	9366.31	12616.2	-0.308167	0.0950898	-3.2408	0.00119196	0.00216532	12616.2	0.470454	0.0952721	4.93801	7.89251e-07	2.25398e-06	12616.2	-0.778621	0.0950329	-8.19317	2.54434e-16	1.66555e-15
ABUW_RS00815	pdxH	ABUW_0164	pyridoxamine 5'-phosphate oxidase	7275	8745	6450	3852	4619	6849	7556.57	7444.46	6279.8	6453.43	4745.5	4731.17	6201.82	-0.236779	0.0785441	-3.0146	0.00257321	0.00452596	6201.82	0.425811	0.0789072	5.39635	6.80083e-08	2.18789e-07	6201.82	-0.66259	0.0783704	-8.4546	2.80045e-17	1.95202e-16
ABUW_RS00820	recJ	ABUW_0165	single-stranded-DNA-specific exonuclease RecJ	1572	1965	2339	1345	1195	1845	1632.84	1672.77	2277.28	2253.34	1227.73	1274.49	1723.07	0.454836	0.0932769	4.87619	1.08157e-06	2.57171e-06	1723.07	0.855936	0.0938949	9.11589	7.80274e-20	5.52059e-19	1723.07	-0.4011	0.0938509	-4.27381	1.92163e-05	4.96092e-05
ABUW_RS00825		ABUW_0166	putative porin	9646	14640	7560	4845	3918	6107	10019.3	12462.8	7360.51	8117.05	4025.3	4218.61	7700.59	-0.539177	0.127371	-4.23313	2.30461e-05	4.94558e-05	7700.59	0.908193	0.127877	7.1021	1.22876e-12	5.68886e-12	7700.59	-1.44737	0.127523	-11.3499	7.42481e-30	1.03507e-28
ABUW_RS00830	prfB	ABUW_0167	peptide chain release factor 2	2142	2965	8005	5077	4318	6361	2224.9	2524.05	7793.76	8505.73	4436.26	4394.06	4979.79	1.77795	0.104572	17.0022	7.91353e-65	2.92025e-63	4979.79	0.883811	0.103556	8.53463	1.40599e-17	8.68987e-17	4979.79	0.894138	0.104731	8.53744	1.37232e-17	9.89544e-17
ABUW_RS00835		ABUW_0169	helix-turn-helix transcriptional regulator	718	954	1999	1229	1201	1756	745.79	812.123	1946.25	2059	1233.89	1213.01	1335.01	1.35964	0.10694	12.714	4.94354e-37	6.12088e-36	1335.01	0.709892	0.104425	6.79811	1.05999e-11	4.62317e-11	1335.01	0.649744	0.107147	6.06403	1.32752e-09	5.2653e-09
ABUW_RS00840		ABUW_0170	alkene reductase	902	1166	2306	1415	1648	2522	936.911	992.595	2245.15	2370.61	1693.13	1742.15	1663.43	1.25626	0.100573	12.491	8.3582e-36	9.68008e-35	1663.43	0.424418	0.0980624	4.32804	1.5044e-05	3.78767e-05	1663.43	0.831841	0.100202	8.30162	1.02705e-16	6.92795e-16
ABUW_RS00845		ABUW_0171	3-deoxy-D-manno-octulosonic acid transferase	1546	1634	1849	963	2037	3051	1605.84	1390.99	1800.21	1613.36	2092.79	2107.58	1768.46	0.191175	0.118678	1.61087	0.107209	0.146473	1768.46	-0.296931	0.117699	-2.5228	0.0116425	0.0198742	1768.46	0.488106	0.117087	4.16875	3.0628e-05	7.74237e-05
ABUW_RS00850		ABUW_0172	16S rRNA (uracil(1498)-N(3))-methyltransferase	284	388	398	236	486	684	294.992	330.297	387.498	395.381	499.31	472.495	396.662	0.320749	0.148911	2.15396	0.0312432	0.0472856	396.662	-0.311585	0.144469	-2.15676	0.0310243	0.0485958	396.662	0.632335	0.143373	4.41043	1.03168e-05	2.74822e-05
ABUW_RS00855		ABUW_0173	mechanosensitive ion channel family protein	1553	1889	2433	1408	1126	1709	1613.11	1608.07	2368.8	2358.89	1156.84	1180.55	1714.37	0.553689	0.0915977	6.04479	1.49604e-09	4.28874e-09	1714.37	1.01585	0.0924119	10.9926	4.14759e-28	4.95605e-27	1714.37	-0.462159	0.092587	-4.99162	5.98744e-07	1.83225e-06
ABUW_RS00860		ABUW_0174	DUF805 domain-containing protein	944	1038	593	419	712	1071	980.537	883.631	577.352	701.969	731.5	739.828	769.136	-0.550121	0.139795	-3.93518	8.3133e-05	0.000169545	769.136	-0.209765	0.140347	-1.49462	0.135014	0.183995	769.136	-0.340356	0.136445	-2.49446	0.012615	0.0218613
ABUW_RS00865	acs	ABUW_0175	acetate--CoA ligase	4622	7016	1553	977	2584	3837	4800.89	5972.59	1512.02	1636.81	2654.77	2650.53	3204.6	-1.77647	0.129406	-13.7279	6.90928e-43	1.06584e-41	3204.6	-0.754131	0.13	-5.80102	6.59112e-09	2.33167e-08	3204.6	-1.02234	0.127327	-8.02926	9.80596e-16	6.17218e-15
ABUW_RS00870		ABUW_0176	cysteine hydrolase	251	252	124	72	153	203	260.715	214.523	120.728	120.625	157.19	140.229	169.002	-0.974526	0.215833	-4.51519	6.32597e-06	1.41901e-05	169.002	-0.296801	0.220026	-1.34893	0.177359	0.234119	169.002	-0.677725	0.203633	-3.32817	0.000874196	0.00184884
ABUW_RS00875		ABUW_0177	winged helix-turn-helix transcriptional regulator	123	156	95	48	167	215	127.761	132.8	92.4931	80.4165	171.574	148.518	125.594	-0.579859	0.240879	-2.40727	0.0160724	0.0255367	125.594	-0.870973	0.236757	-3.67877	0.000234363	0.000519518	125.594	0.291114	0.219762	1.32467	0.185279	0.247917
ABUW_RS00880	sfnG	ABUW_0178	dimethyl sulfone monooxygenase SfnG	142	203	150	79	115	163	147.496	172.81	146.042	132.352	118.15	112.597	138.241	-0.198349	0.219893	-0.902027	0.367043	0.435271	138.241	0.280066	0.223398	1.25367	0.209964	0.270744	138.241	-0.478415	0.215462	-2.22041	0.0263908	0.0432644
ABUW_RS00885	msuE	ABUW_0179	FMN reductase	153	169	112	68	60	107	158.922	143.867	109.045	113.923	61.6432	73.9137	110.219	-0.442951	0.239295	-1.85106	0.0641602	0.0916505	110.219	0.704384	0.252326	2.79157	0.00524534	0.00946475	110.219	-1.14733	0.241047	-4.7598	1.93789e-06	5.61957e-06
ABUW_RS00890		ABUW_0180	response regulator transcription factor	1536	1897	2870	1683	1505	2336	1595.45	1614.88	2794.27	2819.61	1546.22	1613.67	1997.35	0.805942	0.0913087	8.82657	1.07935e-18	5.3739e-18	1997.35	0.828103	0.0910392	9.09611	9.36228e-20	6.59918e-19	1997.35	-0.0221607	0.0917217	-0.241608	0.809084	0.8533
ABUW_RS00895		ABUW_0181	hypothetical protein	5455	7211	817	584	3168	4581	5666.13	6138.59	795.441	978.401	3254.76	3164.47	3332.97	-2.74201	0.123017	-22.2897	4.64599e-110	7.28646e-108	3332.97	-1.86283	0.12347	-15.0873	1.96221e-51	6.10394e-50	3332.97	-0.879188	0.11777	-7.46528	8.31218e-14	4.58755e-13
ABUW_RS00900		ABUW_0182	hybrid sensor histidine kinase/response regulator	3081	3925	3026	1924	3477	5218	3200.25	3341.28	2946.15	3223.36	3572.22	3604.5	3314.63	-0.086384	0.0942827	-0.916224	0.35955	0.427867	3314.63	-0.219943	0.0940073	-2.33964	0.0193024	0.0313706	3314.63	0.133559	0.0932392	1.43244	0.152019	0.2083
ABUW_RS00905		ABUW_0183	DUF485 domain-containing protein	2169	3023	927	802	2207	3007	2252.95	2573.43	902.538	1343.63	2267.44	2077.18	1902.86	-1.10931	0.179743	-6.17165	6.75791e-10	1.98725e-09	1902.86	-0.957035	0.179754	-5.32414	1.01432e-07	3.20832e-07	1902.86	-0.152277	0.177463	-0.858079	0.390849	0.469568
ABUW_RS00910		ABUW_0184	cation acetate symporter	5585	8480	2523	2421	5337	7106	5801.16	7218.87	2456.42	4056.01	5483.16	4908.7	4987.39	-1.00136	0.210099	-4.76617	1.87765e-06	4.36803e-06	4987.39	-0.675856	0.210148	-3.21609	0.00129951	0.00259076	4987.39	-0.325508	0.2095	-1.55374	0.120246	0.170025
ABUW_RS00915		ABUW_0185	ion channel	426	575	130	95	222	372	442.488	489.487	126.57	159.158	228.08	256.971	283.792	-1.72628	0.189448	-9.11216	8.07571e-20	4.28126e-19	283.792	-0.786967	0.193465	-4.06776	4.74673e-05	0.000114751	283.792	-0.939317	0.17338	-5.41769	6.03731e-08	2.05094e-07
ABUW_RS00920	betT	ABUW_0186	choline BCCT transporter BetT	9369	12676	7423	4982	9762	14487	9731.62	10790.9	7227.12	8346.57	10029.4	10007.4	9355.48	-0.399032	0.10874	-3.66958	0.000242952	0.000472594	9355.48	-0.364348	0.10871	-3.35156	0.000803579	0.00166282	9355.48	-0.0346837	0.108337	-0.320146	0.748858	0.804194
ABUW_RS00925	omp33-36	ABUW_0187	porin Omp33-36	41147	44324	94471	60284	23311	33730	42739.6	37732.2	91978.1	100996	23949.4	23300.1	53449.3	1.26185	0.101981	12.3733	3.64372e-35	4.06972e-34	53449.3	2.03002	0.102047	19.893	4.6797e-88	3.74774e-86	53449.3	-0.76817	0.102097	-7.52395	5.31465e-14	2.97684e-13
ABUW_RS00930		ABUW_0188	GGDEF domain-containing protein	379	469	375	173	548	807	393.669	399.251	365.105	289.835	563.008	557.461	428.055	-0.262487	0.158559	-1.65546	0.0978322	0.135035	428.055	-0.760925	0.155733	-4.88608	1.02863e-06	2.89802e-06	428.055	0.498438	0.150495	3.312	0.000926323	0.00194787
ABUW_RS00935	uvrA	ABUW_0189	excinuclease ABC subunit UvrA	9219	13616	8881	5878	5393	8368	9575.81	11591.1	8646.65	9847.68	5540.7	5780.46	8497.06	-0.195364	0.124614	-1.56775	0.116939	0.15833	8497.06	0.707464	0.124874	5.66543	1.46659e-08	5.03671e-08	8497.06	-0.902828	0.12465	-7.24293	4.39084e-13	2.31472e-12
ABUW_RS00940		ABUW_0190	TetR/AcrR family transcriptional regulator	570	551	516	281	485	727	592.061	469.056	502.384	470.772	498.283	502.199	505.792	-0.119542	0.157465	-0.75917	0.447751	0.51492	505.792	-0.037401	0.157219	-0.237892	0.811965	0.848378	505.792	-0.0821413	0.154233	-0.53258	0.594324	0.669371
ABUW_RS00945		ABUW_0191	zinc-binding dehydrogenase	1621	1902	1223	738	1123	1715	1683.74	1619.14	1190.73	1236.4	1153.76	1184.69	1344.74	-0.445664	0.100222	-4.44677	8.7171e-06	1.9312e-05	1344.74	0.0515789	0.101041	0.510474	0.609719	0.672227	1344.74	-0.497243	0.098409	-5.05282	4.35332e-07	1.35086e-06
ABUW_RS00950		ABUW_0192	DUF1304 domain-containing protein	237	274	173	95	190	268	246.173	233.251	168.435	159.158	195.204	185.13	197.892	-0.543761	0.186507	-2.9155	0.00355116	0.00614838	197.892	-0.208545	0.188003	-1.10926	0.267318	0.332844	197.892	-0.335216	0.176926	-1.89467	0.0581366	0.0887733
ABUW_RS00955		ABUW_0193	GlpM family protein	96	87	120	58	137	216	99.7156	74.0615	116.833	97.17	140.752	149.209	112.957	0.319927	0.263879	1.2124	0.225361	0.283035	112.957	-0.42746	0.253781	-1.68436	0.0921116	0.130097	112.957	0.747386	0.251578	2.97079	0.00297034	0.00576604
ABUW_RS00960	tenA	ABUW_0194	thiaminase II	1536	1782	1162	685	1460	2129	1595.45	1516.98	1131.34	1147.61	1499.99	1470.67	1393.67	-0.449815	0.100056	-4.49563	6.93629e-06	1.55314e-05	1393.67	-0.382681	0.0998949	-3.83083	0.00012771	0.000290453	1393.67	-0.0671347	0.0970542	-0.691724	0.489111	0.56962
ABUW_RS00965		ABUW_0195	DUF475 domain-containing protein	3168	4292	7647	5196	3946	5984	3290.61	3653.7	7445.21	8705.09	4054.07	4133.64	5213.72	1.21654	0.113776	10.6924	1.10441e-26	8.34743e-26	5213.72	0.979143	0.11349	8.62758	6.26631e-18	3.97078e-17	5213.72	0.237396	0.113985	2.0827	0.037279	0.0593083
ABUW_RS00970		ABUW_0196	MFS transporter	5737	6896	8459	5661	4370	6853	5959.05	5870.44	8235.78	9484.13	4489.68	4733.93	6462.17	0.582226	0.102975	5.65408	1.56685e-08	4.21259e-08	6462.17	0.940904	0.103107	9.1255	7.14058e-20	5.07116e-19	6462.17	-0.358678	0.10316	-3.47691	0.000507219	0.00110998
ABUW_RS00975	ssb	ABUW_0197	single-stranded DNA-binding protein	14546	18757	14642	10098	10351	15072	15109	15967.5	14255.6	16917.6	10634.5	10411.5	13882.6	0.00395948	0.10911	0.036289	0.971052	0.978592	13882.6	0.566325	0.109209	5.18571	2.15192e-07	6.5466e-07	13882.6	-0.562365	0.109094	-5.15488	2.53794e-07	8.10933e-07
ABUW_RS00980		ABUW_0198	AzlD domain-containing protein	94	132	116	68	145	216	97.6382	112.369	112.939	113.923	148.971	149.209	122.508	0.107076	0.233287	0.45899	0.646241	0.705672	122.508	-0.395126	0.22594	-1.74881	0.0803245	0.114653	122.508	0.502202	0.220365	2.27895	0.0226699	0.0376232
ABUW_RS00985		ABUW_0199	AzlC family ABC transporter permease	134	133	137	88	282	377	139.186	113.221	133.385	147.43	289.723	260.425	180.562	0.151323	0.21801	0.694109	0.487614	0.55567	180.562	-0.975106	0.207289	-4.70409	2.55003e-06	6.9806e-06	180.562	1.12643	0.202898	5.55169	2.82914e-08	9.90593e-08
ABUW_RS00990		ABUW_0200	helix-turn-helix transcriptional regulator	256	293	518	317	348	498	265.908	249.426	504.331	531.084	357.531	344.009	375.382	1.00558	0.146428	6.86744	6.53647e-12	2.19476e-11	375.382	0.560403	0.141984	3.94696	7.91506e-05	0.000185391	375.382	0.44518	0.146114	3.0468	0.00231292	0.00456759
ABUW_RS00995		ABUW_0201	amino acid permease	15259	17549	5144	4297	20540	28518	15849.6	14939.1	5008.26	7198.96	21102.5	19699.7	13966.4	-1.33584	0.160647	-8.31536	9.1472e-17	4.07456e-16	13966.4	-1.74208	0.160585	-10.8483	2.0314e-27	2.29615e-26	13966.4	0.406234	0.16008	2.53769	0.0111586	0.0195353
ABUW_RS01000		ABUW_0202	PLP-dependent aminotransferase family protein	762	899	996	581	1270	1761	791.493	765.302	969.718	973.375	1304.78	1216.47	1003.52	0.320112	0.110991	2.88413	0.003925	0.00677693	1003.52	-0.374678	0.108462	-3.45446	0.000551395	0.00117191	1003.52	0.69479	0.107838	6.44291	1.17206e-10	5.01893e-10
ABUW_RS01005	gabT	ABUW_0203	4-aminobutyrate--2-oxoglutarate transaminase	25469	32651	11650	9703	29144	39713	26454.8	27795.2	11342.6	16255.9	29942.2	27433	23203.9	-0.975571	0.160486	-6.07887	1.21031e-09	3.49625e-09	23203.9	-1.05634	0.16047	-6.58278	4.61739e-11	1.9311e-10	23203.9	0.0807653	0.160271	0.503928	0.614312	0.685576
ABUW_RS01010		ABUW_0204	NAD-dependent succinate-semialdehyde dehydrogenase	19002	26752	11192	8758	22679	32395	19737.5	22773.5	10896.7	14672.7	23300.1	22377.9	18959.7	-0.734003	0.149791	-4.90017	9.57536e-07	2.28691e-06	18959.7	-0.837606	0.149768	-5.59271	2.23558e-08	7.55363e-08	18959.7	0.103603	0.149562	0.692708	0.488493	0.569532
ABUW_RS01015		ABUW_0205	LysR family transcriptional regulator	1055	1291	541	346	570	849	1095.83	1099.01	526.724	579.669	585.611	586.474	745.553	-0.99406	0.119153	-8.34274	7.25896e-17	3.26827e-16	745.553	-0.0890392	0.121718	-0.731523	0.46446	0.536102	745.553	-0.905021	0.115168	-7.85824	3.89581e-15	2.36132e-14
ABUW_RS01020		ABUW_0206	hydrolase	4937	6069	1259	805	2148	3219	5128.08	5166.43	1225.78	1348.65	2206.83	2223.63	2883.23	-2.00348	0.0956555	-20.9447	2.0957e-97	2.19117e-95	2883.23	-0.787204	0.0967529	-8.13624	4.07753e-16	2.29072e-15	2883.23	-1.21627	0.0921655	-13.1966	9.17531e-40	1.85677e-38
ABUW_RS01025		ABUW_0207	pirin family protein	563	736	506	291	450	621	584.79	626.544	492.648	487.525	462.324	428.976	513.801	-0.305865	0.132568	-2.30723	0.0210418	0.032782	513.801	0.140192	0.133964	1.04649	0.295333	0.363398	513.801	-0.446057	0.129666	-3.44003	0.000581639	0.00126184
ABUW_RS01030		ABUW_0208	FAD-dependent oxidoreductase	18418	22646	17213	11044	9658	14186	19130.9	19278.1	16758.8	18502.5	9922.5	9799.43	15565.4	-0.123747	0.0878634	-1.40841	0.159011	0.207891	15565.4	0.837943	0.0880873	9.51265	1.85863e-21	1.46664e-20	15565.4	-0.961691	0.0879345	-10.9364	7.71675e-28	9.77975e-27
ABUW_RS01035		ABUW_0209	class I SAM-dependent methyltransferase	1298	1843	1517	917	1078	1709	1348.24	1568.91	1476.97	1536.29	1107.52	1180.55	1369.75	0.0447651	0.119071	0.375954	0.706951	0.761329	1369.75	0.395245	0.119509	3.30725	0.000942181	0.00192319	1369.75	-0.350479	0.118525	-2.95701	0.00310633	0.00599295
ABUW_RS01040		ABUW_0210	GFA family protein	924	1080	538	261	252	400	959.763	919.385	523.803	437.265	258.902	276.313	562.572	-0.958045	0.141246	-6.7828	1.1787e-11	3.89179e-11	562.572	0.850801	0.149003	5.70996	1.13003e-08	3.92022e-08	562.572	-1.80885	0.143001	-12.6492	1.13063e-36	2.06588e-35
ABUW_RS01045		ABUW_0212	tRNA-Thr	507	509	966	324	588	854	526.623	433.303	940.509	542.812	604.104	589.928	606.213	0.635801	0.234048	2.71655	0.00659672	0.0111146	606.213	0.320104	0.23286	1.37466	0.169237	0.224694	606.213	0.315698	0.233307	1.35314	0.17601	0.236861
ABUW_RS01050		ABUW_0213	MFS transporter	144	175	461	292	270	369	149.573	148.974	448.835	489.201	277.395	254.899	294.813	1.64782	0.167239	9.85309	6.64659e-23	4.11476e-22	294.813	0.816634	0.157287	5.19199	2.08062e-07	6.34127e-07	294.813	0.831189	0.168535	4.93184	8.14573e-07	2.45874e-06
ABUW_RS01055		ABUW_0214	LysR family transcriptional regulator	360	421	386	195	354	542	373.933	358.39	375.814	326.692	363.695	374.404	362.155	-0.0507817	0.152622	-0.332729	0.739339	0.788796	362.155	-0.0637689	0.1517	-0.420362	0.674221	0.733645	362.155	0.0129872	0.147916	0.0878011	0.930035	0.948686
ABUW_RS01060		ABUW_0215	DMT family transporter	620	728	769	455	636	947	643.997	619.733	748.708	762.282	653.418	654.171	680.385	0.257545	0.116936	2.20244	0.0276345	0.0423102	680.385	0.207654	0.116091	1.78872	0.0736597	0.106555	680.385	0.0498914	0.115058	0.433618	0.664566	0.731411
ABUW_RS01065		ABUW_0216	hypothetical protein	1570	1753	1082	627	837	1250	1630.77	1492.3	1053.45	1050.44	859.923	863.478	1158.39	-0.569051	0.107436	-5.29665	1.17947e-07	2.97356e-07	1158.39	0.287814	0.109286	2.63358	0.00844898	0.0147847	1158.39	-0.856865	0.106219	-8.067	7.20442e-16	4.58065e-15
ABUW_RS01070		ABUW_0217	hypothetical protein	561	641	298	184	278	427	582.713	545.672	290.136	308.263	285.614	294.964	384.56	-0.918603	0.145954	-6.2938	3.09792e-10	9.2987e-10	384.56	0.0378925	0.150347	0.252034	0.801015	0.839371	384.56	-0.956495	0.140881	-6.78936	1.1263e-11	5.32589e-11
ABUW_RS01075		ABUW_0218	aldo/keto reductase	411	593	336	214	402	558	426.907	504.81	327.134	358.524	413.01	385.456	402.64	-0.449768	0.158649	-2.83498	0.00458281	0.0078658	402.64	-0.223092	0.159033	-1.40281	0.160675	0.214157	402.64	-0.226676	0.153116	-1.48042	0.138761	0.192516
ABUW_RS01080		ABUW_0219	AraC family transcriptional regulator	506	566	370	189	249	395	525.584	481.826	360.236	316.64	255.819	272.859	368.827	-0.564854	0.153668	-3.67581	0.0002371	0.000461929	368.827	0.361698	0.158126	2.2874	0.0221725	0.0356808	368.827	-0.926551	0.151633	-6.11048	9.93299e-10	4.00726e-09
ABUW_RS01085		ABUW_0222	TetR/AcrR family transcriptional regulator	7	10	13	10	30	58	7.27093	8.51282	12.657	16.7534	30.8216	40.0654	19.3469	0.864473	0.635744	1.35978	0.173899	0.225243	19.3469	-1.30395	0.55289	-2.35842	0.0183527	0.0299175	19.3469	2.16842	0.580451	3.73575	0.000187156	0.000434044
ABUW_RS01090		ABUW_0223	carboxymuconolactone decarboxylase family protein	142	144	117	56	101	140	147.496	122.585	113.913	93.8193	103.766	96.7095	113.048	-0.360977	0.2482	-1.45438	0.145842	0.192343	113.048	0.0685469	0.25131	0.272759	0.785039	0.826541	113.048	-0.429524	0.240114	-1.78883	0.0736425	0.109865
ABUW_RS01095		ABUW_0224	helix-turn-helix transcriptional regulator	141	152	138	78	253	322	146.457	129.395	134.358	130.677	259.929	222.432	170.541	-0.0526339	0.216242	-0.243402	0.807694	0.848969	170.541	-0.857314	0.208156	-4.11862	3.81148e-05	9.3098e-05	170.541	0.804681	0.200912	4.00514	6.19807e-05	0.00015278
ABUW_RS01100		ABUW_0225	hypothetical protein	639	553	482	228	231	314	663.732	470.759	469.281	381.979	237.326	216.906	406.664	-0.40629	0.202332	-2.00804	0.0446391	0.0658908	406.664	0.914396	0.207651	4.40352	1.06507e-05	2.73646e-05	406.664	-1.32069	0.204115	-6.4703	9.78078e-11	4.24134e-10
ABUW_RS01105		ABUW_0226	hypothetical protein	14	31	29	23	36	50	14.5419	26.3897	28.2347	38.5329	36.9859	34.5391	29.8707	0.668255	0.485309	1.37697	0.168522	0.219079	29.8707	-0.118377	0.461507	-0.256502	0.797563	0.836453	29.8707	0.786632	0.468487	1.67909	0.0931345	0.135351
ABUW_RS01110		ABUW_0227	helix-turn-helix transcriptional regulator	134	132	297	126	117	186	139.186	112.369	289.163	211.093	120.204	128.485	166.75	1.00811	0.235617	4.27861	1.88065e-05	4.06358e-05	166.75	1.01813	0.234101	4.34911	1.36693e-05	3.45816e-05	166.75	-0.0100171	0.239245	-0.0418697	0.966603	0.974368
ABUW_RS01115		ABUW_0228	NAD(P)H-dependent oxidoreductase	76	77	70	30	61	85	78.9415	65.5487	68.1528	50.2603	62.6706	58.7165	64.0484	-0.25988	0.319739	-0.812788	0.416339	0.485021	64.0484	-0.00955659	0.32126	-0.0297472	0.976269	0.981746	64.0484	-0.250324	0.30752	-0.814009	0.41564	0.496657
ABUW_RS01120		ABUW_0229	AraC family transcriptional regulator	390	511	257	92	183	329	405.095	435.005	250.218	154.132	188.012	227.267	276.621	-1.03468	0.23215	-4.45694	8.31379e-06	1.84838e-05	276.621	-0.0219982	0.236266	-0.0931074	0.925818	0.941324	276.621	-1.01268	0.227043	-4.46031	8.18426e-06	2.21782e-05
ABUW_RS01125		ABUW_0230	GNAT family N-acetyltransferase	62	81	75	38	80	122	64.3997	68.9538	73.0209	63.6631	82.191	84.2754	72.7506	0.0452859	0.291216	0.155506	0.876422	0.903548	72.7506	-0.273948	0.284148	-0.964101	0.334995	0.405832	72.7506	0.319233	0.275733	1.15777	0.24696	0.317147
ABUW_RS01130		ABUW_0231	tRNA-Ser	14	18	12	8	10	28	14.5419	15.3231	11.6833	13.4028	10.2739	19.3419	14.0945	-0.26471	0.66371	-0.398835	0.690015	0.745844	14.0945	-0.277718	0.658412	-0.4218	0.673171	0.732952	14.0945	0.0130079	0.625952	0.0207809	0.98342	0.987092
ABUW_RS01135		ABUW_0232	potassium transporter Kup	4197	5602	6789	4223	5186	7885	4359.44	4768.88	6609.85	7074.98	5328.03	5446.82	5598	0.583258	0.0944151	6.17759	6.50864e-10	1.91844e-09	5598	0.344205	0.094152	3.65585	0.000256334	0.00056589	5598	0.239053	0.0942286	2.53695	0.0111823	0.0195678
ABUW_RS01140		ABUW_0233	hypothetical protein	1912	2579	3886	2070	654	1056	1986	2195.46	3783.46	3467.96	671.911	729.466	2139.04	0.794758	0.109772	7.2401	4.48358e-13	1.61804e-12	2139.04	2.37032	0.113336	20.9142	3.97628e-97	4.40198e-95	2139.04	-1.57557	0.113739	-13.8524	1.22961e-43	2.82209e-42
ABUW_RS01145		ABUW_0234	DNA/RNA non-specific endonuclease	1527	1912	2961	1668	1071	1663	1586.1	1627.65	2882.87	2794.48	1100.33	1148.77	1856.7	0.821371	0.0935553	8.77952	1.64171e-18	8.08822e-18	1856.7	1.33549	0.0945024	14.1318	2.41881e-45	5.8738e-44	1856.7	-0.514119	0.0951855	-5.40123	6.61853e-08	2.24232e-07
ABUW_RS01150		ABUW_0235	LysE family translocator	152	177	239	141	197	306	157.883	150.677	232.693	236.224	202.395	211.379	198.542	0.604006	0.184525	3.2733	0.00106301	0.0019442	198.542	0.177752	0.17878	0.99425	0.320101	0.390681	198.542	0.426254	0.180499	2.36153	0.0181999	0.0307747
ABUW_RS01155		ABUW_0236	hypothetical protein	422	604	337	166	502	749	438.333	514.174	328.107	278.107	515.748	517.396	431.978	-0.643917	0.160835	-4.00358	6.23922e-05	0.000128894	431.978	-0.759228	0.159781	-4.75167	2.01743e-06	5.56308e-06	431.978	0.115311	0.152228	0.757493	0.448754	0.530167
ABUW_RS01160	aqpZ	ABUW_0237	aquaporin Z	2178	2863	1103	760	1368	1964	2262.3	2437.22	1073.89	1273.26	1405.47	1356.7	1634.81	-1.00694	0.120393	-8.36378	6.07421e-17	2.748e-16	1634.81	-0.23945	0.121333	-1.97349	0.0484396	0.0728141	1634.81	-0.767494	0.118212	-6.49253	8.44055e-11	3.66862e-10
ABUW_RS01165		ABUW_0238	AraC family transcriptional regulator	302	362	174	102	200	273	313.689	308.164	169.408	170.885	205.477	188.584	226.035	-0.870224	0.177776	-4.89507	9.82719e-07	2.34259e-06	226.035	-0.208651	0.181504	-1.14957	0.250322	0.315226	226.035	-0.661573	0.168064	-3.93644	8.26976e-05	0.000200305
ABUW_RS01170		ABUW_0239	hypothetical protein	55	85	119	61	65	128	57.1287	72.359	115.86	102.196	66.7802	88.4201	83.7906	0.75333	0.294008	2.56228	0.0103988	0.0170179	83.7906	0.486745	0.287529	1.69286	0.0904828	0.127988	83.7906	0.266586	0.292294	0.912046	0.361745	0.44008
ABUW_RS01175	hisF	ABUW_0240	imidazole glycerol phosphate synthase subunit HisF	2216	2487	6285	3657	3200	4828	2301.77	2117.14	6119.15	6126.74	3287.64	3335.1	3881.25	1.47116	0.0901237	16.3238	6.68406e-60	2.07924e-58	3881.25	0.886648	0.0891443	9.94621	2.61961e-23	2.33654e-22	3881.25	0.584513	0.0903732	6.46776	9.94649e-11	4.30824e-10
ABUW_RS01180		ABUW_0241	homoserine kinase	2198	2433	2838	1771	1313	1969	2283.07	2071.17	2763.11	2967.04	1348.96	1360.15	2132.25	0.395508	0.102513	3.85812	0.000114262	0.000229377	2132.25	1.07937	0.10351	10.4277	1.85363e-25	1.88061e-24	2132.25	-0.683861	0.10338	-6.61502	3.715e-11	1.6627e-10
ABUW_RS01185		ABUW_0242	DUF1294 domain-containing protein	451	568	569	349	462	633	468.456	483.528	553.985	584.695	474.653	437.265	500.43	0.25506	0.133187	1.91505	0.0554864	0.0804511	500.43	0.320275	0.132761	2.41241	0.0158473	0.0262195	500.43	-0.0652148	0.131552	-0.495734	0.620082	0.690938
ABUW_RS01190		ABUW_0243	membrane protein	2078	1977	1904	934	1478	2137	2158.43	1682.98	1853.76	1564.77	1518.48	1476.2	1709.1	-0.165158	0.14986	-1.10208	0.270428	0.333189	1709.1	0.193472	0.15014	1.28861	0.197534	0.256562	1709.1	-0.35863	0.149174	-2.4041	0.0162124	0.0277254
ABUW_RS01195		ABUW_0244	DMT family transporter	108	149	172	98	144	222	112.18	126.841	167.461	164.184	147.944	153.354	145.327	0.470707	0.212687	2.21314	0.0268878	0.0412915	145.327	0.138354	0.207163	0.667853	0.504227	0.57356	145.327	0.332352	0.207379	1.60263	0.109017	0.155431
ABUW_RS01200		ABUW_0245	helix-turn-helix transcriptional regulator	201	178	253	153	344	506	208.78	151.528	246.324	256.328	353.421	349.536	260.986	0.484483	0.199783	2.42504	0.0153066	0.0243818	260.986	-0.485733	0.192289	-2.52606	0.0115351	0.0197087	260.986	0.970215	0.1925	5.04008	4.65338e-07	1.44041e-06
ABUW_RS01205	hisA	ABUW_0246	1-(5-phosphoribosyl)-5-[(5- phosphoribosylamino)methylideneamino]imidazole-4- carboxamide isomerase	3539	4669	5411	3494	4215	6301	3675.97	3974.64	5268.21	5853.65	4330.44	4352.62	4575.92	0.538449	0.0993188	5.42142	5.91274e-08	1.52227e-07	4575.92	0.356081	0.0990602	3.5946	0.000324893	0.000708105	4575.92	0.182368	0.0991093	1.84007	0.0657585	0.099125
ABUW_RS01210		ABUW_0247	3'-5' exonuclease domain-containing protein 2	301	342	195	113	235	354	312.65	291.138	189.854	189.314	241.436	244.537	244.822	-0.669679	0.171888	-3.89603	9.77816e-05	0.000198089	244.822	-0.358302	0.173009	-2.071	0.0383586	0.0590559	244.822	-0.311378	0.161662	-1.9261	0.0540916	0.0831023
ABUW_RS01215		ABUW_0248	DUF805 domain-containing protein	3181	4349	1276	1077	1089	1685	3304.12	3702.23	1242.33	1804.35	1118.82	1163.97	2055.97	-1.20592	0.17013	-7.08822	1.35846e-12	4.74328e-12	2055.97	0.411805	0.171596	2.39985	0.0164017	0.0270298	2055.97	-1.61772	0.169771	-9.52887	1.59e-21	1.41819e-20
ABUW_RS01220	hisH	ABUW_0249	imidazole glycerol phosphate synthase subunit HisH	1989	2026	5486	3001	3164	4731	2065.98	1724.7	5341.24	5027.71	3250.65	3268.09	3446.39	1.4532	0.115178	12.617	1.70254e-36	2.0344e-35	3446.39	0.670044	0.11411	5.87191	4.30797e-09	1.54873e-08	3446.39	0.783159	0.115217	6.79726	1.06625e-11	5.04826e-11
ABUW_RS01225	hisB	ABUW_0250	imidazoleglycerol-phosphate dehydratase HisB	2829	2944	6048	3637	4155	6124	2938.49	2506.17	5888.41	6093.23	4268.79	4230.35	4320.91	1.13835	0.107207	10.6183	2.45045e-26	1.81923e-25	4320.91	0.495218	0.1065	4.64995	3.32008e-06	8.93905e-06	4320.91	0.643132	0.107116	6.00406	1.92449e-09	7.49098e-09
ABUW_RS01230		ABUW_0251	acetyl-CoA sensor PanZ family protein	3757	4358	2255	1215	2466	3745	3902.41	3709.89	2195.5	2035.54	2533.54	2586.98	2827.31	-0.845092	0.0945946	-8.93382	4.11536e-19	2.09611e-18	2827.31	-0.273503	0.0950681	-2.87691	0.00401588	0.00738436	2827.31	-0.571589	0.0930157	-6.14508	7.99239e-10	3.25225e-09
ABUW_RS01235		ABUW_0252	tRNA-Phe	17	28	24	13	40	29	17.658	23.8359	23.3667	21.7795	41.0955	20.0327	24.628	0.119996	0.556859	0.215486	0.829388	0.865969	24.628	-0.410069	0.540837	-0.758212	0.448324	0.521006	24.628	0.530064	0.529419	1.00122	0.316721	0.391507
ABUW_RS01240		ABUW_0253	tRNA-Phe	12	7	20	7	18	18	12.4644	5.95897	19.4722	11.7274	18.493	12.4341	13.425	0.813533	0.714756	1.1382	0.255038	0.316089	13.425	0.0605493	0.678844	0.0891948	0.928927	0.944229	13.425	0.752984	0.696031	1.08182	0.27933	0.351169
ABUW_RS01245		ABUW_0254	GNAT family acetyltransferase	417	542	158	107	269	386	433.14	461.395	153.831	179.262	276.367	266.642	295.106	-1.43976	0.171216	-8.40903	4.13415e-17	1.89306e-16	295.106	-0.717454	0.174313	-4.1159	3.85678e-05	9.40825e-05	295.106	-0.72231	0.156516	-4.61492	3.93238e-06	1.10956e-05
ABUW_RS01250		ABUW_0255	acetyl-CoA hydrolase/transferase family protein	35649	49219	31474	25115	26751	37918	37028.8	41899.2	30643.5	42076.3	27483.6	26193.1	34220.7	-0.118405	0.152515	-0.77635	0.437542	0.505807	34220.7	0.437875	0.152542	2.87052	0.00409799	0.00752063	34220.7	-0.556279	0.152499	-3.64775	0.000264549	0.000601307
ABUW_RS01255		ABUW_0256	HAMP domain-containing protein	7505	9882	5861	3480	4803	7593	7795.47	8412.37	5706.34	5830.2	4934.54	5245.11	6320.67	-0.49088	0.0906714	-5.41383	6.16911e-08	1.5861e-07	6320.67	0.179919	0.0909688	1.97781	0.0479502	0.072165	6320.67	-0.670799	0.0903249	-7.42651	1.11505e-13	6.07386e-13
ABUW_RS01260	ompR	ABUW_0257	two-component system response regulator OmpR	16696	24165	11244	7646	9314	14180	17342.2	20571.2	10947.3	12809.7	9569.08	9795.29	13505.8	-0.674896	0.12341	-5.46872	4.53304e-08	1.17834e-07	13505.8	0.294452	0.123574	2.3828	0.0171816	0.0281793	13505.8	-0.969348	0.123314	-7.86078	3.81735e-15	2.3175e-14
ABUW_RS01265		ABUW_0258	RNA-binding transcriptional accessory protein	18708	21645	29617	18793	15556	23198	19432.1	18426	28835.5	31484.8	15982	16024.8	21697.5	0.671894	0.088136	7.62338	2.4712e-14	9.54991e-14	21697.5	0.91406	0.088158	10.3684	3.45138e-25	3.43677e-24	21697.5	-0.242167	0.0881936	-2.74585	0.00603541	0.0110924
ABUW_RS01270		ABUW_0259	bifunctional SulP family inorganic anion transporter/carbonic anhydrase	425	578	328	160	370	537	441.449	492.041	319.345	268.055	380.133	370.95	378.662	-0.658721	0.159777	-4.12274	3.74388e-05	7.89909e-05	378.662	-0.342949	0.160596	-2.13548	0.0327217	0.0509999	378.662	-0.315772	0.152783	-2.0668	0.0387533	0.0613662
ABUW_RS01275		ABUW_0260	SDR family NAD(P)-dependent oxidoreductase	4137	4036	3176	2084	4551	5885	4297.12	3435.77	3092.19	3491.42	4675.64	4065.25	3842.9	-0.232678	0.142146	-1.63689	0.101653	0.139745	3842.9	-0.40945	0.141971	-2.88405	0.00392599	0.00723675	3842.9	0.176772	0.141394	1.25021	0.211223	0.277696
ABUW_RS01280		ABUW_0261	aminotransferase class I/II-fold pyridoxal phosphate-dependent enzyme	3974	4312	1855	1209	2085	3032	4127.81	3670.73	1806.05	2025.49	2142.1	2094.45	2644.44	-1.02737	0.111515	-9.21283	3.17626e-20	1.71527e-19	2644.44	-0.147194	0.11227	-1.31107	0.189833	0.247929	2644.44	-0.880177	0.110189	-7.98789	1.37264e-15	8.5682e-15
ABUW_RS01285	ettA	ABUW_0262	energy-dependent translational throttle protein EttA	25708	32484	59176	38024	22872	35002	26703	27653	57614.5	63703.3	23498.4	24178.8	37225.2	1.15815	0.0895224	12.937	2.78454e-38	3.63924e-37	37225.2	1.34727	0.0895297	15.0484	3.53941e-51	1.06579e-49	37225.2	-0.189127	0.0896049	-2.11068	0.0347996	0.0557524
ABUW_RS01290		ABUW_0263	hypothetical protein	6324	7439	6362	3220	3182	4838	6568.76	6332.69	6194.12	5394.61	3269.15	3342	5183.56	-0.153532	0.101726	-1.50928	0.131228	0.17553	5183.56	0.81079	0.102301	7.92549	2.27244e-15	1.21844e-14	5183.56	-0.964322	0.101888	-9.46456	2.94788e-21	2.59248e-20
ABUW_RS01295		ABUW_0264	Signal peptide	646	693	948	593	528	817	671.003	589.938	922.984	993.479	542.46	564.369	714.039	0.603196	0.128115	4.70824	2.49864e-06	5.75927e-06	714.039	0.788444	0.128284	6.14606	7.9429e-10	3.03216e-09	714.039	-0.185248	0.128813	-1.43812	0.150399	0.206456
ABUW_RS01300		ABUW_0265	Cation efflux system protein	690	742	942	439	804	1341	716.706	631.651	917.143	735.476	826.019	926.339	792.222	0.300525	0.153634	1.95611	0.0504518	0.0737478	792.222	-0.0801585	0.152188	-0.526709	0.598396	0.661875	792.222	0.380683	0.151572	2.51157	0.0120195	0.0209064
ABUW_RS01305		ABUW_0266	putative Zn<sup>2+</sup> export system, outer membrane channel	734	811	709	416	898	1326	762.409	690.39	690.291	696.943	922.594	915.977	779.767	-0.0657108	0.119824	-0.548393	0.583422	0.645313	779.767	-0.406706	0.118205	-3.44069	0.000580229	0.00123041	779.767	0.340995	0.115646	2.94862	0.00319195	0.00614868
ABUW_RS01310		ABUW_0267	putative Zn<sup>2+</sup> export system, periplasmic adaptor protein	845	1103	774	499	878	1306	877.705	938.964	753.576	835.997	902.046	902.161	868.408	-0.198097	0.118796	-1.66754	0.0954077	0.131882	868.408	-0.187395	0.118396	-1.58279	0.11347	0.156964	868.408	-0.0107018	0.115701	-0.0924951	0.926305	0.94563
ABUW_RS01315		ABUW_0268	putative Zn<sup>2+</sup> export system, RND permease	1903	2506	1871	1107	2352	3522	1976.65	2133.31	1821.63	1854.61	2416.41	2432.93	2105.93	-0.162023	0.0959494	-1.68863	0.0912898	0.126655	2105.93	-0.400186	0.0953726	-4.19603	2.71638e-05	6.72661e-05	2105.93	0.238163	0.0939785	2.53422	0.0112697	0.0197114
ABUW_RS01320		ABUW_0269	cation transporter	1559	2340	1049	701	1158	1740	1619.34	1992	1021.32	1174.42	1189.71	1201.96	1366.46	-0.722023	0.139324	-5.18231	2.1915e-07	5.4126e-07	1366.46	-0.126765	0.140045	-0.90517	0.365375	0.436041	1366.46	-0.595258	0.137511	-4.32881	1.49919e-05	3.92417e-05
ABUW_RS01325		ABUW_0270	hypothetical protein	1467	1530	2218	1138	1868	2916	1523.78	1302.46	2159.47	1906.54	1919.16	2014.32	1804.29	0.527814	0.124498	4.23953	2.23991e-05	4.81222e-05	1804.29	0.0494732	0.123521	0.400525	0.68877	0.746052	1804.29	0.478341	0.123614	3.86964	0.000108996	0.00025933
ABUW_RS01330		ABUW_0271	hypothetical protein	611	795	369	221	498	795	634.648	676.769	359.263	370.251	511.639	549.172	516.957	-0.849066	0.135651	-6.25921	3.86944e-10	1.15776e-09	516.957	-0.544286	0.13629	-3.99358	6.50838e-05	0.00015495	516.957	-0.304781	0.127998	-2.38113	0.0172596	0.029343
ABUW_RS01335		ABUW_0272	tRNA-Glu	33	34	135	37	128	232	34.2772	28.9436	131.438	61.9878	131.506	160.261	91.4022	1.64664	0.385687	4.26936	1.96034e-05	4.23092e-05	91.4022	-0.567176	0.351784	-1.61229	0.1069	0.148696	91.4022	2.21381	0.37561	5.89391	3.7716e-09	1.42676e-08
ABUW_RS01340		ABUW_0273	tRNA-Glu	63	91	306	105	400	601	65.4384	77.4667	297.925	175.911	410.955	415.16	240.476	1.74295	0.266538	6.53922	6.18413e-11	1.94462e-10	240.476	-0.784273	0.243975	-3.21457	0.0013064	0.00260175	240.476	2.52723	0.25986	9.72533	2.35148e-22	2.18542e-21
ABUW_RS01345		ABUW_0274	hypothetical protein	1001	1101	288	150	312	398	1039.74	937.261	280.4	251.302	320.545	274.931	517.364	-1.88626	0.154634	-12.1982	3.17873e-34	3.42829e-33	517.364	-0.150331	0.160942	-0.93407	0.350268	0.420436	517.364	-1.73592	0.147891	-11.7379	8.15137e-32	1.23717e-30
ABUW_RS01350		ABUW_0275	amino acid permease	1825	2361	6073	3803	2480	3786	1895.64	2009.88	5912.75	6371.34	2547.92	2615.3	3558.8	1.652	0.09412	17.552	5.73761e-69	2.34743e-67	3558.8	1.24941	0.0932784	13.3944	6.51814e-41	1.34067e-39	3558.8	0.402588	0.0947632	4.24836	2.15342e-05	5.52521e-05
ABUW_RS01355		ABUW_0276	tRNA-Glu	150	187	914	486	595	1017	155.806	159.19	889.881	814.218	611.295	702.525	555.486	2.43777	0.154573	15.771	4.9283e-56	1.2882e-54	555.486	0.375242	0.137946	2.7202	0.00652421	0.0116274	555.486	2.06253	0.153779	13.4123	5.12497e-41	1.10231e-39
ABUW_RS01360		ABUW_0277	tRNA-Ala	69	107	215	93	211	308	71.6706	91.0872	209.327	155.807	216.779	212.761	159.572	1.17447	0.24337	4.82587	1.39396e-06	3.27556e-06	159.572	-0.218732	0.226669	-0.964982	0.334554	0.405428	159.572	1.3932	0.236722	5.88539	3.97109e-09	1.49622e-08
ABUW_RS01365		ABUW_0278	glutamate--tRNA ligase	8400	10007	15545	9771	8036	11672	8725.11	8518.78	15134.8	16369.8	8256.08	8062.81	10844.6	0.869169	0.0854092	10.1765	2.52398e-24	1.66088e-23	10844.6	0.948759	0.0853824	11.1119	1.09821e-28	1.36425e-27	10844.6	-0.0795895	0.0855383	-0.930454	0.352136	0.430058
ABUW_RS01370		ABUW_0279	hypothetical protein	4861	5208	3566	1821	3259	4686	5049.14	4433.48	3471.9	3050.8	3348.25	3237	3765.1	-0.537946	0.114262	-4.708	2.50158e-06	5.76252e-06	3765.1	-0.0120015	0.114541	-0.10478	0.916551	0.933666	3765.1	-0.525945	0.113608	-4.62949	3.66571e-06	1.03665e-05
ABUW_RS01375		ABUW_0280	sulfate ABC transporter substrate-binding protein	3104	3892	1151	733	536	670	3224.14	3313.19	1120.63	1228.03	550.679	462.824	1649.91	-1.47965	0.119803	-12.3507	4.82798e-35	5.36062e-34	1649.91	1.21508	0.12573	9.66414	4.2821e-22	3.51151e-21	1649.91	-2.69473	0.122252	-22.0423	1.13113e-107	1.37341e-105
ABUW_RS01380	rsmH	ABUW_0281	16S rRNA (cytosine(1402)-N(4))-methyltransferase RsmH	1771	2082	3174	1795	3040	4415	1839.55	1772.37	3090.24	3007.24	3123.26	3049.8	2647.08	0.75641	0.0891663	8.48313	2.19212e-17	1.0174e-16	2647.08	-0.0169141	0.0877241	-0.19281	0.847107	0.879129	2647.08	0.773324	0.0882678	8.7611	1.93347e-18	1.45551e-17
ABUW_RS01385	ftsL	ABUW_0282	cell division protein FtsL	965	1062	1525	726	1295	1900	1002.35	904.061	1484.76	1216.3	1330.47	1312.49	1208.4	0.507841	0.133636	3.80019	0.000144586	0.000287492	1208.4	0.0358495	0.132295	0.270982	0.786405	0.82745	1208.4	0.471992	0.132377	3.56551	0.000363149	0.00080977
ABUW_RS01390	ftsI	ABUW_0283	penicillin-binding protein PBP3	5813	7260	7195	4056	6024	8751	6037.99	6180.31	7005.14	6795.2	6188.98	6045.03	6375.44	0.175936	0.0801244	2.19578	0.0281074	0.0429706	6375.44	0.174318	0.0800309	2.17814	0.029396	0.0462569	6375.44	0.00161783	0.0797935	0.0202753	0.983824	0.987233
ABUW_RS01395	murE	ABUW_0284	UDP-N-acetylmuramoyl-L-alanyl-D-glutamate--2, 6-diaminopimelate ligase	4658	5742	5646	3411	4089	6081	4838.28	4888.06	5497.01	5714.6	4200.99	4200.65	4889.93	0.204427	0.0810406	2.52253	0.0116515	0.0189362	4889.93	0.415701	0.0811035	5.12557	2.96644e-07	8.87573e-07	4889.93	-0.211274	0.0808405	-2.61347	0.00896273	0.0160112
ABUW_RS01400	murF	ABUW_0285	UDP-N-acetylmuramoyl-tripeptide--D-alanyl-D- alanine ligase	5991	8293	8062	5114	5208	8008	6222.88	7059.68	7849.26	8567.71	5350.63	5531.78	6763.66	0.304894	0.104296	2.92336	0.0034628	0.00600367	6763.66	0.592532	0.104373	5.67707	1.37024e-08	4.72306e-08	6763.66	-0.287638	0.104279	-2.75835	0.00580935	0.0106979
ABUW_RS01405		ABUW_0286	phospho-N-acetylmuramoyl-pentapeptide- transferase	5637	7967	7898	5065	4137	6964	5855.18	6782.16	7689.59	8485.62	4250.3	4810.61	6312.24	0.35542	0.120016	2.96144	0.00306204	0.00534083	6312.24	0.835136	0.120189	6.94854	3.69077e-12	1.65776e-11	6312.24	-0.479716	0.120128	-3.99338	6.51382e-05	0.000160039
ABUW_RS01410		ABUW_0287	hypothetical protein	883	831	912	484	763	1103	917.176	707.415	887.934	810.867	783.896	761.933	811.537	0.0687338	0.153158	0.448778	0.653592	0.712871	811.537	0.138892	0.152966	0.907986	0.363885	0.434538	811.537	-0.0701577	0.151674	-0.462554	0.643684	0.713057
ABUW_RS01415		ABUW_0288	methyltransferase domain-containing protein	1341	1651	1699	945	1516	2223	1392.9	1405.47	1654.17	1583.2	1557.52	1535.61	1521.48	0.211643	0.0964131	2.19517	0.0281513	0.0430039	1521.48	0.0675215	0.095755	0.705148	0.480718	0.551653	1521.48	0.144122	0.0950309	1.51658	0.129373	0.181499
ABUW_RS01420	ponA	ABUW_0289	penicillin-binding protein PBP1a	9242	10381	11329	6867	8335	12412	9599.7	8837.16	11030.1	11504.6	8563.27	8573.99	9684.79	0.28946	0.0873539	3.31364	0.000920885	0.00170079	9684.79	0.394746	0.0873399	4.51965	6.19424e-06	1.62929e-05	9684.79	-0.105286	0.0872517	-1.20669	0.22755	0.296263
ABUW_RS01425		ABUW_0290	pilus assembly protein PilM	10771	13982	4488	3788	8964	14052	11187.9	11902.6	4369.57	6346.21	9209.5	9706.87	8787.11	-1.10895	0.163277	-6.79182	1.1073e-11	3.66247e-11	8787.11	-0.821305	0.163305	-5.02926	4.92364e-07	1.43441e-06	8787.11	-0.28764	0.162778	-1.76707	0.0772163	0.114561
ABUW_RS01430		ABUW_0291	PilN domain-containing protein	5910	7597	2241	1949	3997	6544	6138.74	6467.19	2181.86	3265.25	4106.47	4520.48	4446.66	-1.21311	0.17371	-6.98353	2.8786e-12	9.85004e-12	4446.66	-0.666073	0.173857	-3.83116	0.000127539	0.000290384	4446.66	-0.547032	0.172848	-3.16482	0.00155178	0.00315725
ABUW_RS01435		ABUW_0292	type 4a pilus biogenesis protein PilO	5473	6772	2076	1785	3537	5400	5684.83	5764.88	2021.22	2990.49	3633.87	3730.22	3970.92	-1.19482	0.167299	-7.14183	9.20959e-13	3.25798e-12	3970.92	-0.558144	0.167511	-3.33199	0.000862285	0.00176971	3970.92	-0.636679	0.166379	-3.82667	0.000129886	0.000307093
ABUW_RS01440	comL	ABUW_0293	pilus assembly protein PilP	5785	7131	1988	1648	3327	5165	6008.9	6070.49	1935.54	2760.97	3418.12	3567.89	3960.32	-1.36601	0.157975	-8.64704	5.28504e-18	2.53736e-17	3960.32	-0.576121	0.158268	-3.64015	0.000272478	0.000599069	3960.32	-0.789892	0.156925	-5.03357	4.81417e-07	1.48286e-06
ABUW_RS01445		ABUW_0294	type IV pilus secretin PilQ family protein	16433	24060	5742	5149	9453	14868	17069	20481.8	5590.48	8626.35	9711.89	10270.5	11958.4	-1.40219	0.187129	-7.49316	6.72338e-14	2.5434e-13	11958.4	-0.492074	0.187228	-2.62821	0.00858353	0.0150062	11958.4	-0.910112	0.18685	-4.87083	1.11132e-06	3.30411e-06
ABUW_RS01450	aroK	ABUW_0295	shikimate kinase AroK	2966	3680	2795	1573	2463	3617	3080.8	3132.72	2721.25	2635.32	2530.45	2498.56	2766.52	-0.213383	0.0863415	-2.47138	0.0134592	0.0216406	2766.52	0.0920293	0.0865614	1.06317	0.287706	0.355523	2766.52	-0.305412	0.0854378	-3.57467	0.00035067	0.000782872
ABUW_RS01455	aroB	ABUW_0296	3-dehydroquinate synthase	4059	5379	5630	3586	3288	5101	4216.1	4579.05	5481.44	6007.79	3378.05	3523.68	4531.02	0.384377	0.099053	3.88051	0.000104236	0.000210711	4531.02	0.734083	0.0992296	7.39782	1.38436e-13	6.7848e-13	4531.02	-0.349706	0.0991501	-3.52704	0.000420236	0.000928813
ABUW_RS01460		ABUW_0297	hypothetical protein	3669	4136	3910	2146	2557	3768	3811.01	3520.9	3806.82	3595.29	2627.03	2602.87	3327.32	0.0150114	0.0937706	0.160086	0.872813	0.900814	3327.32	0.502169	0.0941576	5.33328	9.64522e-08	3.05852e-07	3327.32	-0.487158	0.0936153	-5.20383	1.95222e-07	6.32373e-07
ABUW_RS01465	gltB	ABUW_0298	glutamate synthase large subunit	7678	10809	10617	6826	11842	17715	7975.17	9201.51	10336.8	11435.9	12166.3	12237.2	10558.8	0.341454	0.10806	3.15984	0.00157857	0.00282913	10558.8	-0.164995	0.10787	-1.52958	0.126121	0.173003	10558.8	0.506448	0.107814	4.69743	2.63456e-06	7.55254e-06
ABUW_RS01470		ABUW_0299	FAD-dependent oxidoreductase	3120	4393	4865	3238	4780	6912	3240.76	3739.68	4736.62	5424.77	4910.91	4774.69	4471.24	0.540255	0.116803	4.62533	3.73995e-06	8.5213e-06	4471.24	0.0682628	0.116387	0.586516	0.557529	0.623452	4471.24	0.471992	0.116433	4.05375	5.04029e-05	0.000125225
ABUW_RS01475		ABUW_0300	metal-dependent hydrolase	108	125	89	48	83	120	112.18	106.41	86.6515	80.4165	85.2731	82.8938	92.3042	-0.380254	0.255673	-1.48727	0.136944	0.182463	92.3042	-0.00170415	0.258637	-0.00658898	0.994743	0.996331	92.3042	-0.37855	0.244866	-1.54595	0.122118	0.172477
ABUW_RS01480		ABUW_0301	LemA family protein	6395	7311	2431	1490	3312	4891	6642.51	6223.72	2366.85	2496.26	3402.71	3378.62	4085.11	-1.40479	0.0906963	-15.4889	4.11989e-54	9.69205e-53	4085.11	-0.480955	0.0913018	-5.26775	1.38103e-07	4.29959e-07	4085.11	-0.923835	0.0890319	-10.3764	3.17365e-25	3.48268e-24
ABUW_RS01485		ABUW_0302	TPM domain-containing protein	2700	3874	1172	781	2090	3030	2804.5	3297.87	1141.07	1308.44	2147.24	2093.07	2132.03	-1.3209	0.125979	-10.4851	1.01184e-25	7.26823e-25	2132.03	-0.795007	0.126371	-6.29107	3.15287e-10	1.23748e-09	2132.03	-0.525893	0.123184	-4.26919	1.96187e-05	5.05439e-05
ABUW_RS01490		ABUW_0303	TPM domain-containing protein	1126	1496	502	328	830	1272	1169.58	1273.52	488.753	549.513	852.731	878.675	868.795	-1.24206	0.124975	-9.93854	2.82956e-23	1.78699e-22	868.795	-0.7452	0.125863	-5.92073	3.20512e-09	1.16787e-08	868.795	-0.496864	0.118467	-4.19411	2.7394e-05	6.97167e-05
ABUW_RS01495		ABUW_0304	pilin	33179	40885	10511	9789	45663	76842	34463.2	34804.7	10233.6	16399.9	46913.6	53081.1	32649.3	-1.37945	0.189971	-7.26134	3.83263e-13	1.38979e-12	32649.3	-1.90913	0.189944	-10.051	9.0912e-24	8.34617e-23	32649.3	0.529682	0.189746	2.79154	0.00524586	0.00971245
ABUW_RS01500		ABUW_0305	O-antigen ligase family protein	1247	1369	2932	1725	1626	2441	1295.26	1165.41	2854.63	2889.97	1670.53	1686.2	1927	1.22408	0.100989	12.1209	8.18393e-34	8.70178e-33	1927	0.774781	0.0996514	7.77491	7.55017e-15	3.94706e-14	1927	0.449295	0.101255	4.43728	9.11016e-06	2.45108e-05
ABUW_RS01505	bfrB	ABUW_0306	bacterioferritin	2436	3138	3441	2401	1825	2856	2530.28	2671.32	3350.2	4022.5	1874.98	1972.87	2737.03	0.501178	0.118785	4.21919	2.45185e-05	5.25256e-05	2737.03	0.935821	0.119145	7.85449	4.01416e-15	2.13107e-14	2737.03	-0.434643	0.119165	-3.6474	0.000264909	0.000601762
ABUW_RS01510		ABUW_0307	(2Fe-2S)-binding protein	340	406	587	168	268	401	353.159	345.62	571.51	281.458	275.34	277.004	350.682	0.298684	0.275106	1.08571	0.277609	0.34092	350.682	0.637769	0.275857	2.31196	0.02078	0.0335691	350.682	-0.339085	0.275175	-1.23225	0.217855	0.28522
ABUW_RS01515		ABUW_0308	RidA family protein	3129	3782	2787	1776	3454	4808	3250.11	3219.55	2713.46	2975.41	3548.6	3321.28	3171.4	-0.187259	0.0977026	-1.91662	0.0552862	0.0801916	3171.4	-0.273373	0.097477	-2.80449	0.00503964	0.00911982	3171.4	0.0861145	0.0965599	0.891824	0.372487	0.451107
ABUW_RS01520		ABUW_0309	bifunctional (p)ppGpp synthetase/guanosine-3',5'-bis(diphosphate) 3'-pyrophosphohydrolase	9556	11940	9757	5416	7543	11518	9925.86	10164.3	9499.53	9073.67	7749.58	7956.43	9061.56	-0.11292	0.0804459	-1.40368	0.160415	0.209508	9061.56	0.242173	0.0805441	3.00671	0.00264088	0.00501394	9061.56	-0.355093	0.0802329	-4.42578	9.60936e-06	2.57802e-05
ABUW_RS01525	rpoZ	ABUW_0310	DNA-directed RNA polymerase subunit omega	1674	2596	5489	3254	4702	7440	1738.79	2209.93	5344.16	5451.57	4830.77	5139.42	4119.11	1.44989	0.129435	11.2017	3.99963e-29	3.39833e-28	4119.11	0.114458	0.128199	0.892814	0.371957	0.442492	4119.11	1.33543	0.129142	10.3408	4.60737e-25	4.99773e-24
ABUW_RS01530	gmk	ABUW_0311	guanylate kinase	1769	1979	3285	1883	1310	2014	1837.47	1684.69	3198.32	3154.67	1345.88	1391.24	2102.04	0.851945	0.0972295	8.76221	1.91463e-18	9.39594e-18	2102.04	1.2144	0.0976993	12.43	1.797e-35	2.91547e-34	2102.04	-0.362454	0.0983473	-3.68545	0.000228302	0.000524621
ABUW_RS01535	ispH	ABUW_0312	4-hydroxy-3-methylbut-2-enyl diphosphate reductase	2862	3508	4437	2648	2916	4382	2972.77	2986.3	4319.92	4436.31	2995.86	3027.01	3456.36	0.554726	0.0829892	6.68432	2.31997e-11	7.4956e-11	3456.36	0.539267	0.0827848	6.51408	7.31369e-11	3.00532e-10	3456.36	0.0154597	0.0828864	0.186516	0.85204	0.888387
ABUW_RS01540		ABUW_0313	prepilin-type N-terminal cleavage/methylation domain-containing protein	687	895	420	324	600	856	713.59	761.897	408.917	542.812	616.432	591.309	605.826	-0.644735	0.159511	-4.04195	5.3009e-05	0.000109932	605.826	-0.354613	0.159959	-2.2169	0.0266299	0.0422002	605.826	-0.290121	0.155055	-1.87108	0.0613338	0.0930514
ABUW_RS01545	pilV	ABUW_0314	type IV pilus modification protein PilV	1084	1358	607	462	851	1440	1125.96	1156.04	590.982	774.009	874.306	994.726	919.337	-0.749887	0.15441	-4.85646	1.19506e-06	2.83083e-06	919.337	-0.463259	0.154706	-2.99445	0.00274943	0.00520042	919.337	-0.286628	0.150954	-1.89878	0.0575935	0.0881515
ABUW_RS01550		ABUW_0315	PilW family protein	2145	2591	1131	904	1702	2595	2228.02	2205.67	1101.16	1514.51	1748.61	1792.58	1765.09	-0.766709	0.151827	-5.04989	4.42054e-07	1.07835e-06	1765.09	-0.442622	0.152026	-2.91148	0.00359716	0.00667638	1765.09	-0.324088	0.150014	-2.16039	0.0307428	0.049899
ABUW_RS01555		ABUW_0316	pilus assembly protein	1736	2239	765	613	1070	1722	1803.19	1906.02	744.813	1026.99	1099.3	1189.53	1294.97	-1.0734	0.158136	-6.7878	1.1386e-11	3.76267e-11	1294.97	-0.377431	0.158922	-2.37495	0.0175512	0.028723	1294.97	-0.695966	0.155677	-4.47057	7.80103e-06	2.12314e-05
ABUW_RS01560		ABUW_0317	VWA domain-containing protein	11637	16292	5417	4405	6011	10392	12087.4	13869.1	5274.06	7379.89	6175.62	7178.61	8660.78	-1.03756	0.166605	-6.22762	4.7357e-10	1.4091e-09	8660.78	-0.0789083	0.16678	-0.473129	0.636121	0.698268	8660.78	-0.958647	0.166353	-5.76272	8.27703e-09	3.04245e-08
ABUW_RS01565		ABUW_0318	prepilin-type N-terminal cleavage/methylation domain-containing protein	736	1069	499	344	548	876	764.486	910.02	485.832	576.319	563.008	605.125	650.798	-0.664958	0.152561	-4.35864	1.30875e-05	2.86236e-05	650.798	-0.145473	0.153701	-0.946468	0.34391	0.414233	650.798	-0.519485	0.149087	-3.48445	0.000493155	0.00108109
ABUW_RS01570		ABUW_0319	prepilin-type N-terminal cleavage/methylation domain-containing protein	1233	1424	747	565	793	1088	1280.72	1212.23	727.288	946.57	814.718	751.571	955.516	-0.581594	0.148874	-3.90662	9.35954e-05	0.000190018	955.516	0.0898001	0.150043	0.598497	0.549509	0.616584	955.516	-0.671394	0.147183	-4.56162	5.07606e-06	1.41319e-05
ABUW_RS01575	rpsP	ABUW_0320	30S ribosomal protein S16	10274	13235	30702	18653	14813	22708	10671.6	11266.7	29891.8	31250.2	15218.7	15686.3	18997.6	1.47849	0.0823205	17.9602	3.99363e-72	1.879e-70	18997.6	0.984139	0.0821271	11.9831	4.35593e-33	6.55829e-32	18997.6	0.494354	0.082398	5.99958	1.97824e-09	7.69223e-09
ABUW_RS01580	rimM	ABUW_0321	ribosome maturation factor RimM	15270	18689	46354	27466	31268	47965	15861	15909.6	45130.8	46015	32124.3	33133.4	31362.4	1.52044	0.0745061	20.4069	1.45264e-92	1.33359e-90	31362.4	0.481944	0.0742742	6.48872	8.65698e-11	3.53799e-10	31362.4	1.03849	0.0744871	13.9419	3.5233e-44	8.39348e-43
ABUW_RS01585	trmD	ABUW_0322	tRNA (guanosine(37)-N1)-methyltransferase TrmD	15730	19934	49158	28773	35602	54875	16338.8	16969.5	47860.8	48204.7	36577	37906.7	33976.2	1.52807	0.0768691	19.8789	6.20109e-88	4.96615e-86	33976.2	0.367039	0.0766408	4.78908	1.67546e-06	4.64051e-06	33976.2	1.16103	0.0768387	15.11	1.39148e-51	4.19004e-50
ABUW_RS01590	rplS	ABUW_0323	50S ribosomal protein L19	16270	21219	51619	31234	21483	33404	16899.7	18063.4	50256.9	52327.7	22071.4	23074.9	30449	1.55278	0.0846674	18.3397	3.98725e-75	2.02811e-73	30449	1.18401	0.084569	14.0005	1.54759e-44	3.71027e-43	30449	0.368769	0.0847425	4.35164	1.35122e-05	3.55913e-05
ABUW_RS01595	lipA	ABUW_0324	triacylglycerol lipase LipA	171	230	271	183	334	472	177.618	195.795	263.849	306.588	343.147	326.049	268.841	0.59998	0.176832	3.39294	0.00069146	0.00129228	268.841	-0.237923	0.169357	-1.40486	0.160062	0.213416	268.841	0.837903	0.170785	4.90618	9.28686e-07	2.77868e-06
ABUW_RS01600	lipB	ABUW_0325	lipase secretion chaperone LipB	72	81	66	37	162	251	74.7867	68.9538	64.2584	61.9878	166.437	173.386	101.635	-0.181145	0.269921	-0.671105	0.502153	0.569824	101.635	-1.42613	0.253813	-5.61885	1.92233e-08	6.55404e-08	101.635	1.24499	0.238965	5.20993	1.88917e-07	6.1406e-07
ABUW_RS01605	truB	ABUW_0326	tRNA pseudouridine(55) synthase TruB	767	734	1899	993	1380	2132	796.686	624.841	1848.89	1663.62	1417.79	1472.75	1304.1	1.30896	0.142341	9.19595	3.71706e-20	1.99587e-19	1304.1	0.282424	0.139621	2.02279	0.0430948	0.0656981	1304.1	1.02654	0.141769	7.24094	4.45585e-13	2.34571e-12
ABUW_RS01610		ABUW_0327	TSUP family transporter	522	570	1190	673	533	814	542.204	485.231	1158.6	1127.51	547.597	562.297	737.239	1.15669	0.121677	9.50622	1.9772e-21	1.13103e-20	737.239	1.04255	0.120374	8.66093	4.67937e-18	3.00887e-17	737.239	0.114142	0.123335	0.925466	0.354724	0.432377
ABUW_RS01615		ABUW_0328	hemerythrin domain-containing protein	592	764	223	131	377	553	614.913	650.379	217.115	219.47	387.325	382.002	411.868	-1.53684	0.147247	-10.4372	1.67755e-25	1.19589e-24	411.868	-0.817823	0.149778	-5.46024	4.75503e-08	1.55229e-07	411.868	-0.719015	0.133701	-5.37778	7.54112e-08	2.54114e-07
ABUW_RS01620		ABUW_0329	EamA family transporter	545	650	809	425	722	1002	566.094	553.333	787.652	712.022	741.773	692.164	675.506	0.42663	0.126437	3.37425	0.000740173	0.00137785	675.506	0.0706861	0.124391	0.568258	0.569859	0.634226	675.506	0.355944	0.124191	2.86611	0.00415552	0.00787106
ABUW_RS01625		ABUW_0330	EamA family transporter	370	489	464	270	649	1012	384.321	416.277	451.756	452.343	666.774	699.071	511.757	0.173755	0.135535	1.28199	0.199845	0.254816	511.757	-0.596445	0.131232	-4.54495	5.49487e-06	1.45243e-05	511.757	0.7702	0.129185	5.96201	2.49149e-09	9.55961e-09
ABUW_RS01630	serA	ABUW_0331	phosphoglycerate dehydrogenase	16721	21147	35069	23046	17173	26243	17368.2	18002.1	34143.6	38610	17643.3	18128.2	23982.6	1.04026	0.0952314	10.9234	8.90494e-28	7.05646e-27	23982.6	1.02397	0.0952018	10.7558	5.56653e-27	6.16247e-26	23982.6	0.0162863	0.0952948	0.170904	0.864299	0.898205
ABUW_RS01635		ABUW_0332	FAD-binding oxidoreductase	4756	6236	10017	7119	5211	7988	4940.08	5308.59	9752.67	11926.8	5353.71	5517.97	7133.3	1.08007	0.119984	9.00186	2.21935e-19	1.14433e-18	7133.3	0.994975	0.119869	8.30054	1.03641e-16	6.1049e-16	7133.3	0.0850992	0.120139	0.708342	0.478733	0.559786
ABUW_RS01640		ABUW_0333	hypothetical protein	373	648	380	210	417	708	387.437	551.631	369.973	351.822	428.42	489.074	429.726	-0.380663	0.195753	-1.94461	0.0518223	0.0756336	429.726	-0.346281	0.19537	-1.77244	0.0763218	0.109941	429.726	-0.0343816	0.191034	-0.179976	0.857171	0.892121
ABUW_RS01645		ABUW_0334	antibiotic biosynthesis monooxygenase	533	475	306	197	350	477	553.629	404.359	297.925	330.043	359.585	329.503	379.174	-0.611065	0.190976	-3.19969	0.00137576	0.00248124	379.174	-0.136613	0.192356	-0.710206	0.477576	0.548884	379.174	-0.474453	0.186338	-2.54619	0.0108906	0.0191195
ABUW_RS01650		ABUW_0335	NAD(P)H-dependent oxidoreductase	212	284	261	185	310	497	220.205	241.764	254.113	309.939	318.49	343.319	281.305	0.27486	0.179195	1.53386	0.125065	0.168063	281.305	-0.243969	0.174781	-1.39586	0.162756	0.216778	281.305	0.518829	0.173109	2.99712	0.00272542	0.00533185
ABUW_RS01655		ABUW_0336	hypothetical protein	161	226	131	69	93	140	167.231	192.39	127.543	115.599	95.547	96.7095	132.503	-0.559563	0.222295	-2.51721	0.0118289	0.0191997	132.503	0.345752	0.230514	1.49992	0.133635	0.182313	132.503	-0.905315	0.218234	-4.14837	3.34848e-05	8.43054e-05
ABUW_RS01660		ABUW_0337	MFS transporter	317	425	1420	1027	658	1145	329.269	361.795	1382.53	1720.58	676.021	790.945	876.856	2.1622	0.1584	13.6503	2.01178e-42	3.05337e-41	876.856	1.07541	0.153184	7.02038	2.21262e-12	1.01195e-11	876.856	1.08679	0.159428	6.81683	9.30743e-12	4.42338e-11
ABUW_RS01665	yccS	ABUW_0338	TIGR01666 family membrane protein	1773	2130	841	497	1081	1524	1841.62	1813.23	818.808	832.646	1110.61	1052.75	1244.94	-1.14685	0.10361	-11.0689	1.77529e-28	1.46219e-27	1244.94	-0.38921	0.104974	-3.70768	0.000209167	0.000466414	1244.94	-0.757642	0.0995978	-7.60701	2.80501e-14	1.59247e-13
ABUW_RS01670		ABUW_0339	superoxide dismutase family protein	3399	4523	2226	1274	2735	4159	3530.56	3850.35	2167.26	2134.39	2809.9	2872.96	2894.24	-0.778891	0.0948124	-8.21508	2.12021e-16	9.23667e-16	2894.24	-0.401556	0.0950624	-4.22413	2.39866e-05	5.97918e-05	2894.24	-0.377335	0.0931052	-4.05279	5.06114e-05	0.000125661
ABUW_RS01675		ABUW_0340	AI-2E family transporter	1693	1909	1326	827	2100	3238	1758.53	1625.1	1291.01	1385.51	2157.51	2236.75	1742.4	-0.340025	0.104734	-3.24655	0.00116813	0.00212407	1742.4	-0.718108	0.103894	-6.91195	4.78024e-12	2.12933e-11	1742.4	0.378083	0.101765	3.71525	0.000203004	0.000469641
ABUW_RS01680		ABUW_0341	ParA family protein	3487	3802	1683	986	1884	2945	3621.96	3236.57	1638.59	1651.89	1935.6	2034.35	2353.16	-1.05938	0.104068	-10.1797	2.44382e-24	1.61095e-23	2353.16	-0.271647	0.104844	-2.59096	0.00957075	0.0166011	2353.16	-0.787735	0.102224	-7.70598	1.2984e-14	7.54192e-14
ABUW_RS01685		ABUW_0342	endonuclease	145	169	263	133	265	410	150.612	143.867	256.06	222.821	272.258	283.221	221.473	0.711663	0.186197	3.82209	0.000132327	0.000264093	221.473	-0.206372	0.176629	-1.16839	0.24265	0.306797	221.473	0.918034	0.179646	5.11024	3.21757e-07	1.01602e-06
ABUW_RS01690		ABUW_0343	hypothetical protein	729	973	1267	796	368	583	757.215	828.297	1233.57	1333.57	378.078	402.726	822.243	0.6919	0.120488	5.74248	9.32984e-09	2.53008e-08	822.243	1.71247	0.124668	13.7362	6.15866e-43	1.37167e-41	822.243	-1.02057	0.125361	-8.14103	3.91922e-16	2.53035e-15
ABUW_RS01695		ABUW_0344	hypothetical protein	1337	1472	1005	545	890	1372	1388.75	1253.09	978.48	913.063	914.375	947.753	1065.92	-0.478388	0.115611	-4.13792	3.50473e-05	7.40696e-05	1065.92	0.0245951	0.116516	0.211087	0.83282	0.866427	1065.92	-0.502983	0.113519	-4.43082	9.38768e-06	2.52034e-05
ABUW_RS01700		ABUW_0345	class I SAM-dependent methyltransferase	619	762	577	338	506	821	642.958	648.677	561.774	566.267	519.858	567.132	584.444	-0.195946	0.126342	-1.55091	0.120922	0.16302	584.444	0.0504106	0.126772	0.397646	0.690891	0.747704	584.444	-0.246357	0.123271	-1.99849	0.0456634	0.0713183
ABUW_RS01705		ABUW_0346	hypothetical protein	5276	5780	7162	3762	3585	5714	5480.2	4920.41	6973.01	6302.65	3683.18	3947.13	5217.76	0.353074	0.106665	3.31013	0.000932523	0.0017206	5217.76	0.799272	0.106875	7.4786	7.51176e-14	3.76488e-13	5217.76	-0.446198	0.106791	-4.17825	2.93756e-05	7.44076e-05
ABUW_RS01710		ABUW_0347	amino acid permease	2021	2848	2490	1510	8241	12619	2099.22	2424.45	2424.29	2529.77	8466.7	8716.98	4443.57	0.129529	0.10639	1.21749	0.223417	0.280782	4443.57	-1.79523	0.104826	-17.1258	9.53596e-66	4.22275e-64	4443.57	1.92476	0.104258	18.4614	4.22074e-76	2.60441e-74
ABUW_RS01715		ABUW_0350	Glu/Leu/Phe/Val dehydrogenase	85974	105515	111060	72196	34162	46832	89301.5	89823	108129	120953	35097.6	32350.7	79275.9	0.354848	0.0965631	3.67478	0.000238054	0.000463547	79275.9	1.76402	0.0966435	18.2529	1.96214e-74	1.11901e-72	79275.9	-1.40918	0.096638	-14.582	3.65666e-48	1.01953e-46
ABUW_RS01720		ABUW_0351	aspartate aminotransferase family protein	14454	18649	13726	8907	8431	12031	15013.4	15875.6	13363.8	14922.3	8661.9	8310.8	12691.3	-0.127501	0.0957877	-1.33108	0.183163	0.236023	12691.3	0.736565	0.0960046	7.67218	1.69094e-14	8.68307e-14	12691.3	-0.864066	0.095829	-9.01674	1.93762e-19	1.5419e-18
ABUW_RS01725	astA	ABUW_0352	arginine N-succinyltransferase	5515	7097	5515	3261	3150	4481	5728.45	6041.55	5369.47	5463.3	3236.27	3095.39	4822.41	-0.120113	0.0858574	-1.39898	0.161819	0.211195	4822.41	0.774992	0.0865226	8.95711	3.33296e-19	2.26859e-18	4822.41	-0.895105	0.0860225	-10.4055	2.3408e-25	2.59905e-24
ABUW_RS01730	astD	ABUW_0353	succinylglutamate-semialdehyde dehydrogenase	12522	16843	12546	8105	5291	7256	13006.7	14338.1	12214.9	13578.7	5435.91	5012.31	10597.8	-0.0847326	0.105222	-0.805273	0.420662	0.489148	10597.8	1.30372	0.105692	12.3351	5.86324e-35	9.39116e-34	10597.8	-1.38845	0.105527	-13.1573	1.54489e-39	3.09307e-38
ABUW_RS01735	astB	ABUW_0354	N-succinylarginine dihydrolase	13467	16814	13963	8733	5578	7325	13988.2	14313.5	13594.5	14630.8	5730.77	5059.98	11219.6	-0.00419462	0.0998344	-0.0420157	0.966486	0.974773	11219.6	1.3875	0.100314	13.8315	1.64615e-43	3.82475e-42	11219.6	-1.39169	0.100174	-13.8927	7.01646e-44	1.63024e-42
ABUW_RS01740	astE	ABUW_0355	succinylglutamate desuccinylase	5163	6945	5911	3881	2420	3372	5362.83	5912.15	5755.02	6502.01	2486.28	2329.32	4724.6	0.119391	0.108539	1.09999	0.271339	0.334092	4724.6	1.3475	0.109439	12.3128	7.72804e-35	1.22736e-33	4724.6	-1.22811	0.10921	-11.2454	2.43958e-29	3.32702e-28
ABUW_RS01745		ABUW_0356	hypothetical protein	1582	1677	2964	1720	736	1119	1643.23	1427.6	2885.79	2881.59	756.157	772.985	1727.89	0.910371	0.109415	8.32039	8.7676e-17	3.91474e-16	1727.89	1.91466	0.111768	17.1307	8.76624e-66	3.92811e-64	1727.89	-1.00429	0.112504	-8.92672	4.38838e-19	3.43407e-18
ABUW_RS01750		ABUW_0357	hypothetical protein	79	75	33	19	19	44	82.0576	63.8461	32.1292	31.8316	19.5204	30.3944	43.2965	-1.18524	0.398131	-2.97701	0.0029107	0.00509103	43.2965	0.333784	0.423894	0.787423	0.431035	0.502607	43.2965	-1.51903	0.389194	-3.903	9.50075e-05	0.000227776
ABUW_RS01755		ABUW_0358	S8 family serine peptidase	289	422	244	130	289	368	300.185	359.241	237.561	217.795	296.915	254.208	277.651	-0.531321	0.185345	-2.86666	0.00414833	0.00714941	277.651	-0.265595	0.186037	-1.42765	0.153393	0.205763	277.651	-0.265726	0.178006	-1.49279	0.135492	0.188537
ABUW_RS01760		ABUW_0359	hypothetical protein	1271	1467	667	347	666	993	1320.19	1248.83	649.399	581.345	684.24	685.947	861.659	-1.05523	0.119226	-8.85064	8.7018e-19	4.35553e-18	861.659	-0.148925	0.121431	-1.22642	0.220042	0.281954	861.659	-0.906306	0.115431	-7.85151	4.11044e-15	2.48342e-14
ABUW_RS01765		ABUW_0360	putative signal peptide-containing protein	828	1014	432	259	356	500	860.047	863.2	420.6	433.914	365.75	345.391	548.15	-1.01409	0.127345	-7.9633	1.67515e-15	6.88347e-15	548.15	0.265281	0.132541	2.0015	0.0453388	0.0687848	548.15	-1.27937	0.124722	-10.2578	1.09211e-24	1.1547e-23
ABUW_RS01770		ABUW_0361	LysR family transcriptional regulator	654	701	252	130	205	306	679.313	596.749	245.35	217.795	210.614	211.379	360.2	-1.4521	0.16154	-8.98909	2.49292e-19	1.27665e-18	360.2	0.14284	0.169531	0.84256	0.399475	0.47047	360.2	-1.59494	0.156607	-10.1844	2.32882e-24	2.42145e-23
ABUW_RS01775		ABUW_0362	EamA family transporter	70	71	58	40	66	99	72.7093	60.441	56.4695	67.0138	67.8075	68.3874	65.4714	-0.118497	0.309888	-0.382386	0.702175	0.757086	65.4714	-0.155878	0.306974	-0.507787	0.611603	0.674106	65.4714	0.0373808	0.295194	0.126631	0.899232	0.924784
ABUW_RS01780		ABUW_0363	GTP cyclohydrolase	97	154	102	49	163	227	100.754	131.097	99.3084	82.0919	167.464	156.808	122.921	-0.344392	0.25605	-1.34502	0.178619	0.23088	122.921	-0.821161	0.250222	-3.28174	0.0010317	0.00209006	122.921	0.476769	0.237563	2.00691	0.0447587	0.070109
ABUW_RS01785		ABUW_0364	DUF262 domain-containing protein	3998	4988	2922	1731	3008	4470	4152.74	4246.19	2844.89	2900.02	3090.38	3087.8	3387	-0.548517	0.0836341	-6.55853	5.43403e-11	1.71591e-10	3387	-0.105371	0.0839591	-1.25503	0.209468	0.27029	3387	-0.443145	0.0825081	-5.37093	7.83307e-08	2.63247e-07
ABUW_RS01790		ABUW_0365	hypothetical protein	720	889	827	521	770	1110	747.867	756.79	805.177	872.855	791.088	766.768	790.091	0.153491	0.116015	1.32303	0.185825	0.23929	790.091	0.104322	0.115306	0.90474	0.365603	0.436066	790.091	0.0491692	0.113932	0.431567	0.666056	0.732568
ABUW_RS01795		ABUW_0366	glycine--tRNA ligase subunit beta	9821	13631	18077	11857	10735	16563	10201.1	11603.8	17600	19864.6	11029	11441.4	13623.3	0.780446	0.109065	7.15578	8.3196e-13	2.95146e-12	13623.3	0.737143	0.109016	6.76178	1.36309e-11	5.89055e-11	13623.3	0.0433026	0.109092	0.396935	0.691416	0.753035
ABUW_RS01800	glyQ	ABUW_0367	glycine--tRNA ligase subunit alpha	6027	6796	12869	7494	8084	12245	6260.27	5785.31	12529.4	12555	8305.4	8458.63	8982.34	1.05853	0.0849881	12.455	1.3129e-35	1.50205e-34	8982.34	0.581336	0.0846538	6.86721	6.54693e-12	2.89913e-11	8982.34	0.477195	0.0849697	5.61605	1.95367e-08	6.95708e-08
ABUW_RS01805		ABUW_0368	tetracycline resistance MFS efflux pump	157	185	281	161	177	307	163.077	157.487	273.585	269.731	181.848	212.07	209.633	0.762841	0.186629	4.08747	4.36112e-05	9.13481e-05	209.633	0.458741	0.182166	2.51826	0.0117937	0.0201048	209.633	0.3041	0.185307	1.64106	0.100784	0.145012
ABUW_RS01810		ABUW_0369	putative DNA modification/repair radical SAM protein	684	1066	823	512	947	1335	710.474	907.467	801.283	857.777	972.936	922.194	862.022	0.0323157	0.148262	0.217964	0.827457	0.864653	862.022	-0.193181	0.147342	-1.31111	0.18982	0.247929	862.022	0.225497	0.145862	1.54596	0.122114	0.172477
ABUW_RS01815		ABUW_0370	TIGR03915 family putative DNA repair protein	109	136	168	112	278	375	113.219	115.774	163.567	187.639	285.614	259.043	187.476	0.606427	0.205429	2.95201	0.00315716	0.00550164	187.476	-0.640191	0.192127	-3.33212	0.000861868	0.00176971	187.476	1.24662	0.194348	6.41437	1.41404e-10	6.00051e-10
ABUW_RS01820		ABUW_0371	HPP family protein	356	446	1023	538	423	609	369.779	379.672	996.005	901.335	434.585	420.686	583.677	1.34303	0.129966	10.3338	4.9577e-25	3.41147e-24	583.677	1.15416	0.127858	9.0269	1.76597e-19	1.21742e-18	583.677	0.188872	0.132412	1.4264	0.153754	0.210294
ABUW_RS01825		ABUW_0372	PspC domain-containing protein	6082	6247	6544	3312	235	360	6317.4	5317.96	6371.32	5548.74	241.436	248.682	4007.59	0.0359088	0.125681	0.285714	0.775097	0.82159	4007.59	4.60355	0.13866	33.2003	1.06497e-241	2.00427e-238	4007.59	-4.56764	0.138437	-32.9943	9.81069e-239	5.27535e-236
ABUW_RS01830		ABUW_0373	hypothetical protein	562	676	1168	569	997	1386	583.752	575.467	1137.18	953.271	1024.3	957.424	871.9	0.855968	0.132713	6.44975	1.12034e-10	3.46219e-10	871.9	0.0832172	0.129685	0.641688	0.521076	0.590762	871.9	0.772751	0.131194	5.89012	3.85905e-09	1.45546e-08
ABUW_RS01835		ABUW_0374	acyl-CoA dehydrogenase C-terminal domain-containing protein	4698	6927	2204	1460	2416	3636	4879.83	5896.83	2145.84	2446	2482.17	2511.68	3393.73	-1.23289	0.127006	-9.70733	2.8059e-22	1.68444e-21	3393.73	-0.122969	0.127694	-0.963002	0.335547	0.406092	3393.73	-1.10992	0.126056	-8.80504	1.30808e-18	9.94672e-18
ABUW_RS01840		ABUW_0375	hypothetical protein	12760	15958	7183	4790	11465	17044	13253.9	13584.8	6993.46	8024.9	11779	11773.7	10901.6	-0.838597	0.098343	-8.52726	1.49853e-17	7.04177e-17	10901.6	-0.650149	0.0983562	-6.61015	3.83931e-11	1.61827e-10	10901.6	-0.188447	0.0977958	-1.92695	0.0539864	0.0829747
ABUW_RS01845	aroE	ABUW_0376	shikimate dehydrogenase	1832	2180	1951	1249	2283	3198	1902.91	1855.79	1899.52	2092.51	2345.52	2209.12	2050.89	0.0846761	0.102586	0.825414	0.409137	0.477516	2050.89	-0.191952	0.101945	-1.8829	0.0597137	0.0884195	2050.89	0.276628	0.101144	2.73499	0.00623821	0.011415
ABUW_RS01850	hemF	ABUW_0377	oxygen-dependent coproporphyrinogen oxidase	19112	30329	3256	2966	4603	6925	19851.7	25818.5	3170.08	4969.07	4729.06	4783.67	10553.7	-2.48978	0.199302	-12.4925	8.20852e-36	9.53608e-35	10553.7	-0.226428	0.199665	-1.13404	0.256779	0.321529	10553.7	-2.26335	0.198924	-11.378	5.38454e-30	7.5908e-29
ABUW_RS01855	ribA	ABUW_0378	GTP cyclohydrolase II	1790	2046	2915	1731	2211	3260	1859.28	1741.72	2838.08	2900.02	2271.55	2251.95	2310.43	0.672299	0.0925006	7.26805	3.6471e-13	1.32379e-12	2310.43	0.342783	0.091676	3.73906	0.000184707	0.000415315	2310.43	0.329517	0.0920515	3.5797	0.000343988	0.000768737
ABUW_RS01860	dxs	ABUW_0379	1-deoxy-D-xylulose-5-phosphate synthase	4910	6580	10289	5883	7167	10730	5100.04	5601.44	10017.5	9856.05	7363.28	7412.09	7558.4	0.892839	0.0887025	10.0655	7.8455e-24	5.07396e-23	7558.4	0.427736	0.0883478	4.8415	1.28864e-06	3.60093e-06	7558.4	0.465103	0.0886039	5.24924	1.52728e-07	5.00755e-07
ABUW_RS01865		ABUW_0380	inositol monophosphatase	1827	2682	7080	4026	5380	7725	1897.71	2283.14	6893.17	6744.94	5527.34	5336.29	4780.43	1.70496	0.11331	15.0469	3.61862e-51	7.56693e-50	4780.43	0.328402	0.111954	2.93335	0.00335325	0.00626073	4780.43	1.37656	0.113146	12.1663	4.70033e-34	7.86313e-33
ABUW_RS01870		ABUW_0381	DEAD/DEAH box helicase	4674	6337	21742	12411	16094	23142	4854.9	5394.57	21168.3	20792.7	16534.8	15986.1	14121.9	2.03321	0.0911489	22.3065	3.19721e-110	5.2323e-108	14121.9	0.367803	0.0903953	4.06883	4.72507e-05	0.0001143	14121.9	1.66541	0.0910904	18.283	1.12977e-74	6.64444e-73
ABUW_RS01880	mlaF	ABUW_0383	intermembrane phospholipid transport system, ATP-binding subunit MlaF	5606	6331	9474	5373	6314	9381	5822.98	5389.47	9224	9001.63	6486.92	6480.23	7067.54	0.701322	0.0858864	8.1657	3.19588e-16	1.37635e-15	7067.54	0.491305	0.0856668	5.73506	9.74751e-09	3.40349e-08	7067.54	0.210018	0.0858101	2.44747	0.0143863	0.0247486
ABUW_RS01885	mlaE	ABUW_0384	intermembrane phospholipid transport system, membrane subunit MlaE	3641	4719	6309	3980	4127	6291	3781.92	4017.2	6142.52	6667.87	4240.03	4345.71	4865.87	0.714893	0.0928313	7.70099	1.35015e-14	5.31587e-14	4865.87	0.576345	0.0925931	6.22449	4.83134e-10	1.87863e-09	4865.87	0.138548	0.0927952	1.49305	0.135424	0.188511
ABUW_RS01890	mlaD	ABUW_0385	intermembrane phospholipid transport system, substrate binding subunit MlaD	4441	5475	6663	4135	3837	5546	4612.89	4660.77	6487.18	6927.55	3942.08	3831.08	5076.92	0.531863	0.085746	6.20277	5.54769e-10	1.64681e-09	5076.92	0.786793	0.0858483	9.16492	4.95833e-20	3.54813e-19	5076.92	-0.25493	0.0858901	-2.9681	0.00299651	0.00580785
ABUW_RS01895	mlaC	ABUW_0386	ABC transporter substrate-binding protein	13119	14928	17729	10955	9094	13877	13626.8	12707.9	17261.2	18353.4	9343.06	9585.98	13479.7	0.435363	0.0873298	4.98527	6.18754e-07	1.49582e-06	13479.7	0.911539	0.0874425	10.4244	1.9178e-25	1.93528e-24	13479.7	-0.476176	0.0874274	-5.44653	5.13614e-08	1.75749e-07
ABUW_RS01900	mlaB	ABUW_0387	intermembrane phospholipid transport system, subunit MlaB	2008	2521	2833	1691	1501	2295	2085.72	2146.08	2758.24	2833.01	1542.11	1585.34	2158.42	0.401046	0.0900735	4.45243	8.49026e-06	1.88539e-05	2158.42	0.837026	0.0906507	9.23353	2.61858e-20	1.91758e-19	2158.42	-0.43598	0.0905134	-4.81674	1.4592e-06	4.29768e-06
ABUW_RS01905		ABUW_0388	magnesium transporter	1457	1887	2347	1375	2456	3699	1513.39	1606.37	2285.07	2303.6	2523.26	2555.2	2131.15	0.555808	0.0931296	5.96811	2.40013e-09	6.80791e-09	2131.15	-0.146686	0.0916227	-1.60097	0.109382	0.151844	2131.15	0.702494	0.0918096	7.65163	1.98442e-14	1.13689e-13
ABUW_RS01910		ABUW_0389	TIGR00730 family Rossman fold protein	3901	4873	2434	1468	3653	5351	4051.98	4148.3	2369.77	2459.41	3753.05	3696.37	3413.15	-0.765063	0.0858065	-8.91615	4.82786e-19	2.45237e-18	3413.15	-0.626257	0.085805	-7.2986	2.90771e-13	1.39245e-12	3413.15	-0.138807	0.083886	-1.65471	0.0979843	0.141416
ABUW_RS01915		ABUW_0390	NUDIX domain-containing protein	1759	2006	1373	719	1347	2069	1827.08	1707.67	1336.77	1204.57	1383.89	1429.23	1481.54	-0.47208	0.108932	-4.33373	1.46603e-05	3.19336e-05	1481.54	-0.143618	0.109283	-1.31419	0.188782	0.247157	1481.54	-0.328462	0.106911	-3.0723	0.00212414	0.00422359
ABUW_RS01920		ABUW_0391	ComF family protein	483	544	546	254	534	782	501.694	463.097	531.592	425.538	548.625	540.192	501.79	-0.000650819	0.153905	-0.00422872	0.996626	0.999015	501.79	-0.175817	0.152589	-1.15223	0.249228	0.313954	501.79	0.175166	0.15002	1.16762	0.242961	0.312758
ABUW_RS01925	recG	ABUW_0392	ATP-dependent DNA helicase RecG	1991	2421	2242	1211	1534	2141	2068.06	2060.95	2182.84	2028.84	1576.01	1478.96	1899.28	0.0304507	0.0990331	0.30748	0.758478	0.806472	1899.28	0.46613	0.0995727	4.6813	2.85056e-06	7.75815e-06	1899.28	-0.435679	0.0987062	-4.4139	1.01524e-05	2.71212e-05
ABUW_RS01930		ABUW_0393	NAD(P)H-binding protein	779	871	801	493	944	1502	809.151	741.467	779.863	825.945	969.853	1037.55	860.639	0.0490658	0.12053	0.407084	0.683947	0.739976	860.639	-0.325821	0.118936	-2.73947	0.00615383	0.0110038	860.639	0.374886	0.117136	3.20044	0.00137218	0.00281311
ABUW_RS01935	adeT2	ABUW_0394	putative multidrug efflux protein AdeT2	898	996	598	360	579	827	932.756	847.877	582.22	603.124	594.857	571.277	688.685	-0.587908	0.124128	-4.73629	2.17664e-06	5.04178e-06	688.685	0.022852	0.125804	0.181647	0.85586	0.885705	688.685	-0.61076	0.121026	-5.04651	4.49958e-07	1.39394e-06
ABUW_RS01940	plsB	ABUW_0395	glycerol-3-phosphate 1-O-acyltransferase PlsB	10145	13737	18166	11311	14447	21800	10537.7	11694.1	17686.6	18949.8	14842.7	15059	14795	0.720291	0.0944409	7.62689	2.40477e-14	9.30273e-14	14795	0.292802	0.094289	3.10537	0.00190043	0.00370633	14795	0.427489	0.0943593	4.53044	5.88618e-06	1.62193e-05
ABUW_RS01945		ABUW_0396	acyl-CoA thioesterase II	1653	1971	2660	1651	2491	3774	1716.98	1677.88	2589.81	2765.99	2559.22	2607.01	2319.48	0.656473	0.0933596	7.03166	2.04092e-12	7.04771e-12	2319.48	0.0502751	0.0920992	0.54588	0.585148	0.648748	2319.48	0.606198	0.0924663	6.55588	5.53155e-11	2.44375e-10
ABUW_RS01950		ABUW_0397	dicarboxylate/amino acid:cation symporter	1352	1673	994	552	1563	2502	1404.33	1424.19	967.77	924.79	1605.81	1728.34	1342.54	-0.577747	0.106106	-5.44501	5.18025e-08	1.33734e-07	1342.54	-0.815972	0.105346	-7.74564	9.50984e-15	4.94406e-14	1342.54	0.238225	0.101795	2.34023	0.0192719	0.0324271
ABUW_RS01955		ABUW_0398	metal-dependent hydrolase	1250	1755	798	541	1152	1696	1298.38	1494	776.942	906.362	1183.55	1171.57	1138.47	-0.736404	0.131046	-5.61945	1.91571e-08	5.1395e-08	1138.47	-0.489706	0.131249	-3.73113	0.000190622	0.000427085	1138.47	-0.246698	0.127698	-1.93189	0.0533729	0.0821323
ABUW_RS01960		ABUW_0399	YihA family ribosome biogenesis GTP-binding protein	1872	2057	3448	2002	2023	3187	1944.45	1751.09	3357.01	3354.04	2078.4	2201.52	2447.75	0.861541	0.100921	8.53677	1.38025e-17	6.51854e-17	2447.75	0.648294	0.100346	6.46057	1.04312e-10	4.24006e-10	2447.75	0.213247	0.10096	2.1122	0.0346696	0.0556014
ABUW_RS01965		ABUW_0400	Rrf2 family transcriptional regulator	422	484	520	274	674	936	438.333	412.02	506.278	459.044	692.459	646.572	525.785	0.189447	0.138152	1.37129	0.170284	0.221093	525.785	-0.465154	0.134556	-3.45695	0.000546317	0.00116243	525.785	0.654601	0.132767	4.93045	8.20422e-07	2.47441e-06
ABUW_RS01970		ABUW_0401	flavohemoprotein	4367	5713	1469	984	1809	2711	4536.02	4863.37	1430.24	1648.54	1858.54	1872.71	2701.57	-1.61428	0.108894	-14.8244	1.01921e-49	2.04058e-48	2701.57	-0.281272	0.11012	-2.55424	0.0106419	0.0183575	2701.57	-1.33301	0.106989	-12.4593	1.24514e-35	2.19005e-34
ABUW_RS01975		ABUW_0402	DUF853 domain-containing protein	8915	10877	2630	1850	3257	4992	9260.05	9259.39	2560.6	3099.39	3346.2	3448.38	5162.34	-1.71284	0.113686	-15.0664	2.69248e-51	5.66174e-50	5162.34	-0.266431	0.114372	-2.32951	0.0198323	0.0321347	5162.34	-1.44641	0.112702	-12.8339	1.05851e-37	1.9822e-36
ABUW_RS01980		ABUW_0403	PLP-dependent transferase	3036	3434	1589	971	1799	2755	3153.51	2923.3	1547.07	1626.76	1848.27	1903.1	2167	-0.93833	0.0986627	-9.51049	1.89765e-21	1.08718e-20	2167	-0.243231	0.0994257	-2.44636	0.0144305	0.0241944	2167	-0.695099	0.0966941	-7.18864	6.54407e-13	3.38816e-12
ABUW_RS01985		ABUW_0404	type 1 glutamine amidotransferase	167	215	131	55	111	178	173.464	183.026	127.543	92.144	114.04	122.959	135.529	-0.675452	0.236965	-2.85044	0.00436594	0.00750384	135.529	-0.0886037	0.241036	-0.367596	0.713175	0.765437	135.529	-0.586848	0.227145	-2.58359	0.00977792	0.0173686
ABUW_RS01990	rpsJ	ABUW_0405	30S ribosomal protein S10	31838	36602	93381	59995	52140	85046	33070.3	31158.6	90916.9	100512	53568	58748.3	61329	1.57549	0.0994391	15.8437	1.55306e-56	4.23603e-55	61329	0.769147	0.0993651	7.74061	9.89424e-15	5.13682e-14	61329	0.80634	0.0994467	8.10827	5.13476e-16	3.28695e-15
ABUW_RS01995	rplC	ABUW_0406	50S ribosomal protein L3	74454	84739	203449	134391	107821	173256	77335.7	72136.8	198080	225151	110774	119682	133860	1.50155	0.103618	14.4912	1.3777e-47	2.63231e-46	133860	0.87691	0.103592	8.46502	2.56103e-17	1.55731e-16	133860	0.62464	0.103624	6.02793	1.66073e-09	6.51823e-09
ABUW_RS02000	rplD	ABUW_0407	50S ribosomal protein L4	41546	48808	111557	76673	57867	94461	43154	41549.4	108613	128454	59451.8	65252	74412.3	1.48475	0.112099	13.245	4.82212e-40	6.72239e-39	74412.3	0.9267	0.112059	8.26972	1.34279e-16	7.84822e-16	74412.3	0.558054	0.112111	4.97768	6.43503e-07	1.96284e-06
ABUW_RS02005	rplW	ABUW_0408	50S ribosomal protein L23	54530	47819	112556	71550	51742	81585	56640.5	40707.5	109586	119871	53159.1	56357.5	72720.2	1.23702	0.15323	8.07295	6.86176e-16	2.89223e-15	72720.2	1.06705	0.153218	6.96424	3.30189e-12	1.49379e-11	72720.2	0.169977	0.153245	1.10919	0.267348	0.338593
ABUW_RS02010	rplB	ABUW_0409	50S ribosomal protein L2	72111	86114	175002	124871	83809	139721	74902	73307.3	170384	209202	86104.3	96516.8	118403	1.35676	0.123055	11.0256	2.8763e-28	2.34337e-27	118403	1.05552	0.123041	8.57856	9.6067e-18	6.00658e-17	118403	0.301241	0.123065	2.44781	0.0143728	0.0247367
ABUW_RS02015	rpsS	ABUW_0410	30S ribosomal protein S19	30085	38900	74172	53739	34747	59777	31249.4	33114.9	72214.8	90031.4	35698.6	41292.9	50600.3	1.33376	0.13273	10.0486	9.31761e-24	5.9747e-23	50600.3	1.07528	0.132703	8.1029	5.36653e-16	2.99698e-15	50600.3	0.258479	0.132754	1.94705	0.0515286	0.0796198
ABUW_RS02020	rplV	ABUW_0411	50S ribosomal protein L22	67559	65356	130728	88557	58347	94668	70173.8	55636.4	127278	148364	59945	65395	87798.7	1.13154	0.138259	8.18422	2.74068e-16	1.18847e-15	87798.7	1.1369	0.138254	8.22327	1.98035e-16	1.13283e-15	87798.7	-0.00535748	0.138274	-0.0387452	0.969094	0.975834
ABUW_RS02030	rplP	ABUW_0413	50S ribosomal protein L16	95559	89712	164016	109470	68077	111944	99257.5	76370.2	159688	183400	69941.4	77328.9	110998	0.966058	0.144043	6.70672	1.99046e-11	6.46986e-11	110998	1.22007	0.144046	8.47001	2.4538e-17	1.49693e-16	110998	-0.254017	0.144057	-1.7633	0.0778494	0.115364
ABUW_RS02035	rpmC	ABUW_0414	50S ribosomal protein L29	91539	60460	116445	69667	45401	70903	95081.9	51468.5	113372	116716	46644.4	48978.5	78710.3	0.650801	0.352104	1.84832	0.0645563	0.0921463	78710.3	1.26676	0.352112	3.5976	0.000321166	0.000700793	78710.3	-0.615957	0.352114	-1.74931	0.0802371	0.118669
ABUW_RS02040	rpsQ	ABUW_0415	30S ribosomal protein S17	59673	49892	99021	60230	41542	67388	61982.6	42472.2	96408	100906	42679.7	46550.4	65166.5	0.917644	0.164732	5.57054	2.5395e-08	6.72674e-08	65166.5	1.14486	0.164735	6.94972	3.66014e-12	1.64597e-11	65166.5	-0.22722	0.16475	-1.37918	0.167839	0.227739
ABUW_RS02045	rplN	ABUW_0416	50S ribosomal protein L14	32031	33105	67419	44895	33197	54143	33270.7	28181.7	65639.9	75214.6	34106.2	37401	45635.7	1.19665	0.122665	9.75538	1.74938e-22	1.06894e-21	45635.7	0.977935	0.122637	7.97424	1.53319e-15	8.32747e-15	45635.7	0.218712	0.122687	1.78268	0.074639	0.11122
ABUW_RS02050	rplX	ABUW_0417	50S ribosomal protein L24	76056	64503	145648	90284	64357	100214	78999.7	54910.2	141805	151257	66119.6	69226	93719.5	1.12996	0.159831	7.06971	1.55253e-12	5.41086e-12	93719.5	1.11454	0.159827	6.97343	3.09305e-12	1.40268e-11	93719.5	0.0154214	0.159843	0.0964786	0.92314	0.943699
ABUW_RS02055	rplE	ABUW_0418	50S ribosomal protein L5	44798	51272	107581	75236	51879	85351	46531.9	43646.9	104742	126046	53299.8	58958.9	72204.3	1.35567	0.118896	11.4021	4.07945e-30	3.63004e-29	72204.3	1.03965	0.118871	8.74605	2.20946e-18	1.43387e-17	72204.3	0.316014	0.118912	2.65754	0.00787138	0.0141964
ABUW_RS02060	rpsN	ABUW_0419	30S ribosomal protein S14	23954	26384	59291	38902	27496	45025	24881.1	22460.2	57726.4	65174.3	28249	31102.5	38265.6	1.37628	0.109609	12.5563	3.67083e-36	4.34497e-35	38265.6	1.04998	0.109557	9.58389	9.34529e-22	7.53226e-21	38265.6	0.326303	0.109644	2.97601	0.00292021	0.00567751
ABUW_RS02065	rpsH	ABUW_0420	30S ribosomal protein S8	50856	50714	115436	75556	52204	84518	52824.3	43171.9	112390	126582	53633.7	58383.5	74497.6	1.3158	0.126727	10.3829	2.96582e-25	2.08272e-24	74497.6	1.09307	0.126709	8.62656	6.32227e-18	3.9995e-17	74497.6	0.222731	0.126745	1.75732	0.0788626	0.116728
ABUW_RS02070	rplF	ABUW_0421	50S ribosomal protein L6	57260	56644	121766	80898	55548	89527	59476.2	48220	118553	135532	57069.3	61843.6	80115.7	1.23834	0.130109	9.51774	1.76983e-21	1.01705e-20	80115.7	1.09535	0.130096	8.41954	3.77979e-17	2.28365e-16	80115.7	0.142991	0.130125	1.09887	0.271824	0.343568
ABUW_RS02075	rplR	ABUW_0422	50S ribosomal protein L18	25526	31939	64579	45761	31855	51815	26514	27189.1	62874.9	76665.5	32727.4	35792.9	43627.3	1.37749	0.118712	11.6036	3.95011e-31	3.7546e-30	43627.3	1.02593	0.118668	8.64536	5.36345e-18	3.4217e-17	43627.3	0.351565	0.118739	2.96082	0.00306819	0.00593153
ABUW_RS02080	rpsE	ABUW_0423	30S ribosomal protein S5	35260	40990	82360	57565	39597	64970	36624.7	34894	80186.7	96441.2	40681.4	44880.1	55618	1.30425	0.1174	11.1095	1.12806e-28	9.37313e-28	55618	1.04556	0.117372	8.90807	5.19289e-19	3.46561e-18	55618	0.258697	0.117423	2.20313	0.0275856	0.0450661
ABUW_RS02085	rpmD	ABUW_0424	50S ribosomal protein L30	12757	15149	30097	21098	13806	22754	13250.7	12896.1	29302.8	35346.4	14184.1	15718.1	20116.4	1.3058	0.118255	11.0423	2.38951e-28	1.95524e-27	20116.4	1.11204	0.118189	9.40897	5.01039e-21	3.88848e-20	20116.4	0.193759	0.118327	1.63749	0.101529	0.146028
ABUW_RS02090	rplO	ABUW_0425	50S ribosomal protein L15	25715	33576	68055	49258	34493	57496	26710.3	28582.6	66259.2	82524.1	35437.7	39717.2	46538.5	1.42793	0.12892	11.0761	1.63816e-28	1.3522e-27	46538.5	0.985135	0.128874	7.64416	2.10313e-14	1.07557e-13	46538.5	0.442797	0.12894	3.43413	0.000594465	0.00128744
ABUW_RS02095	secY	ABUW_0426	preprotein translocase subunit SecY	83936	93409	194450	127885	107790	176346	87184.7	79517.4	189319	214251	110742	121817	133805	1.27553	0.108059	11.8041	3.71952e-32	3.64591e-31	133805	0.79518	0.10804	7.36005	1.83837e-13	8.91704e-13	133805	0.480354	0.108063	4.44513	8.78377e-06	2.36665e-05
ABUW_RS02100	rpmJ	ABUW_0427	50S ribosomal protein L36	12346	12152	25528	14950	11414	18349	12823.8	10344.8	24854.4	25046.4	11726.6	12675.2	16245.2	1.10705	0.121787	9.09008	9.89658e-20	5.20262e-19	16245.2	1.03196	0.121739	8.47679	2.31492e-17	1.41681e-16	16245.2	0.0750964	0.121861	0.616246	0.537732	0.61703
ABUW_RS02105	rpsM	ABUW_0428	30S ribosomal protein S13	40465	41126	92043	57027	40240	63386	42031.2	35009.8	89614.2	95539.9	41342.1	43785.9	57887.2	1.26505	0.11386	11.1106	1.11433e-28	9.27951e-28	57887.2	1.12097	0.11384	9.84685	7.07289e-23	6.14835e-22	57887.2	0.144085	0.113887	1.26516	0.205815	0.271821
ABUW_RS02110	rpsK	ABUW_0429	30S ribosomal protein S11	31515	36370	78314	53592	35419	55577	32734.8	30961.1	76247.5	89785.1	36389	38391.6	50751.5	1.38213	0.108183	12.7758	2.23861e-37	2.79937e-36	50751.5	1.15061	0.108151	10.6389	1.96388e-26	2.10001e-25	50751.5	0.231516	0.108217	2.13937	0.0324057	0.0522825
ABUW_RS02115	rpsD	ABUW_0430	30S ribosomal protein S4	52795	64980	136628	94674	59514	95076	54838.4	55316.3	133023	158612	61143.9	65676.8	88101.6	1.40458	0.110549	12.7055	5.51154e-37	6.80179e-36	88101.6	1.20129	0.110532	10.8683	1.63154e-27	1.8666e-26	88101.6	0.203281	0.11057	1.83849	0.0659904	0.0994347
ABUW_RS02120	rpoA	ABUW_0431	DNA-directed RNA polymerase subunit alpha	138241	145447	311257	204998	124882	195484	143591	123816	303044	343442	128302	135037	196205	1.27357	0.113294	11.2413	2.55601e-29	2.19153e-28	196205	1.29567	0.113292	11.4366	2.74351e-30	3.70128e-29	196205	-0.0221011	0.113305	-0.195058	0.845348	0.884349
ABUW_RS02125	rplQ	ABUW_0432	50S ribosomal protein L17	16087	18832	39120	25528	15195	24721	16709.6	16031.3	38087.7	42768.2	15611.1	17076.8	24380.8	1.30414	0.100902	12.9248	3.25946e-38	4.23055e-37	24380.8	1.30631	0.100875	12.9498	2.35719e-38	4.39231e-37	24380.8	-0.00216661	0.101004	-0.0214507	0.982886	0.986819
ABUW_RS02130		ABUW_0433	NAD(P)/FAD-dependent oxidoreductase	1607	2435	891	524	976	1451	1669.2	2072.87	867.488	877.881	1002.73	1002.32	1248.75	-1.10162	0.134793	-8.17269	3.01595e-16	1.30333e-15	1248.75	-0.200477	0.136135	-1.47264	0.140848	0.190771	1248.75	-0.901146	0.132272	-6.81281	9.57085e-12	4.54283e-11
ABUW_RS02135		ABUW_0434	acyl-CoA dehydrogenase family protein	543	602	295	143	286	435	564.016	512.472	287.216	239.574	293.833	300.49	366.267	-1.01775	0.160796	-6.32948	2.45985e-10	7.44283e-10	366.267	-0.16261	0.164344	-0.989451	0.322442	0.392647	366.267	-0.855144	0.154189	-5.54609	2.92137e-08	1.02099e-07
ABUW_RS02140		ABUW_0435	succinate dehydrogenase assembly factor 2	235	223	435	221	460	615	244.095	189.836	423.521	370.251	472.598	424.831	354.189	0.881462	0.18262	4.82676	1.38774e-06	3.26466e-06	354.189	-0.169549	0.175497	-0.96611	0.333989	0.405005	354.189	1.05101	0.178682	5.88204	4.0525e-09	1.52536e-08
ABUW_RS02145		ABUW_0436	membrane protein	22	28	99	46	33	55	22.8515	23.8359	96.3876	77.0659	33.9038	37.993	48.6729	1.90396	0.369457	5.1534	2.55801e-07	6.29304e-07	48.6729	1.27645	0.345002	3.69982	0.000215748	0.000480519	48.6729	0.627514	0.38138	1.64538	0.0998923	0.143914
ABUW_RS02150		ABUW_0438	hypothetical protein	1235	2013	675	506	1165	1922	1282.8	1713.63	657.188	847.724	1196.91	1327.68	1170.99	-0.999789	0.179187	-5.57958	2.41096e-08	6.40879e-08	1170.99	-0.752389	0.179329	-4.19557	2.72182e-05	6.73567e-05	1170.99	-0.2474	0.176041	-1.40536	0.159915	0.217929
ABUW_RS02155	rrtA	ABUW_0439	rhombosortase	344	466	215	141	253	397	357.314	396.697	209.327	236.224	259.929	274.24	288.955	-0.769459	0.168961	-4.55406	5.26208e-06	1.18815e-05	288.955	-0.272523	0.17105	-1.59323	0.111108	0.153866	288.955	-0.496936	0.160628	-3.09372	0.00197666	0.00395332
ABUW_RS02160		ABUW_0440	TRAP transporter large permease subunit	1133	1810	821	546	1542	2095	1176.85	1540.82	799.335	914.738	1584.23	1447.19	1243.86	-0.669314	0.157779	-4.24211	2.21431e-05	4.76267e-05	1243.86	-0.825148	0.157354	-5.24389	1.57229e-07	4.87087e-07	1243.86	0.155834	0.154549	1.00831	0.313303	0.388302
ABUW_RS02165		ABUW_0441	Signal peptide	2025	3329	1139	819	937	1437	2103.38	2833.92	1108.94	1372.11	962.662	992.654	1562.28	-0.996491	0.168291	-5.92125	3.19497e-09	8.97453e-09	1562.28	0.340162	0.169811	2.00318	0.0451577	0.0685931	1562.28	-1.33665	0.167709	-7.97008	1.5857e-15	9.83291e-15
ABUW_RS02170		ABUW_0442	YheV family putative metal-binding protein	4601	6022	2443	1329	1453	2234	4779.08	5126.42	2378.53	2226.53	1492.79	1543.21	2924.43	-1.10367	0.0962238	-11.4698	1.87016e-30	1.70443e-29	2924.43	0.602038	0.0982168	6.12968	8.8056e-10	3.34453e-09	2924.43	-1.70571	0.0961884	-17.733	2.33211e-70	1.27218e-68
ABUW_RS02175	prlC_2	ABUW_0443	M3 family metallopeptidase	36545	54847	12626	8912	2886	4425	37959.4	46690.3	12292.8	14930.7	2965.04	3056.71	19649.2	-1.63708	0.137489	-11.907	1.0876e-32	1.10047e-31	19649.2	2.17607	0.138479	15.7141	1.21139e-55	4.34256e-54	19649.2	-3.81315	0.138197	-27.5921	1.38344e-167	2.89293e-165
ABUW_RS02180	rnr	ABUW_0444	ribonuclease R	9749	12338	11008	6866	8131	12101	10126.3	10503.1	10717.5	11502.9	8353.68	8359.15	9927.12	0.106642	0.0842932	1.26513	0.205824	0.261819	9927.12	0.410458	0.0843617	4.86545	1.14197e-06	3.20774e-06	9927.12	-0.303816	0.0841927	-3.60858	0.000307883	0.000693106
ABUW_RS02185		ABUW_0445	tRNA-Ser	51	71	126	61	243	324	52.9739	60.441	122.675	102.196	249.655	223.813	135.292	0.996894	0.254222	3.92135	8.80559e-05	0.000178965	135.292	-1.05743	0.226239	-4.67393	2.95485e-06	8.01985e-06	135.292	2.05432	0.237891	8.63556	5.84396e-18	4.31307e-17
ABUW_RS02190		ABUW_0446	tRNA-Arg	4097	5180	13726	6309	21958	33098	4255.57	4409.64	13363.8	10569.7	22559.4	22863.5	13003.6	1.46632	0.125113	11.7199	1.00755e-31	9.67458e-31	13003.6	-0.923733	0.124361	-7.42783	1.10395e-13	5.46748e-13	13003.6	2.39005	0.12481	19.1495	9.78032e-82	7.07945e-80
ABUW_RS02195		ABUW_0447	tRNA-Arg	353	505	1262	587	2025	3256	366.663	429.897	1228.7	983.427	2080.46	2249.19	1223.06	1.47609	0.151706	9.72996	2.24675e-22	1.3618e-21	1223.06	-0.964448	0.144798	-6.66064	2.72638e-11	1.16087e-10	1223.06	2.44054	0.148979	16.3818	2.58114e-60	1.10402e-58
ABUW_RS02200		ABUW_0448	HAD-IB family hydrolase	142	169	125	80	94	139	147.496	143.867	121.702	134.028	96.5744	96.0187	123.281	-0.19512	0.222087	-0.878573	0.379633	0.447803	123.281	0.401911	0.227475	1.76684	0.0772557	0.111031	123.281	-0.597031	0.218973	-2.7265	0.00640095	0.011692
ABUW_RS02205		ABUW_0449	hypothetical protein	18966	23797	6623	4714	6291	8749	19700.1	20258	6448.23	7897.58	6463.29	6043.65	11135.1	-1.47892	0.118365	-12.4946	7.99157e-36	9.31277e-35	11135.1	0.197043	0.11876	1.65917	0.0970808	0.13645	11135.1	-1.67596	0.118157	-14.1841	1.14851e-45	2.84407e-44
ABUW_RS02210		ABUW_0450	tRNA-Arg	2	2	3	4	8	9	2.07741	1.70256	2.92084	6.70138	8.2191	6.21704	4.63972	1.28677	1.24043	1.03736	0.299569	0.364087	4.63972	-0.644815	1.06856	-0.603441	0.546215	0.614307	4.63972	1.93158	1.17092	1.64963	0.0990189	0.142854
ABUW_RS02215		ABUW_0451	nitroreductase family protein	107	76	107	49	64	98	111.141	64.6974	104.176	82.0919	65.7528	67.6966	82.5928	0.102929	0.330218	0.311699	0.755269	0.803287	82.5928	0.491839	0.333293	1.4757	0.140025	0.189974	82.5928	-0.38891	0.328477	-1.18398	0.236421	0.305699
ABUW_RS02220		ABUW_0452	YcxB family protein	806	900	934	489	1113	1664	837.196	766.154	909.354	819.244	1143.48	1149.46	937.482	0.113899	0.119983	0.949293	0.342472	0.409226	937.482	-0.403407	0.118096	-3.41593	0.000635656	0.0013404	937.482	0.517307	0.116646	4.43486	9.21322e-06	2.4762e-05
ABUW_RS02225		ABUW_0453	fumarylacetoacetate hydrolase family protein	4685	5536	3512	2192	4488	6561	4866.33	4712.7	3419.33	3672.36	4610.91	4532.22	4302.31	-0.434952	0.0884912	-4.9152	8.86904e-07	2.12631e-06	4302.31	-0.367761	0.0884344	-4.15857	3.20248e-05	7.87852e-05	4302.31	-0.0671916	0.087404	-0.768748	0.442043	0.523388
ABUW_RS02230		ABUW_0454	helix-turn-helix transcriptional regulator	241	279	150	82	127	191	250.328	237.508	146.042	137.378	130.478	131.939	172.279	-0.777406	0.195382	-3.97891	6.92318e-05	0.000142165	172.279	0.115641	0.202158	0.572031	0.567301	0.631751	172.279	-0.893047	0.188412	-4.73987	2.13854e-06	6.17764e-06
ABUW_RS02235		ABUW_0455	DMT family transporter	244	250	119	72	238	386	253.444	212.82	115.86	120.625	244.518	266.642	202.318	-0.979999	0.205462	-4.76974	1.84463e-06	4.29653e-06	202.318	-1.11816	0.203621	-5.49139	3.98783e-08	1.31093e-07	202.318	0.138163	0.185406	0.745192	0.456155	0.537224
ABUW_RS02240		ABUW_0456	YihY family inner membrane protein	3219	4176	1152	719	2115	3239	3343.59	3554.95	1121.6	1204.57	2172.92	2237.44	2272.51	-1.57159	0.0997448	-15.7561	6.23565e-56	1.6076e-54	2272.51	-0.926282	0.10034	-9.23143	2.67039e-20	1.95172e-19	2272.51	-0.645308	0.0958314	-6.73379	1.65303e-11	7.63437e-11
ABUW_RS02245	wrbA	ABUW_0457	NAD(P)H:quinone oxidoreductase	1691	2063	1144	718	1276	1894	1756.45	1756.19	1113.81	1202.9	1310.95	1308.34	1408.11	-0.603702	0.101164	-5.96757	2.40809e-09	6.82533e-09	1408.11	-0.180282	0.101754	-1.77174	0.0764373	0.110023	1408.11	-0.423421	0.0986859	-4.29059	1.782e-05	4.60994e-05
ABUW_RS02250		ABUW_0458	xanthine phosphoribosyltransferase	2684	2663	7697	4281	1472	2193	2787.88	2266.96	7493.89	7172.15	1512.31	1514.89	3791.35	1.53774	0.120316	12.7808	2.0983e-37	2.635e-36	3791.35	2.27663	0.121144	18.7928	8.6562e-79	5.92399e-77	3791.35	-0.738882	0.121973	-6.05777	1.38024e-09	5.45715e-09
ABUW_RS02255		ABUW_0459	DUF3108 domain-containing protein	3287	4156	3706	2441	2380	3506	3414.22	3537.93	3608.21	4089.52	2445.18	2421.88	3252.82	0.145157	0.10085	1.43934	0.150053	0.197414	3252.82	0.659804	0.101264	6.51571	7.2347e-11	2.97611e-10	3252.82	-0.514647	0.100897	-5.1007	3.38401e-07	1.06411e-06
ABUW_RS02260		ABUW_0460	hypothetical protein	1019	1249	1029	584	896	1295	1058.44	1063.25	1001.85	978.401	920.539	894.563	986.173	-0.0985027	0.105305	-0.935407	0.349578	0.416924	986.173	0.127458	0.105557	1.20748	0.227247	0.289363	986.173	-0.225961	0.103441	-2.18443	0.0289303	0.047079
ABUW_RS02265		ABUW_0461	energy transducer TonB	734	903	725	455	1231	1945	762.409	768.708	705.869	762.282	1264.71	1343.57	934.592	-0.0646274	0.116049	-0.556898	0.577597	0.639999	934.592	-0.834027	0.113434	-7.35251	1.94515e-13	9.42283e-13	934.592	0.7694	0.110913	6.93694	4.00695e-12	1.95112e-11
ABUW_RS02270	ybeY	ABUW_0462	rRNA maturation RNase YbeY	2054	2518	1679	933	1179	1551	2133.5	2143.53	1634.69	1563.1	1211.29	1071.4	1626.25	-0.418327	0.10744	-3.89361	9.87653e-05	0.000199867	1626.25	0.489877	0.108924	4.49744	6.87771e-06	1.80151e-05	1626.25	-0.908204	0.107104	-8.47967	2.2583e-17	1.5918e-16
ABUW_RS02275		ABUW_0463	PhoH family protein	11273	15017	7252	4491	6064	8824	11709.3	12783.7	7060.63	7523.97	6230.08	6095.46	8567.19	-0.748579	0.0920313	-8.13397	4.15456e-16	1.77904e-15	8567.19	0.242366	0.0923816	2.62353	0.00870226	0.0152067	8567.19	-0.990946	0.091794	-10.7953	3.62197e-27	4.46986e-26
ABUW_RS02280	miaB	ABUW_0464	tRNA (N6-isopentenyl adenosine(37)-C2)-methylthiotransferase MiaB	2657	3506	8464	5140	2749	4385	2759.84	2984.59	8240.65	8611.27	2824.29	3029.08	4741.62	1.55195	0.0950071	16.3351	5.55358e-60	1.74197e-58	4741.62	1.5246	0.0948095	16.0807	3.4846e-58	1.35217e-56	4741.62	0.0273475	0.0957481	0.285619	0.77517	0.826495
ABUW_RS02285		ABUW_0465	lytic transglycosylase domain-containing protein	4017	5393	4571	2779	4302	6332	4172.47	4590.96	4450.38	4655.78	4419.82	4374.03	4443.91	0.0544058	0.0937543	0.580301	0.561711	0.624788	4443.91	0.0498285	0.0936407	0.532124	0.59464	0.658302	4443.91	0.00457732	0.0932279	0.0490981	0.960841	0.969859
ABUW_RS02290		ABUW_0466	hypothetical protein	690	893	1535	739	989	1459	716.706	760.195	1494.49	1238.08	1016.09	1007.85	1038.9	0.891365	0.130269	6.84251	7.78174e-12	2.59667e-11	1038.9	0.437545	0.128533	3.40415	0.000663697	0.00139484	1038.9	0.45382	0.129817	3.49583	0.000472581	0.00103659
ABUW_RS02295		ABUW_0467	malate dehydrogenase	39230	56009	63208	44221	31545	48057	40748.4	47679.5	61540.1	74085.4	32408.9	33196.9	48276.5	0.616933	0.12554	4.91423	8.91324e-07	2.13555e-06	48276.5	1.04763	0.12556	8.34364	7.20364e-17	4.29707e-16	48276.5	-0.430696	0.125568	-3.42999	0.000603613	0.0013035
ABUW_RS02300		ABUW_0468	DUF2789 domain-containing protein	1038	1282	362	247	717	1098	1078.17	1091.34	352.448	413.81	736.637	758.479	738.482	-1.51279	0.1306	-11.5834	5.00169e-31	4.69485e-30	738.482	-0.976225	0.131678	-7.41374	1.22791e-13	6.04954e-13	738.482	-0.53657	0.121291	-4.4238	9.6979e-06	2.59992e-05
ABUW_RS02305		ABUW_0469	hypothetical protein	3053	4565	3316	2226	394	513	3171.16	3886.1	3228.5	3729.32	404.791	354.371	2462.37	-0.0219851	0.140512	-0.156464	0.875667	0.903115	2462.37	3.19879	0.147677	21.6607	4.81543e-104	6.04175e-102	2462.37	-3.22077	0.147281	-21.8683	5.20977e-106	6.12799e-104
ABUW_RS02310		ABUW_0470	2OG-Fe(II) oxygenase	406	520	736	492	531	747	421.714	442.667	716.578	824.27	545.543	516.014	577.798	0.827895	0.136695	6.05653	1.39093e-09	3.99654e-09	577.798	0.533746	0.134501	3.96834	7.23764e-05	0.000171336	577.798	0.294149	0.13634	2.15747	0.0309692	0.0502015
ABUW_RS02315		ABUW_0471	23S rRNA (adenine(2030)-N(6))-methyltransferase RlmJ	4265	4926	8356	5205	4139	6208	4430.07	4193.41	8135.5	8720.17	4252.36	4288.37	5669.98	0.96656	0.0885936	10.91	1.03204e-27	8.16092e-27	5669.98	0.980182	0.0884859	11.0773	1.61724e-28	1.97e-27	5669.98	-0.0136224	0.0888516	-0.153316	0.878149	0.909063
ABUW_RS02320	pssA	ABUW_0472	CDP-diacylglycerol--serine O-phosphatidyltransferase	2373	3305	4129	2705	2282	3580	2464.84	2813.49	4020.04	4531.81	2344.5	2473	3107.95	0.694508	0.115136	6.03204	1.61898e-09	4.63058e-09	3107.95	0.826415	0.115128	7.17825	7.06097e-13	3.29337e-12	3107.95	-0.131907	0.115348	-1.14355	0.252809	0.322895
ABUW_RS02330		ABUW_0474	16S ribosomal RNA	76	887	2066	15	76	27	78.9415	755.087	2011.48	25.1302	78.0814	18.6511	494.562	1.28813	2.03279	0.633676	0.526292	0.592393	494.562	4.39781	2.03677	2.15921	0.0308341	0.0483179	494.562	-3.10967	2.03701	-1.52659	0.126863	0.178443
ABUW_RS02335		ABUW_0475	tRNA-Ile	3	2	3	4	4	4	3.11611	1.70256	2.92084	6.70138	4.10955	2.76313	3.55226	0.957801	1.27929	0.7487	0.454038	0.521832	3.55226	0.445841	1.21854	0.365883	0.714452	0.76659	3.55226	0.51196	1.2674	0.403946	0.686253	0.748965
ABUW_RS02345		ABUW_0477	23S ribosomal RNA	83	174	451	688	48	797	86.2124	148.123	439.099	1152.64	49.3146	550.553	404.323	2.76322	1.2892	2.14335	0.0320848	0.0484425	404.323	1.40668	1.2871	1.0929	0.274437	0.340357	404.323	1.35654	1.28969	1.05184	0.292874	0.365874
ABUW_RS02350	rrf	ABUW_0478	5S ribosomal RNA	0	0	0	0	0	1	0	0	0	0	0	0.690782	0.11513	0	4.99745	0	1	1	0.11513	-0.764591	4.98339	-0.153428	0.878061	0.901779	0.11513	1.20622	4.98326	0.242055	0.808737	0.8533
ABUW_RS02355		ABUW_0479	GFA family protein	128	140	32	20	82	127	132.954	119.179	31.1556	33.5069	84.2457	87.7293	81.4619	-1.97023	0.310194	-6.35159	2.13101e-10	6.47387e-10	81.4619	-1.42191	0.314152	-4.5262	6.00529e-06	1.5818e-05	81.4619	-0.54831	0.255975	-2.14204	0.0321899	0.0519789
ABUW_RS02360		ABUW_0480	DUF4256 domain-containing protein	374	479	117	75	255	362	388.475	407.764	113.913	125.651	261.984	250.063	257.975	-1.74371	0.181815	-9.59062	8.75585e-22	5.1335e-21	257.975	-1.10435	0.184535	-5.98447	2.17091e-09	8.01109e-09	257.975	-0.639369	0.159281	-4.0141	5.96742e-05	0.000147481
ABUW_RS02365		ABUW_0481	acyl-CoA dehydrogenase family protein	597	645	343	204	546	839	620.106	549.077	333.949	341.77	560.953	579.566	497.57	-0.79096	0.141864	-5.57549	2.4684e-08	6.55686e-08	497.57	-0.757614	0.141423	-5.35708	8.45791e-08	2.69109e-07	497.57	-0.033346	0.133044	-0.250638	0.802094	0.849249
ABUW_RS02370		ABUW_0482	TetR family transcriptional regulator	229	264	153	82	190	256	237.863	224.738	148.963	137.378	195.204	176.84	186.831	-0.684262	0.195614	-3.49802	0.000468727	0.000887022	186.831	-0.367086	0.196947	-1.86389	0.0623378	0.0918734	186.831	-0.317176	0.183693	-1.72666	0.0842286	0.123794
ABUW_RS02375		ABUW_0484	DUF1446 domain-containing protein	695	892	165	109	313	565	721.899	759.344	160.646	182.613	321.572	390.292	422.728	-2.12077	0.171466	-12.3685	3.87047e-35	4.3102e-34	422.728	-1.06862	0.174808	-6.11308	9.77266e-10	3.6932e-09	422.728	-1.05215	0.155062	-6.78538	1.1578e-11	5.46795e-11
ABUW_RS02380		ABUW_0485	SDR family oxidoreductase	618	805	161	129	236	376	641.919	685.282	156.752	216.119	242.463	259.734	367.045	-1.85555	0.182095	-10.19	2.19784e-24	1.45903e-23	367.045	-0.455174	0.187625	-2.42598	0.0152671	0.0253486	367.045	-1.40037	0.171376	-8.17133	3.05012e-16	1.98284e-15
ABUW_RS02385		ABUW_0486	acetyl-CoA carboxylase carboxyltransferase subunit	926	1273	271	161	512	649	961.84	1083.68	263.849	269.731	526.022	448.318	592.24	-1.94111	0.152915	-12.694	6.38065e-37	7.82305e-36	592.24	-0.866351	0.155727	-5.56327	2.64772e-08	8.87445e-08	592.24	-1.07476	0.142036	-7.56683	3.82432e-14	2.1549e-13
ABUW_RS02390		ABUW_0487	acyl-CoA dehydrogenase family protein	494	754	390	206	383	602	513.12	641.867	379.709	345.121	393.489	415.851	448.193	-0.669602	0.164507	-4.07037	4.69389e-05	9.79911e-05	448.193	-0.155703	0.166004	-0.937948	0.348271	0.418548	448.193	-0.513899	0.159792	-3.21605	0.00129968	0.00267029
ABUW_RS02395		ABUW_0488	enoyl-CoA hydratase/isomerase family protein	167	288	57	41	112	209	173.464	245.169	55.4959	68.6891	115.067	144.373	133.71	-1.77495	0.286754	-6.18981	6.0238e-10	1.77832e-09	133.71	-1.08744	0.290444	-3.74407	0.000181063	0.000407608	133.71	-0.68751	0.259348	-2.65092	0.00802727	0.0144568
ABUW_RS02400		ABUW_0489	acetyl/propionyl/methylcrotonyl-CoA carboxylase subunit alpha	603	1132	330	185	382	605	626.339	963.651	321.292	309.939	392.462	417.923	505.268	-1.33334	0.209347	-6.36904	1.90218e-10	5.81154e-10	505.268	-0.360082	0.211632	-1.70145	0.0888576	0.125879	505.268	-0.97326	0.204245	-4.76515	1.8871e-06	5.48497e-06
ABUW_RS02405		ABUW_0490	hypothetical protein	4697	5878	3190	1965	2129	3114	4878.79	5003.84	3105.82	3292.05	2187.31	2151.1	3436.48	-0.628618	0.0874148	-7.19121	6.42198e-13	2.28905e-12	3436.48	0.559458	0.0886171	6.31321	2.73306e-10	1.07733e-09	3436.48	-1.18808	0.0873153	-13.6067	3.65204e-42	7.94582e-41
ABUW_RS02410		ABUW_0491	ClpXP protease specificity-enhancing factor	3302	3753	3050	1852	1802	2543	3429.8	3194.86	2969.52	3102.74	1851.35	1756.66	2717.49	-0.1261	0.0954572	-1.32101	0.186499	0.239993	2717.49	0.750994	0.0964838	7.78362	7.04775e-15	3.69467e-14	2717.49	-0.877093	0.0956807	-9.16688	4.86889e-20	3.96677e-19
ABUW_RS02415		ABUW_0492	glutathione S-transferase N-terminal domain-containing protein	623	677	913	499	779	1219	647.113	576.318	888.908	835.997	800.335	842.063	765.122	0.499656	0.125325	3.98687	6.69514e-05	0.000137934	765.122	0.0720289	0.123215	0.58458	0.55883	0.624721	765.122	0.427627	0.123351	3.46676	0.000526766	0.00114942
ABUW_RS02420	rpsI	ABUW_0493	30S ribosomal protein S9	8249	11496	24637	15400	8869	13767	8568.27	9786.34	23986.9	25800.3	9111.9	9510	14460.6	1.43929	0.102745	14.0085	1.38352e-44	2.3248e-43	14460.6	1.41852	0.10269	13.8136	2.11066e-43	4.81487e-42	14460.6	0.0207753	0.102942	0.201816	0.840061	0.880041
ABUW_RS02425	rplM	ABUW_0494	50S ribosomal protein L13	41621	42444	104173	59518	34912	52585	43231.9	36131.8	101424	99713.2	35868.1	36324.8	58782.3	1.34169	0.107997	12.4234	1.94982e-35	2.20394e-34	58782.3	1.47825	0.107997	13.6879	1.19856e-42	2.60773e-41	58782.3	-0.13656	0.108048	-1.26389	0.20627	0.272326
ABUW_RS02430	pdxA	ABUW_0495	4-hydroxythreonine-4-phosphate dehydrogenase PdxA	1204	1650	2079	1445	1467	2189	1250.6	1404.62	2024.14	2420.87	1507.18	1512.12	1686.59	0.739954	0.127011	5.82591	5.68023e-09	1.56518e-08	1686.59	0.555291	0.126422	4.39235	1.12132e-05	2.86924e-05	1686.59	0.184664	0.126903	1.45516	0.145626	0.200826
ABUW_RS02435	rsmA	ABUW_0496	16S rRNA (adenine(1518)-N(6)/adenine(1519)-N(6))- dimethyltransferase RsmA	1866	2425	4622	2959	2158	3268	1938.22	2064.36	4500.03	4957.35	2217.1	2257.48	2989.09	1.23895	0.0991148	12.5001	7.4526e-36	8.76612e-35	2989.09	1.07836	0.0986472	10.9315	8.14884e-28	9.52554e-27	2989.09	0.160586	0.0996572	1.61138	0.107096	0.153099
ABUW_RS02440		ABUW_0497	symmetrical bis(5'-nucleosyl)-tetraphosphatase	1698	1951	3398	2154	1552	2315	1763.72	1660.85	3308.33	3608.69	1594.5	1599.16	2255.88	1.01335	0.0991941	10.2158	1.68408e-24	1.12792e-23	2255.88	1.11352	0.0991112	11.2351	2.74251e-29	3.53521e-28	2255.88	-0.100171	0.100002	-1.00169	0.316492	0.391352
ABUW_RS02445		ABUW_0498	DUF2147 domain-containing protein	3333	3807	1442	971	4129	6394	3462	3240.83	1403.95	1626.76	4242.08	4416.86	3065.41	-1.14889	0.110305	-10.4155	2.10677e-25	1.4962e-24	3065.41	-1.51875	0.10991	-13.8182	1.97957e-43	4.54336e-42	3065.41	0.369867	0.1071	3.45346	0.000553441	0.00120413
ABUW_RS02450		ABUW_0499	LrgB family protein	1161	1491	600	348	634	923	1205.94	1269.26	584.167	583.02	651.363	637.592	821.89	-1.08489	0.114151	-9.50404	2.01902e-21	1.15145e-20	821.89	-0.142385	0.116676	-1.22035	0.222333	0.284357	821.89	-0.942506	0.109992	-8.56883	1.04546e-17	7.67076e-17
ABUW_RS02455		ABUW_0500	hypothetical protein	872	1072	490	291	686	1001	905.75	912.574	477.07	487.525	704.788	691.473	696.53	-0.916201	0.118474	-7.73334	1.04762e-14	4.14205e-14	696.53	-0.534522	0.119279	-4.48127	7.42016e-06	1.93686e-05	696.53	-0.381678	0.111887	-3.41128	0.000646594	0.00139073
ABUW_RS02460	hflX	ABUW_0501	GTPase HflX	1967	2384	2302	1446	1539	2270	2043.13	2029.46	2241.25	2422.55	1581.15	1568.08	1980.94	0.193702	0.0953672	2.03112	0.0422429	0.0625993	1980.94	0.564745	0.0957997	5.89506	3.74538e-09	1.35554e-08	1980.94	-0.371043	0.095255	-3.89526	9.80927e-05	0.000234426
ABUW_RS02465		ABUW_0502	1-acyl-sn-glycerol-3-phosphate acyltransferase	2814	3313	2661	1507	2612	3834	2922.91	2820.3	2590.78	2524.74	2683.54	2648.46	2698.46	-0.166067	0.0876615	-1.89442	0.0581699	0.083806	2698.46	-0.0589518	0.0876159	-0.672844	0.501047	0.57046	2698.46	-0.107115	0.0865176	-1.23808	0.215687	0.282775
ABUW_RS02470	pld2	ABUW_0503	phospholipase D, PLD2	1156	1218	1686	765	1672	2692	1200.74	1036.86	1641.51	1281.64	1717.79	1859.59	1456.35	0.39031	0.149952	2.6029	0.00924397	0.0152473	1456.35	-0.287976	0.148679	-1.9369	0.0527582	0.0788023	1456.35	0.678286	0.14849	4.56788	4.92681e-06	1.37469e-05
ABUW_RS02475		ABUW_0504	metallophosphoesterase	1879	2118	2091	1214	1237	1866	1951.73	1803.02	2035.82	2033.87	1270.88	1289	1730.72	0.116862	0.0978651	1.19411	0.232435	0.290178	1730.72	0.668585	0.0987351	6.7715	1.27453e-11	5.52053e-11	1730.72	-0.551723	0.0979865	-5.6306	1.79582e-08	6.40101e-08
ABUW_RS02480		ABUW_0505	OmpA family protein	1468	1508	2554	1559	3451	4947	1524.82	1283.73	2486.61	2611.86	3545.51	3417.3	2478.31	0.860739	0.115977	7.42161	1.15701e-13	4.32043e-13	2478.31	-0.450161	0.114048	-3.94712	7.90985e-05	0.000185391	2478.31	1.3109	0.114757	11.4232	3.20167e-30	4.54758e-29
ABUW_RS02485		ABUW_0506	sensor domain-containing diguanylate cyclase	744	824	1671	900	2190	3105	772.796	701.456	1626.91	1507.81	2249.98	2144.88	1500.64	1.09188	0.112026	9.74668	1.90602e-22	1.16088e-21	1500.64	-0.484883	0.107809	-4.4976	6.8724e-06	1.80137e-05	1500.64	1.57676	0.109938	14.3422	1.1913e-46	3.07127e-45
ABUW_RS02490		ABUW_0507	YfiR family protein	364	387	934	406	668	1118	378.088	329.446	909.354	680.19	686.295	772.294	625.944	1.1758	0.175921	6.68369	2.33001e-11	7.52159e-11	625.944	0.128975	0.171436	0.752324	0.451856	0.52348	625.944	1.04682	0.174517	5.99841	1.99257e-09	7.73996e-09
ABUW_RS02495		ABUW_0508	16S ribosomal RNA	2160	1727	978	2947	2255	1714	2243.6	1470.16	952.193	4937.24	2316.76	1184	2183.99	0.665	0.916377	0.725683	0.468033	0.53579	2183.99	0.750284	0.916368	0.818759	0.412924	0.48434	2183.99	-0.0852843	0.916401	-0.0930645	0.925852	0.945552
ABUW_RS02500		ABUW_0509	tRNA-Ile	0	0	4	0	0	1	0	0	3.89445	0	0	0.690782	0.764205	3.54225	3.43288	1.03186	0.302139	0.36669	0.764205	2.32729	3.41119	0.68225	0.495081	0.564521	0.764205	1.21496	3.61103	0.336459	0.736525	0.793213
ABUW_RS02505		ABUW_0510	tRNA-Ala	0	0	0	1	0	2	0	0	0	1.67534	0	1.38156	0.509485	2.13676	4.08111	0.523572	0.600576	0.662535	0.509485	0.0937432	3.97757	0.023568	0.981197	0.985386	0.509485	2.04301	4.02647	0.507396	0.611877	0.683617
ABUW_RS02510		ABUW_0511	23S ribosomal RNA	4660	15522	6005	18038	915	989	4840.36	13213.6	5846.54	30219.9	940.059	683.183	9290.6	0.998292	0.982424	1.01615	0.309557	0.373813	9290.6	4.47376	0.98293	4.55146	5.32758e-06	1.40921e-05	9290.6	-3.47547	0.982946	-3.53577	0.000406585	0.000901818
ABUW_RS02515	rrf	ABUW_0512	5S ribosomal RNA	0	0	0	0	0	1	0	0	0	0	0	0.690782	0.11513	0	4.99745	0	1	1	0.11513	-0.764591	4.98339	-0.153428	0.878061	0.901779	0.11513	1.20622	4.98326	0.242055	0.808737	0.8533
ABUW_RS02520		ABUW_0513	dihydrolipoyl dehydrogenase	2318	2980	1114	678	2038	2834	2407.72	2536.82	1084.6	1135.88	2093.81	1957.68	1869.42	-1.15721	0.102221	-11.3207	1.03683e-29	9.03387e-29	1869.42	-0.868653	0.102429	-8.48051	2.24217e-17	1.37452e-16	1869.42	-0.288555	0.0983116	-2.93511	0.00333434	0.00640004
ABUW_RS02525		ABUW_0514	hypothetical protein	12375	14536	3741	2979	10443	15860	12854	12374.2	3642.28	4990.85	10729	10955.8	9257.69	-1.54883	0.145898	-10.6159	2.51381e-26	1.86259e-25	9257.69	-1.33053	0.145913	-9.11862	7.60882e-20	5.39352e-19	9257.69	-0.218309	0.145085	-1.5047	0.132401	0.18485
ABUW_RS02530		ABUW_0515	TIGR01244 family phosphatase	3518	3861	2769	1458	2515	3689	3654.16	3286.8	2695.93	2442.65	2583.88	2548.29	2868.62	-0.431606	0.105709	-4.08297	4.44639e-05	9.30307e-05	2868.62	0.00368953	0.106013	0.0348027	0.972237	0.978476	2868.62	-0.435296	0.104832	-4.15233	3.29104e-05	8.29148e-05
ABUW_RS02535		ABUW_0516	alpha/beta hydrolase	560	656	434	274	497	845	581.674	558.441	422.548	459.044	510.611	583.711	519.338	-0.375047	0.142164	-2.63813	0.00833642	0.0138291	519.338	-0.319731	0.1418	-2.25481	0.0241456	0.0385919	519.338	-0.0553161	0.136955	-0.403901	0.686286	0.748965
ABUW_RS02540	trxC	ABUW_0517	thioredoxin TrxC	2072	2351	1939	1158	1485	2222	2152.19	2001.36	1887.83	1940.05	1525.67	1534.92	1840.34	-0.118043	0.0968171	-1.21924	0.222755	0.280058	1840.34	0.321851	0.097374	3.30531	0.000948724	0.00193445	1840.34	-0.439894	0.096135	-4.57579	4.74421e-06	1.32767e-05
ABUW_RS02545		ABUW_0518	acyl-CoA thioesterase	937	1334	1209	776	926	1493	973.266	1135.61	1177.1	1300.07	951.36	1031.34	1094.79	0.228478	0.1294	1.76567	0.0774508	0.108766	1094.79	0.317481	0.12927	2.45595	0.0140513	0.0236006	1094.79	-0.0890033	0.128597	-0.692111	0.488868	0.56962
ABUW_RS02550		ABUW_0519	DUF4442 domain-containing protein	2504	3822	2293	1435	2467	3915	2600.92	3253.6	2232.49	2404.12	2534.56	2704.41	2621.68	-0.338052	0.132081	-2.55943	0.0104844	0.0171504	2621.68	-0.177528	0.1321	-1.34389	0.178983	0.235887	2621.68	-0.160524	0.131126	-1.2242	0.220877	0.288774
ABUW_RS02555		ABUW_0520	YajQ family cyclic di-GMP-binding protein	4978	5871	3880	2399	3939	6038	5170.67	4997.88	3777.61	4019.15	4046.88	4170.94	4363.86	-0.384108	0.0877034	-4.37962	1.18886e-05	2.60774e-05	4363.86	-0.0771917	0.0878386	-0.87879	0.379515	0.450345	4363.86	-0.306916	0.0869331	-3.53049	0.000414798	0.000917958
ABUW_RS02560		ABUW_0521	sulfurtransferase	13166	13995	6097	3499	5869	8513	13675.6	11913.7	5936.11	5862.03	6029.73	5880.63	8216.3	-1.11672	0.100212	-11.1435	7.70356e-29	6.4436e-28	8216.3	-0.0134416	0.100576	-0.133646	0.893683	0.914331	8216.3	-1.10327	0.0997978	-11.0551	2.07105e-28	2.70674e-27
ABUW_RS02565		ABUW_0522	bifunctional tRNA (5-methylaminomethyl-2-thiouridine)(34)-methyltransferase MnmD/FAD-dependent 5-carboxymethylaminomethyl-2-thiouridine(34) oxidoreductase MnmC	1549	1780	3489	1872	2010	2866	1608.95	1515.28	3396.93	3136.25	2065.05	1979.78	2283.71	1.06613	0.0998466	10.6777	1.29478e-26	9.76661e-26	2283.71	0.69356	0.098899	7.01281	2.33585e-12	1.06701e-11	2283.71	0.372569	0.0999551	3.72737	0.00019349	0.000448458
ABUW_RS02570		ABUW_0523	SH3 domain protein	1164	1227	2275	1239	1711	2578	1209.05	1044.52	2214.97	2075.75	1757.86	1780.84	1680.5	0.931625	0.114111	8.16419	3.23595e-16	1.39201e-15	1680.5	0.279098	0.112484	2.48123	0.013093	0.0221194	1680.5	0.652528	0.113524	5.74795	9.03343e-09	3.31725e-08
ABUW_RS02575		ABUW_0524	hypothetical protein	682	835	1296	828	1117	1747	708.396	710.82	1261.8	1387.19	1147.59	1206.8	1070.43	0.897248	0.112822	7.9528	1.82337e-15	7.46809e-15	1070.43	0.166131	0.110005	1.51022	0.130987	0.17909	1070.43	0.731117	0.111595	6.55153	5.69507e-11	2.5101e-10
ABUW_RS02580		ABUW_0525	septation protein IspZ	733	882	1915	1093	1481	2301	761.37	750.831	1864.47	1831.15	1521.56	1589.49	1386.48	1.28994	0.100808	12.7961	1.72414e-37	2.17774e-36	1386.48	0.248184	0.0971395	2.55493	0.010621	0.0183298	1386.48	1.04176	0.0999816	10.4195	2.02017e-25	2.24968e-24
ABUW_RS02585		ABUW_0526	PHP domain-containing protein	732	862	821	466	790	1186	760.331	733.805	799.335	780.711	811.636	819.268	784.181	0.0823847	0.112912	0.729638	0.465611	0.533342	784.181	-0.0447594	0.111908	-0.399967	0.689181	0.746282	784.181	0.127144	0.11012	1.15459	0.248258	0.318705
ABUW_RS02590		ABUW_0527	bestrophin	4330	5280	2166	1188	1525	2351	4497.59	4494.77	2108.84	1990.31	1566.77	1624.03	2713.72	-1.13166	0.0905347	-12.4997	7.49325e-36	8.78648e-35	2713.72	0.362451	0.0923861	3.92322	8.73742e-05	0.000203136	2713.72	-1.49411	0.0899411	-16.6121	5.69961e-62	2.52392e-60
ABUW_RS02595	radC	ABUW_0528	DNA repair protein RadC	356	353	401	253	468	782	369.779	300.503	390.418	423.862	480.817	540.192	417.595	0.280167	0.166625	1.68142	0.092681	0.12849	417.595	-0.332468	0.162998	-2.0397	0.0413798	0.0633918	417.595	0.612636	0.161759	3.78734	0.00015227	0.000357099
ABUW_RS02600	coaBC	ABUW_0529	bifunctional phosphopantothenoylcysteine decarboxylase/phosphopantothenate--cysteine ligase CoaBC	4574	5169	4923	3111	5098	7834	4751.03	4400.28	4793.09	5212	5237.62	5411.59	4967.6	0.127988	0.0958546	1.33523	0.1818	0.234429	4967.6	-0.0911376	0.095608	-0.953243	0.340467	0.41127	4967.6	0.219126	0.0952953	2.29944	0.02148	0.0358063
ABUW_RS02605	secF	ABUW_0530	protein translocase subunit SecF	10818	14300	12846	8462	9133	13698	11236.7	12173.3	12507	14176.8	9383.13	9462.33	11489.9	0.188257	0.100866	1.8664	0.0619851	0.0888469	11489.9	0.501239	0.10092	4.96671	6.8097e-07	1.95662e-06	11489.9	-0.312983	0.100825	-3.10423	0.00190775	0.00383179
ABUW_RS02610	secD	ABUW_0531	protein translocase subunit SecD	23089	30648	26828	17806	21049	32635	23982.6	26090.1	26120.1	29831.2	21625.5	22543.7	25032.2	0.159869	0.103594	1.54322	0.122778	0.165344	25032.2	0.340855	0.1036	3.29009	0.00100154	0.00203772	25032.2	-0.180986	0.103552	-1.74778	0.0805027	0.118968
ABUW_RS02615	yajC	ABUW_0532	preprotein translocase subunit YajC	7082	8661	9160	5297	7066	10781	7356.1	7372.95	8918.29	8874.3	7259.52	7447.32	7871.41	0.272653	0.0768806	3.54645	0.000390459	0.000743768	7871.41	0.274689	0.0768019	3.57659	0.000348104	0.000757379	7871.41	-0.00203559	0.0766658	-0.0265515	0.978817	0.984046
ABUW_RS02620	tgt	ABUW_0533	tRNA guanosine(34) transglycosylase Tgt	3896	4712	9433	5620	5254	8006	4046.79	4011.24	9184.08	9415.44	5397.89	5530.4	6264.31	1.20659	0.0793885	15.1985	3.6176e-52	7.87089e-51	6264.31	0.76679	0.078879	9.7211	2.45113e-22	2.05938e-21	6264.31	0.439797	0.0794862	5.53299	3.14818e-08	1.0972e-07
ABUW_RS02625		ABUW_0534	LemA family protein	2873	3935	1263	953	2544	3868	2984.2	3349.79	1229.67	1596.6	2613.67	2671.94	2407.65	-1.16917	0.141565	-8.25888	1.47043e-16	6.45823e-16	2407.65	-0.907974	0.141662	-6.40942	1.46073e-10	5.85536e-10	2407.65	-0.261199	0.139307	-1.87498	0.060795	0.0923829
ABUW_RS02630		ABUW_0535	hypothetical protein	1417	1306	741	436	685	1073	1471.84	1111.77	721.447	730.45	703.76	741.209	913.414	-0.830498	0.156001	-5.32365	1.01703e-07	2.57786e-07	913.414	0.00579743	0.157502	0.0368086	0.970638	0.977389	913.414	-0.836295	0.153913	-5.43357	5.52369e-08	1.88668e-07
ABUW_RS02635	queA	ABUW_0536	tRNA preQ1(34) S-adenosylmethionine ribosyltransferase-isomerase QueA	1057	1246	3706	1999	1460	2341	1097.91	1060.7	3608.21	3349.01	1499.99	1617.12	2038.82	1.68994	0.102824	16.4353	1.06938e-60	3.50014e-59	2038.82	1.15826	0.101161	11.4497	2.36084e-30	3.21964e-29	2038.82	0.53168	0.103681	5.12805	2.92763e-07	9.27577e-07
ABUW_RS02640		ABUW_0537	tRNA-Leu	29	27	72	42	77	144	30.1224	22.9846	70.1001	70.3645	79.1088	99.4726	62.0255	1.41302	0.353424	3.99807	6.38608e-05	0.000131824	62.0255	-0.353867	0.31254	-1.13223	0.257538	0.322265	62.0255	1.76688	0.340084	5.19543	2.04244e-07	6.59892e-07
ABUW_RS02645		ABUW_0538	site-specific integrase	916	1065	1635	984	1087	1520	951.453	906.615	1591.86	1648.54	1116.77	1049.99	1210.87	0.801969	0.105542	7.59861	2.99325e-14	1.15318e-13	1210.87	0.580912	0.104418	5.56334	2.64663e-08	8.87445e-08	1210.87	0.221057	0.105443	2.09647	0.0360407	0.0575307
ABUW_RS02650		ABUW_0539	hypothetical protein	171	217	209	115	194	269	177.618	184.728	203.485	192.665	199.313	185.82	190.605	0.131685	0.187998	0.700459	0.483641	0.551644	190.605	0.0474302	0.185839	0.255222	0.798552	0.837023	190.605	0.0842545	0.182171	0.462502	0.643722	0.713057
ABUW_RS02655		ABUW_0540	hypothetical protein	180	195	163	92	144	244	186.967	166	158.699	154.132	147.944	168.551	163.715	-0.169649	0.20694	-0.8198	0.41233	0.480648	163.715	-0.0198567	0.206945	-0.0959513	0.923559	0.939534	163.715	-0.149793	0.19957	-0.750578	0.452907	0.533966
ABUW_RS02660		ABUW_0541	3'-5' exonuclease	284	331	284	172	288	419	294.992	281.774	276.506	288.159	295.887	289.438	287.793	-0.0325363	0.158628	-0.205111	0.837486	0.871522	287.793	-0.0539033	0.157434	-0.342387	0.73206	0.779987	287.793	0.0213671	0.153042	0.139616	0.888964	0.917231
ABUW_RS02665	ssb	ABUW_0542	single-stranded DNA-binding protein	112	147	123	75	121	199	116.335	125.138	119.754	125.651	124.314	137.466	124.776	0.0178307	0.227727	0.0782989	0.93759	0.953087	124.776	-0.101089	0.224687	-0.449911	0.652775	0.71405	124.776	0.11892	0.218295	0.544768	0.585913	0.662475
ABUW_RS02670		ABUW_0543	hypothetical protein	119	148	101	55	113	164	123.606	125.99	98.3348	92.144	116.095	113.288	111.576	-0.384723	0.236684	-1.62547	0.104063	0.142641	111.576	-0.261375	0.236375	-1.10576	0.268828	0.334502	111.576	-0.123348	0.2231	-0.552881	0.580345	0.657561
ABUW_RS02675		ABUW_0545	hypothetical protein	53	65	89	43	121	160	55.0513	55.3333	86.6515	72.0398	124.314	110.525	83.9858	0.538123	0.287312	1.87296	0.0610741	0.0877082	83.9858	-0.54685	0.269018	-2.03276	0.0420766	0.0643545	83.9858	1.08497	0.270959	4.00419	6.22304e-05	0.000153295
ABUW_RS02680		ABUW_0546	hypothetical protein	103	126	169	89	239	389	106.987	107.262	164.54	149.106	245.546	268.714	173.692	0.557292	0.209335	2.6622	0.00776317	0.0129754	173.692	-0.708514	0.195246	-3.62882	0.000284722	0.000625258	173.692	1.26581	0.196891	6.42898	1.28464e-10	5.48229e-10
ABUW_RS02685		ABUW_0547	toprim domain-containing protein	496	606	620	354	755	1144	515.197	515.877	603.639	593.072	775.677	790.255	632.286	0.215926	0.121354	1.7793	0.0751902	0.106038	632.286	-0.38739	0.118144	-3.27897	0.00104187	0.0021084	632.286	0.603316	0.116652	5.17194	2.31674e-07	7.4341e-07
ABUW_RS02690		ABUW_0548	hypothetical protein	33	39	51	30	68	121	34.2772	33.2	49.6542	50.2603	69.8623	83.5846	53.4731	0.56631	0.35367	1.60124	0.109324	0.149146	53.4731	-0.626328	0.327923	-1.90999	0.0561349	0.0835146	53.4731	1.19264	0.331392	3.59887	0.000319603	0.000718629
ABUW_RS02695		ABUW_0549	helix-turn-helix transcriptional regulator	148	240	331	153	462	729	153.728	204.308	322.266	256.328	474.653	503.58	319.144	0.697411	0.20117	3.46678	0.000526741	0.000995307	319.144	-0.748214	0.19191	-3.89877	9.66826e-05	0.000223809	319.144	1.44563	0.194002	7.4516	9.22166e-14	5.0672e-13
ABUW_RS02700		ABUW_0550	hypothetical protein	371	346	371	157	460	722	385.359	294.544	361.21	263.029	472.598	498.745	379.247	-0.108383	0.20441	-0.530225	0.595956	0.65821	379.247	-0.626514	0.201798	-3.10466	0.00190499	0.00371139	379.247	0.51813	0.198241	2.61364	0.00895847	0.0160112
ABUW_RS02705		ABUW_0551	Rha family transcriptional regulator	340	408	548	294	575	874	353.159	347.323	533.539	492.551	590.748	603.744	486.844	0.555559	0.135543	4.09878	4.15339e-05	8.72885e-05	486.844	-0.215354	0.130603	-1.64892	0.099163	0.139013	486.844	0.770913	0.131278	5.87235	4.29648e-09	1.61075e-08
ABUW_RS02710		ABUW_0552	hypothetical protein	49	56	106	59	271	402	50.8965	47.6718	103.203	98.8453	278.422	277.694	142.789	1.04216	0.249948	4.16949	3.05279e-05	6.50295e-05	142.789	-1.45667	0.213983	-6.80741	9.93732e-12	4.34426e-11	142.789	2.49882	0.229171	10.9038	1.10592e-27	1.3922e-26
ABUW_RS02715		ABUW_0553	DNA polymerase III subunit epsilon	4577	6028	2800	1888	2184	3167	4754.15	5131.53	2726.11	3163.05	2243.81	2187.71	3367.73	-0.749613	0.109941	-6.81833	9.2103e-12	3.0571e-11	3367.73	0.408345	0.110863	3.68332	0.000230214	0.000510924	3367.73	-1.15796	0.10965	-10.5605	4.54467e-26	5.21529e-25
ABUW_RS02720		ABUW_0554	hypothetical protein	1902	2237	1163	745	965	1442	1975.62	1904.32	1132.31	1248.13	991.429	996.108	1374.65	-0.708225	0.10527	-6.72773	1.72333e-11	5.61611e-11	1374.65	0.256463	0.107094	2.39474	0.0166321	0.0273735	1374.65	-0.964689	0.104071	-9.26951	1.87003e-20	1.55725e-19
ABUW_RS02730		ABUW_0555	TraR/DksA C4-type zinc finger protein	46	77	34	28	46	70	47.7804	65.5487	33.1028	46.9097	47.2598	48.3547	48.1594	-0.537294	0.377952	-1.42159	0.155144	0.2034	48.1594	-0.286881	0.379596	-0.755754	0.449797	0.521737	48.1594	-0.250413	0.356718	-0.701991	0.482685	0.563357
ABUW_RS02735		ABUW_0556	ogr/Delta-like zinc finger family protein	88	103	38	35	72	107	91.406	87.682	36.9973	58.6371	73.9719	73.9137	70.4346	-0.946271	0.323119	-2.92855	0.00340543	0.0059151	70.4346	-0.670807	0.324668	-2.06613	0.0388163	0.0596832	70.4346	-0.275464	0.296125	-0.930226	0.352254	0.430063
ABUW_RS02740		ABUW_0557	primase	1137	1269	849	489	584	833	1181.01	1080.28	826.597	819.244	599.994	575.421	847.09	-0.457036	0.115736	-3.94895	7.84949e-05	0.00016066	847.09	0.487348	0.118472	4.11363	3.89488e-05	9.49504e-05	847.09	-0.944384	0.115143	-8.20186	2.36688e-16	1.56023e-15
ABUW_RS02745		ABUW_0558	phage tail protein	364	393	263	170	161	234	378.088	334.554	256.06	284.809	165.409	161.643	263.427	-0.402727	0.17009	-2.36774	0.0178973	0.0282929	263.427	0.720228	0.177687	4.05336	5.04869e-05	0.000121582	263.427	-1.12296	0.171252	-6.55734	5.47765e-11	2.42278e-10
ABUW_RS02750		ABUW_0559	phage tail tape measure protein	1289	1480	1097	603	687	1127	1338.89	1259.9	1068.05	1010.23	705.815	778.511	1026.9	-0.319884	0.114933	-2.78323	0.00538201	0.00915818	1026.9	0.485171	0.116823	4.15304	3.28092e-05	8.06096e-05	1026.9	-0.805055	0.114443	-7.03456	1.99891e-12	1.00185e-11
ABUW_RS02765		ABUW_0563	carbapenem-hydrolyzing class D beta-lactamase OXA-23	73739	80601	91643	52242	95562	140979	76593	68614.2	89224.7	87523.4	98179.2	97385.8	86253.4	0.283623	0.089572	3.16642	0.00154327	0.00277008	86253.4	-0.145936	0.0895474	-1.62971	0.103163	0.144131	86253.4	0.429559	0.089536	4.79761	1.60568e-06	4.69967e-06
ABUW_RS02775		ABUW_0565	phage tail assembly protein	595	876	1164	652	1415	2140	618.029	745.723	1133.28	1092.32	1453.75	1478.27	1086.9	0.705371	0.127959	5.51249	3.5379e-08	9.26698e-08	1086.9	-0.396816	0.124675	-3.18281	0.00145855	0.00289403	1086.9	1.10219	0.125526	8.78053	1.62708e-18	1.22732e-17
ABUW_RS02780		ABUW_0566	phage major tail tube protein	269	264	698	380	491	840	279.411	224.738	679.581	636.631	504.447	580.257	484.178	1.39078	0.163847	8.48832	2.09642e-17	9.76599e-17	484.178	0.278484	0.156781	1.77626	0.0756897	0.109156	484.178	1.1123	0.162529	6.84371	7.71666e-12	3.69536e-11
ABUW_RS02785		ABUW_0567	phage tail sheath protein	49	51	91	71	60	105	50.8965	43.4154	88.5987	118.949	61.6432	72.5321	72.6726	1.1258	0.312985	3.59698	0.000321933	0.000618558	72.6726	0.605989	0.300393	2.01732	0.0436623	0.0665094	72.6726	0.519812	0.312918	1.66118	0.0966779	0.139852
ABUW_RS02790		ABUW_0568	phage tail protein	410	515	439	208	241	362	425.869	438.41	427.416	348.472	247.6	250.063	356.305	-0.145789	0.159208	-0.915717	0.359815	0.427913	356.305	0.650553	0.163191	3.98646	6.70671e-05	0.000159268	356.305	-0.796343	0.159499	-4.99279	5.95143e-07	1.82272e-06
ABUW_RS02795		ABUW_0569	phage tail protein I	16	27	18	6	18	31	16.6193	22.9846	17.525	10.0521	18.493	21.4142	17.848	-0.480884	0.595459	-0.807586	0.419329	0.487899	17.848	-0.490716	0.591119	-0.830147	0.406456	0.477497	17.848	0.00983134	0.552505	0.0177941	0.985803	0.988956
ABUW_RS02800		ABUW_0570	baseplate J/gp47 family protein	40	72	77	32	78	80	41.5482	61.2923	74.9681	53.611	80.1362	55.2626	61.1364	0.333485	0.373208	0.893564	0.371555	0.439929	61.1364	-0.0447574	0.36539	-0.122492	0.902509	0.921607	61.1364	0.378242	0.362993	1.04201	0.297407	0.370553
ABUW_RS02805		ABUW_0571	GPW/gp25 family protein	12	23	28	17	20	36	12.4644	19.5795	27.2611	28.4809	20.5477	24.8682	22.2003	0.782177	0.523644	1.49372	0.135249	0.180332	22.2003	0.283818	0.502293	0.565046	0.572043	0.636279	22.2003	0.498359	0.514391	0.968832	0.332629	0.408755
ABUW_RS02810		ABUW_0572	phage baseplate assembly protein V	20	25	35	9	32	40	20.7741	21.282	34.0764	15.0781	32.8764	27.6313	25.2864	0.278258	0.531187	0.523842	0.600389	0.662522	25.2864	-0.239947	0.514744	-0.466147	0.64111	0.703539	25.2864	0.518204	0.508856	1.01837	0.308501	0.382855
ABUW_RS02815		ABUW_0573	phage virion morphogenesis protein	51	45	51	18	36	65	52.9739	38.3077	49.6542	30.1562	36.9859	44.9008	42.1631	-0.153554	0.412875	-0.371914	0.709957	0.763508	42.1631	-0.0105441	0.41277	-0.0255448	0.97962	0.98439	42.1631	-0.14301	0.398867	-0.35854	0.719939	0.778245
ABUW_RS02820		ABUW_0574	phage tail protein	92	113	73	29	90	124	95.5608	96.1949	71.0737	48.585	92.4648	85.657	81.5894	-0.648423	0.294724	-2.2001	0.0277995	0.0425355	81.5894	-0.538987	0.294259	-1.83167	0.067	0.097861	81.5894	-0.109436	0.273859	-0.39961	0.689444	0.751322
ABUW_RS02825		ABUW_0575	DUF3380 domain-containing protein	150	182	83	51	117	164	155.806	154.933	80.8098	85.4426	120.204	113.288	118.414	-0.907577	0.235233	-3.85821	0.000114221	0.000229377	118.414	-0.492701	0.237908	-2.07097	0.0383612	0.0590559	118.414	-0.414876	0.216464	-1.91661	0.0552875	0.0848703
ABUW_RS02830		ABUW_0576	phage holin family protein	13	21	11	10	10	32	13.5032	17.8769	10.7097	16.7534	10.2739	22.105	15.2037	-0.233241	0.676077	-0.344992	0.7301	0.780488	15.2037	-0.300014	0.669674	-0.448	0.654153	0.715349	15.2037	0.0667727	0.640957	0.104177	0.917029	0.938727
ABUW_RS02835		ABUW_0577	membrane protein	22	27	23	5	22	24	22.8515	22.9846	22.3931	8.37672	22.6025	16.5788	19.2979	-0.503988	0.602077	-0.837081	0.402547	0.470702	19.2979	-0.265349	0.604344	-0.439069	0.660611	0.720319	19.2979	-0.238639	0.570305	-0.418441	0.675625	0.740567
ABUW_RS02840		ABUW_0578	tail protein X	19	24	13	8	14	32	19.7354	20.4308	12.657	13.4028	14.3834	22.105	17.1191	-0.630506	0.598312	-1.05381	0.291971	0.356695	17.1191	-0.510109	0.597464	-0.853789	0.393222	0.463977	17.1191	-0.120398	0.550757	-0.218604	0.826959	0.868734
ABUW_RS02845		ABUW_0579	head completion/stabilization protein	16	19	13	10	20	38	16.6193	16.1744	12.657	16.7534	20.5477	26.2497	18.1669	-0.183347	0.583828	-0.314043	0.753489	0.80162	18.1669	-0.706952	0.564453	-1.25245	0.210404	0.271034	18.1669	0.523605	0.535025	0.978656	0.32775	0.403442
ABUW_RS02850		ABUW_0580	terminase	74	99	62	35	65	98	76.8641	84.2769	60.3639	58.6371	66.7802	67.6966	69.1031	-0.43684	0.294201	-1.48484	0.137587	0.18319	69.1031	-0.174427	0.295841	-0.589598	0.555461	0.621878	69.1031	-0.262413	0.27805	-0.943761	0.345292	0.422385
ABUW_RS02855		ABUW_0581	phage major capsid protein, P2 family	108	138	87	49	84	124	112.18	117.477	84.7042	82.0919	86.3005	85.657	94.7351	-0.459662	0.252229	-1.8224	0.0683942	0.0969626	94.7351	-0.0408629	0.255635	-0.159849	0.873	0.898789	94.7351	-0.4188	0.240656	-1.74024	0.0818166	0.120701
ABUW_RS02860		ABUW_0582	GPO family capsid scaffolding protein	44	47	25	13	34	52	45.703	40.0103	24.3403	21.7795	34.9312	35.9207	33.7808	-0.879756	0.425675	-2.06673	0.0387594	0.0577327	33.7808	-0.609327	0.427981	-1.42373	0.154526	0.207061	33.7808	-0.270429	0.386049	-0.700504	0.483613	0.564265
ABUW_RS02865		ABUW_0583	terminase	48	46	70	46	66	113	49.8578	39.159	68.1528	77.0659	67.8075	78.0584	63.3502	0.704343	0.323448	2.17761	0.0294351	0.0447651	63.3502	-0.0206994	0.307549	-0.0673046	0.946339	0.958226	63.3502	0.725043	0.313214	2.31485	0.0206211	0.0345275
ABUW_RS02870		ABUW_0584	phage portal protein	138	157	161	70	151	231	143.341	133.651	156.752	117.274	155.135	159.571	144.287	0.00537141	0.229406	0.0234144	0.98132	0.987353	144.287	-0.181166	0.226196	-0.800927	0.423174	0.49512	144.287	0.186538	0.220399	0.846365	0.397349	0.476381
ABUW_RS02875		ABUW_0585	HAMP domain-containing histidine kinase	3332	4164	1051	626	1238	1901	3460.96	3544.74	1023.27	1048.77	1271.91	1313.18	1943.8	-1.75884	0.0951197	-18.4908	2.44866e-76	1.2801e-74	1943.8	-0.321107	0.0972339	-3.30242	0.000958551	0.00195237	1943.8	-1.43773	0.0918039	-15.6609	2.7983e-55	9.66313e-54
ABUW_RS02880	glnE	ABUW_0586	bifunctional [glutamate--ammonia ligase]-adenylyl-L-tyrosine phosphorylase/[glutamate--ammonia-ligase] adenylyltransferase	10858	14602	5076	2820	10550	16090	11278.2	12430.4	4942.05	4724.47	10838.9	11114.7	9221.47	-1.29392	0.0924307	-13.9988	1.58443e-44	2.65057e-43	9221.47	-1.1829	0.0924223	-12.7988	1.66435e-37	3.02639e-36	9221.47	-0.111025	0.0913294	-1.21565	0.224117	0.292502
ABUW_RS02885		ABUW_0587	branched-chain amino acid transaminase	14149	21523	8661	6012	11991	18366	14696.6	18322.1	8432.45	10072.2	12319.4	12686.9	12754.9	-0.836031	0.137509	-6.07985	1.20299e-09	3.47776e-09	12754.9	-0.434969	0.137552	-3.16221	0.00156574	0.00309206	12754.9	-0.401062	0.137227	-2.92262	0.00347099	0.00662851
ABUW_RS02890		ABUW_0588	mitochondrial fission ELM1 family protein	857	1019	754	491	775	1166	890.169	867.456	734.103	822.594	796.225	805.452	819.333	-0.18007	0.118657	-1.51756	0.129126	0.173087	819.333	-0.0466028	0.118622	-0.392868	0.694417	0.750872	819.333	-0.133467	0.115937	-1.1512	0.249648	0.320162
ABUW_RS02895		ABUW_0589	glycosyltransferase family 1 protein	2720	3167	2805	1625	2078	3102	2825.28	2696.01	2730.98	2722.44	2134.91	2142.81	2542.07	-0.0174545	0.0881886	-0.197923	0.843105	0.876643	2542.07	0.35034	0.0885296	3.95732	7.57961e-05	0.000178533	2542.07	-0.367794	0.087707	-4.19344	2.74753e-05	6.98763e-05
ABUW_RS02900		ABUW_0590	polysaccharide deacetylase family protein	1281	1688	1492	949	1066	1695	1330.58	1436.96	1452.63	1589.9	1095.19	1170.88	1346.02	0.133564	0.111769	1.19501	0.232085	0.289836	1346.02	0.421419	0.112104	3.75919	0.000170467	0.000384214	1346.02	-0.287854	0.111258	-2.58727	0.00967387	0.0171919
ABUW_RS02905		ABUW_0591	glycosyltransferase family 2 protein	996	1227	1302	740	852	1288	1034.55	1044.52	1267.64	1239.76	875.334	889.727	1058.59	0.271001	0.102484	2.64432	0.00818554	0.0136088	1058.59	0.506903	0.102781	4.93187	8.14467e-07	2.32422e-06	1058.59	-0.235903	0.102105	-2.3104	0.0208659	0.0348908
ABUW_RS02910		ABUW_0592	glycosyltransferase	975	1406	1195	685	870	1278	1012.74	1196.9	1163.47	1147.61	893.827	882.819	1049.56	0.063736	0.123261	0.517083	0.605098	0.666157	1049.56	0.380045	0.123719	3.07184	0.00212745	0.00410653	1049.56	-0.316309	0.122536	-2.58136	0.00984112	0.0174644
ABUW_RS02915		ABUW_0593	hypothetical protein	1397	1706	1699	1049	821	1300	1451.07	1452.29	1654.17	1757.44	843.485	898.017	1342.74	0.230957	0.102379	2.25591	0.0240762	0.0372933	1342.74	0.966714	0.104034	9.29229	1.51007e-20	1.12553e-19	1342.74	-0.735757	0.103437	-7.11307	1.13486e-12	5.76467e-12
ABUW_RS02920		ABUW_0594	glycosyltransferase family 25 protein	2403	2459	3204	1862	1348	1977	2496.01	2093.3	3119.45	3119.49	1384.92	1365.68	2263.14	0.443841	0.11493	3.86183	0.000112543	0.000226167	2263.14	1.18175	0.11588	10.198	2.02383e-24	1.91882e-23	2263.14	-0.737906	0.115832	-6.3705	1.88412e-10	7.93268e-10
ABUW_RS02925	wecB	ABUW_0595	UDP-N-acetylglucosamine 2-epimerase (non-hydrolyzing)	1438	1587	1722	877	1316	1847	1493.66	1350.98	1676.56	1469.28	1352.04	1275.87	1436.4	0.148945	0.119442	1.24701	0.212392	0.269355	1436.4	0.263361	0.119388	2.20593	0.0273889	0.0433159	1436.4	-0.114416	0.118649	-0.964324	0.334884	0.411391
ABUW_RS02930		ABUW_0596	Glycosyl transferase	1822	2053	2953	1727	2119	3209	1892.52	1747.68	2875.08	2893.32	2177.03	2216.72	2300.39	0.664707	0.0944683	7.03629	1.97419e-12	6.82357e-12	2300.39	0.392348	0.0937537	4.18488	2.85313e-05	7.0467e-05	2300.39	0.272359	0.0941029	2.89426	0.00380052	0.00722482
ABUW_RS02935		ABUW_0597	hypothetical protein	1049	925	1683	850	1004	1603	1089.6	787.436	1638.59	1424.04	1031.5	1107.32	1179.75	0.709736	0.16791	4.22689	2.36947e-05	5.08186e-05	1179.75	0.519072	0.16727	3.10321	0.00191436	0.00372385	1179.75	0.190664	0.167727	1.13675	0.255643	0.325852
ABUW_RS02940	aspS	ABUW_0598	aspartate--tRNA ligase	34850	44124	48781	30006	19861	30631	36198.8	37562	47493.8	50270.4	20404.9	21159.3	35514.9	0.406338	0.0815346	4.98363	6.24036e-07	1.50762e-06	35514.9	1.2338	0.0816347	15.1137	1.31526e-51	4.12552e-50	35514.9	-0.827465	0.0816254	-10.1373	3.77199e-24	3.8898e-23
ABUW_RS02945		ABUW_0599	DUF4184 family protein	154	209	175	92	133	225	159.96	177.918	170.382	154.132	136.642	155.426	159.077	-0.0534331	0.209078	-0.255566	0.798286	0.841902	159.077	0.153617	0.209639	0.732771	0.463698	0.535386	159.077	-0.20705	0.203731	-1.0163	0.309489	0.383953
ABUW_RS02950	znuD1	ABUW_0600	TonB-dependent receptor ZnuD1	1423	1623	1605	969	1898	2978	1478.08	1381.63	1562.65	1623.41	1949.98	2057.15	1675.48	0.15536	0.101917	1.52438	0.127415	0.170977	1675.48	-0.332684	0.100719	-3.30308	0.000956307	0.00194886	1675.48	0.488044	0.0998778	4.88641	1.0269e-06	3.06037e-06
ABUW_RS02955	pld3	ABUW_0601	phospholipase D3	2745	3827	1733	1019	1456	2244	2851.24	3257.86	1687.27	1707.18	1495.88	1550.11	2091.59	-0.848627	0.108245	-7.83987	4.51017e-15	1.81177e-14	2091.59	0.155465	0.109453	1.42038	0.155497	0.208067	2091.59	-1.00409	0.107223	-9.36448	7.64223e-21	6.58246e-20
ABUW_RS02960		ABUW_0602	hypothetical protein	575	668	1235	745	750	1188	597.255	568.656	1202.41	1248.13	770.54	820.649	867.941	1.07123	0.114528	9.35344	8.48436e-21	4.70326e-20	867.941	0.620129	0.112016	5.53608	3.09319e-08	1.03216e-07	867.941	0.451102	0.114541	3.93834	8.20469e-05	0.000198857
ABUW_RS02965		ABUW_0603	RcnB family protein	30	46	247	142	79	121	31.1611	39.159	240.482	237.899	81.1636	83.5846	118.908	2.7568	0.262922	10.4852	1.01018e-25	7.26823e-25	118.908	1.53684	0.228471	6.7266	1.7367e-11	7.4708e-11	118.908	1.21996	0.272306	4.48011	7.46036e-06	2.03337e-05
ABUW_RS02970		ABUW_0604	phosphate-starvation-inducible PsiE family protein	239	230	169	76	551	795	248.25	195.795	164.54	127.326	566.09	549.172	308.529	-0.581907	0.20336	-2.86146	0.00421688	0.00726423	308.529	-1.91416	0.196268	-9.75279	1.79473e-22	1.52492e-21	308.529	1.33225	0.184108	7.23627	4.61208e-13	2.42118e-12
ABUW_RS02975		ABUW_0605	acyl-CoA dehydrogenase C-terminal domain-containing protein	5314	8059	3257	2290	3287	4999	5519.67	6860.48	3171.05	3836.54	3377.02	3453.22	4369.66	-0.822705	0.141236	-5.82504	5.70982e-09	1.57103e-08	4369.66	0.0354829	0.141599	0.250588	0.802133	0.840308	4369.66	-0.858188	0.140771	-6.09635	1.08515e-09	4.36844e-09
ABUW_RS02980		ABUW_0606	acyl-CoA dehydrogenase C-terminal domain-containing protein	12998	19973	6497	4371	9115	12986	13501.1	17002.7	6325.56	7322.93	9364.63	8970.5	10414.6	-1.16097	0.135721	-8.5541	1.18794e-17	5.63151e-17	10414.6	-0.426413	0.135842	-3.13903	0.00169509	0.00332828	10414.6	-0.734556	0.135336	-5.42764	5.71037e-08	1.9469e-07
ABUW_RS02985		ABUW_0607	hypothetical protein	310	355	402	255	147	238	321.998	302.205	391.392	427.213	151.026	164.406	293.04	0.387854	0.158702	2.44392	0.0145288	0.0232116	293.04	1.36689	0.166162	8.22625	1.9317e-16	1.10669e-15	293.04	-0.979038	0.165652	-5.91022	3.41651e-09	1.29765e-08
ABUW_RS02990	baeS	ABUW_0608	sensor histidine kinase efflux regulator BaeS	1772	2118	1485	951	1428	2109	1840.58	1803.02	1445.81	1593.25	1467.11	1456.86	1601.11	-0.264709	0.101957	-2.59627	0.00942422	0.0155359	1601.11	0.052688	0.102297	0.515048	0.60652	0.669288	1601.11	-0.317397	0.100527	-3.15732	0.00159228	0.00323266
ABUW_RS02995		ABUW_0609	response regulator	2130	2431	2070	1169	1700	2486	2212.44	2069.47	2015.38	1958.48	1746.56	1717.28	1953.27	-0.106411	0.0955366	-1.11382	0.265354	0.327474	1953.27	0.199249	0.095824	2.07933	0.0375874	0.0579832	1953.27	-0.30566	0.0946316	-3.23	0.0012379	0.00255452
ABUW_RS03000		ABUW_0610	YdiU family protein	1061	1382	1235	739	1826	2622	1102.07	1176.47	1202.41	1238.08	1876.01	1811.23	1401.04	0.0971441	0.103491	0.938674	0.347898	0.415447	1401.04	-0.596022	0.101648	-5.86361	4.52898e-09	1.62353e-08	1401.04	0.693167	0.100396	6.9043	5.04518e-12	2.44088e-11
ABUW_RS03005		ABUW_0611	acyl-CoA desaturase	12174	15199	14239	8701	12856	18213	12645.2	12938.6	13863.3	14577.2	13208.1	12581.2	13302.3	0.152401	0.0823461	1.85074	0.0642072	0.0916829	13302.3	0.141039	0.0823001	1.71371	0.086582	0.122979	13302.3	0.0113626	0.0821792	0.138266	0.89003	0.917577
ABUW_RS03010		ABUW_0612	META domain-containing protein	1169	1267	1265	848	1213	1899	1214.25	1078.57	1231.62	1420.69	1246.22	1311.8	1250.52	0.207495	0.125493	1.65344	0.0982407	0.135532	1250.52	0.0479961	0.124849	0.384433	0.700657	0.755233	1250.52	0.159499	0.124146	1.28477	0.198873	0.26367
ABUW_RS03015		ABUW_0613	glycerophosphodiester phosphodiesterase	910	1142	786	460	837	1303	945.221	972.164	765.259	770.659	859.923	900.089	868.886	-0.320762	0.111028	-2.88901	0.00386453	0.00667558	868.886	-0.197983	0.110959	-1.7843	0.0743755	0.107507	868.886	-0.122779	0.107586	-1.14122	0.253779	0.323979
ABUW_RS03020		ABUW_0614	cob(I)yrinic acid a,c-diamide adenosyltransferase	930	951	843	486	898	1403	965.995	809.569	820.755	814.218	922.594	969.167	883.716	-0.117039	0.131075	-0.892914	0.371903	0.440202	883.716	-0.21098	0.130436	-1.6175	0.105771	0.147398	883.716	0.0939411	0.128288	0.732267	0.464006	0.544596
ABUW_RS03025	btuB_3	ABUW_0615	TonB-dependent receptor	8007	9239	11935	7317	8679	12523	8316.9	7864.99	11620.1	12258.5	8916.69	8650.66	9604.64	0.561143	0.0852168	6.58489	4.55211e-11	1.44592e-10	9604.64	0.442614	0.0851003	5.20109	1.98128e-07	6.06797e-07	9604.64	0.118529	0.0851373	1.39221	0.163857	0.222979
ABUW_RS03030		ABUW_0616	phosphoribosylanthranilate isomerase	1426	1771	1871	1039	3260	4628	1481.19	1507.62	1821.63	1740.68	3349.28	3196.94	2182.89	0.254514	0.095263	2.6717	0.00754673	0.0126417	2182.89	-0.875952	0.0932229	-9.39631	5.65088e-21	4.35859e-20	2182.89	1.13047	0.0926477	12.2018	3.04143e-34	5.11069e-33
ABUW_RS03035	trpB	ABUW_0617	tryptophan synthase subunit beta	6547	8406	6239	4067	7256	11015	6800.4	7155.88	6074.37	6813.63	7454.72	7608.96	6984.66	-0.115997	0.0965156	-1.20185	0.229423	0.287275	6984.66	-0.226122	0.0964	-2.34566	0.0189934	0.0309218	6984.66	0.110125	0.0960233	1.14685	0.251442	0.321805
ABUW_RS03040		ABUW_0618	DUF1543 domain-containing protein	781	979	853	480	1046	1620	811.228	833.405	830.491	804.165	1074.65	1119.07	912.167	-0.00754972	0.110834	-0.0681175	0.945692	0.959198	912.167	-0.423612	0.109091	-3.88309	0.000103135	0.000238015	912.167	0.416062	0.106961	3.88984	0.000100311	0.000239423
ABUW_RS03045		ABUW_0619	DUF2804 domain-containing protein	321	395	415	183	645	941	333.424	336.256	404.049	306.588	662.665	650.026	448.835	0.0994268	0.166777	0.596166	0.551064	0.614766	448.835	-0.871113	0.161989	-5.37759	7.54874e-08	2.41611e-07	448.835	0.97054	0.159377	6.08959	1.132e-09	4.54246e-09
ABUW_RS03050		ABUW_0620	metal-dependent hydrolase	174	173	189	87	123	190	180.735	147.272	184.013	145.755	126.369	131.249	152.565	0.0248977	0.226446	0.10995	0.912449	0.93277	152.565	0.368367	0.228348	1.61319	0.106704	0.148533	152.565	-0.34347	0.22369	-1.53547	0.124669	0.175684
ABUW_RS03055		ABUW_0621	AraC family transcriptional regulator	285	292	295	148	380	570	296.031	248.574	287.216	247.951	390.407	393.746	310.654	-0.013188	0.174474	-0.0755868	0.939748	0.954971	310.654	-0.542429	0.170574	-3.18001	0.00147269	0.00291901	310.654	0.529241	0.166438	3.17982	0.00147368	0.00300485
ABUW_RS03060		ABUW_0622	tryptophan synthase subunit alpha	19069	23025	24279	13470	24585	37334	19807	19600.8	23638.3	22566.9	25258.3	25789.7	22776.8	0.229764	0.0771772	2.9771	0.00290993	0.00509103	22776.8	-0.143655	0.0770806	-1.8637	0.0623636	0.0918734	22776.8	0.373419	0.0770179	4.84847	1.24415e-06	3.6816e-06
ABUW_RS03065		ABUW_0623	acetyl-CoA carboxylase carboxyltransferase subunit beta	23582	29600	29557	18273	18170	27469	24494.7	25197.9	28777.1	30613.6	18667.6	18975.1	24454.3	0.257008	0.0804466	3.19477	0.00139944	0.00252154	24454.3	0.657661	0.0804957	8.17014	3.0802e-16	1.74082e-15	24454.3	-0.400653	0.0804534	-4.97994	6.36042e-07	1.94166e-06
ABUW_RS03070	folC	ABUW_0624	bifunctional tetrahydrofolate synthase/dihydrofolate synthase	6399	7768	9486	5508	4291	6736	6646.67	6612.76	9235.68	9227.8	4408.52	4653.11	6797.42	0.47768	0.0808707	5.90672	3.48996e-09	9.74496e-09	6797.42	1.02639	0.0811703	12.6449	1.19436e-36	2.09096e-35	6797.42	-0.548706	0.0811669	-6.76023	1.37776e-11	6.41816e-11
ABUW_RS03075		ABUW_0625	SPOR domain-containing protein	5258	6303	5287	3317	3536	5204	5461.51	5365.63	5147.49	5557.12	3632.84	3594.83	4793.24	-0.0173393	0.0872636	-0.1987	0.842497	0.876495	4793.24	0.565745	0.0876365	6.45558	1.07805e-10	4.37259e-10	4793.24	-0.583084	0.0872081	-6.68612	2.29163e-11	1.04301e-10
ABUW_RS03080		ABUW_0626	dual specificity protein phosphatase family protein	425	456	204	139	313	429	441.449	388.185	198.617	232.873	321.572	296.346	313.174	-0.952917	0.173402	-5.49542	3.89775e-08	1.01741e-07	313.174	-0.527064	0.174854	-3.01431	0.00257562	0.00489874	313.174	-0.425852	0.163319	-2.60749	0.00912096	0.0162785
ABUW_RS03085		ABUW_0627	MBL fold metallo-hydrolase	1181	1118	355	183	854	1147	1226.71	951.733	345.632	306.588	877.389	792.327	750.063	-1.73243	0.167379	-10.3503	4.17006e-25	2.88002e-24	750.063	-1.34882	0.167872	-8.03484	9.3704e-16	5.14893e-15	750.063	-0.383606	0.15797	-2.42836	0.0151674	0.0260157
ABUW_RS03090		ABUW_0628	peroxiredoxin	2858	3836	669	428	586	893	2968.62	3265.52	651.346	717.048	602.049	616.868	1470.24	-2.19304	0.115062	-19.0597	5.4608e-81	3.73717e-79	1470.24	0.161198	0.119909	1.34433	0.178842	0.235783	1470.24	-2.35423	0.11274	-20.882	7.79937e-97	7.72548e-95
ABUW_RS03095	secA	ABUW_0629	preprotein translocase subunit SecA	27597	36338	32280	19657	18500	27755	28665.1	30933.9	31428.2	32932.3	19006.7	19172.7	27023.1	0.11073	0.0847683	1.30626	0.191463	0.245709	27023.1	0.753261	0.0848497	8.87759	6.83254e-19	4.53575e-18	27023.1	-0.642531	0.0847919	-7.57774	3.51632e-14	1.99329e-13
ABUW_RS03100		ABUW_0630	hypothetical protein	6077	6524	4071	2283	7681	11420	6312.21	5553.76	3963.57	3824.81	7891.36	7888.73	5905.74	-0.606643	0.0994673	-6.09892	1.06787e-09	3.10863e-09	5905.74	-1.01823	0.0992029	-10.2641	1.02251e-24	9.89393e-24	5905.74	0.411587	0.0982591	4.18879	2.80445e-05	7.12276e-05
ABUW_RS03105		ABUW_0631	MHS family MFS transporter	4031	4639	3283	2062	5000	7754	4187.02	3949.1	3196.37	3454.56	5136.94	5356.32	4213.38	-0.291911	0.0942793	-3.09623	0.00195997	0.00347332	4213.38	-0.659429	0.0938991	-7.02273	2.17568e-12	9.98692e-12	4213.38	0.367518	0.0929865	3.95238	7.73773e-05	0.000188877
ABUW_RS03110		ABUW_0632	hemolysin III family protein	1339	1619	647	443	870	1235	1390.82	1378.23	629.927	742.178	893.827	853.116	981.35	-1.02056	0.123545	-8.26063	1.44904e-16	6.37171e-16	981.35	-0.355143	0.124789	-2.84594	0.00442808	0.00809092	981.35	-0.665416	0.119569	-5.56512	2.61969e-08	9.21545e-08
ABUW_RS03115		ABUW_0633	SAM-dependent methyltransferase	1105	1289	2009	1296	977	1489	1147.77	1097.3	1955.99	2171.25	1003.76	1028.57	1400.77	0.876549	0.10769	8.13956	3.96702e-16	1.70067e-15	1400.77	1.01918	0.107687	9.46431	2.95519e-21	2.30775e-20	1400.77	-0.142634	0.108665	-1.3126	0.189317	0.252513
ABUW_RS03120		ABUW_0634	GNAT family N-acetyltransferase	313	368	471	273	322	450	325.114	313.272	458.571	457.369	330.819	310.852	366	0.521749	0.144419	3.61273	0.000302988	0.000584545	366	0.515972	0.143336	3.59975	0.000318527	0.000695842	366	0.00577625	0.143772	0.0401764	0.967952	0.975207
ABUW_RS03125		ABUW_0635	patatin family protein	620	887	1717	1075	763	1295	643.997	755.087	1671.69	1801	783.896	894.563	1091.71	1.30853	0.133513	9.80077	1.11729e-22	6.86049e-22	1091.71	1.04537	0.132221	7.90625	2.65267e-15	1.41828e-14	1091.71	0.263157	0.134518	1.9563	0.0504301	0.0781469
ABUW_RS03130		ABUW_0636	hypothetical protein	267	350	700	433	383	577	277.334	297.949	681.528	725.424	393.489	398.581	462.384	1.28585	0.137681	9.33936	9.69207e-21	5.34911e-20	462.384	0.82575	0.13337	6.19144	5.96165e-10	2.30624e-09	462.384	0.460099	0.138777	3.31539	0.000915164	0.00192871
ABUW_RS03135		ABUW_0637	enoyl-CoA hydratase/isomerase family protein	2514	3599	928	671	1780	2609	2611.3	3063.76	903.512	1124.16	1828.75	1802.25	1888.96	-1.49074	0.140202	-10.6328	2.09779e-26	1.56049e-25	1888.96	-0.845935	0.140719	-6.01153	1.83777e-09	6.82185e-09	1888.96	-0.644801	0.137099	-4.7032	2.56119e-06	7.34781e-06
ABUW_RS03140		ABUW_0638	acetyl-CoA C-acetyltransferase	1800	2590	662	426	1161	1780	1869.67	2204.82	644.531	713.697	1192.8	1229.59	1309.18	-1.58996	0.129465	-12.281	1.14532e-34	1.26422e-33	1309.18	-0.839432	0.130439	-6.43545	1.2311e-10	4.97194e-10	1309.18	-0.750531	0.124469	-6.02988	1.64078e-09	6.44665e-09
ABUW_RS03145		ABUW_0639	AraC family transcriptional regulator	9701	10838	12392	7574	4945	8152	10076.5	9226.19	12065	12689.1	5080.43	5631.26	9128.07	0.35878	0.100027	3.58684	0.000334711	0.000641799	9128.07	1.20779	0.10035	12.0357	2.30537e-33	3.51312e-32	9128.07	-0.849007	0.100303	-8.46438	2.57515e-17	1.80837e-16
ABUW_RS03150		ABUW_0640	CoA transferase	383	517	227	126	322	521	397.824	440.113	221.01	211.093	330.819	359.897	326.793	-0.953331	0.163038	-5.84731	4.996e-09	1.38272e-08	326.793	-0.67574	0.163716	-4.1275	3.66724e-05	8.96912e-05	326.793	-0.277591	0.151539	-1.83181	0.0669792	0.100844
ABUW_RS03155		ABUW_0641	carbohydrate porin	21259	24959	21010	12367	18789	28483	22081.8	21247.1	20455.6	20719	19303.6	19675.5	20580.4	-0.0735906	0.0761719	-0.966112	0.333988	0.400124	20580.4	0.0789532	0.0761749	1.03647	0.299982	0.368275	20580.4	-0.152544	0.0760339	-2.00626	0.0448286	0.0701891
ABUW_RS03160		ABUW_0642	glucose/quinate/shikimate family membrane-bound PQQ-dependent dehydrogenase	17149	23992	29117	18644	26432	41982	17812.7	20424	28348.7	31235.1	27155.9	29000.4	25662.8	0.63973	0.108322	5.90583	3.50874e-09	9.79015e-09	25662.8	0.0852752	0.108231	0.787897	0.430757	0.502438	25662.8	0.554455	0.108255	5.12174	3.02732e-07	9.57548e-07
ABUW_RS03165		ABUW_0643	nitrite/sulfite reductase	4605	5373	11378	6770	6159	9086	4783.23	4573.94	11077.8	11342.1	6327.68	6276.45	7396.86	1.26066	0.0804218	15.6756	2.2197e-55	5.53308e-54	7396.86	0.830757	0.079995	10.3851	2.89807e-25	2.89346e-24	7396.86	0.429906	0.0805398	5.33781	9.40758e-08	3.13087e-07
ABUW_RS03170		ABUW_0644	DUF934 domain-containing protein	975	1274	2086	1232	1041	1494	1012.74	1084.53	2030.95	2064.02	1069.51	1032.03	1382.3	0.964062	0.101509	9.4973	2.15393e-21	1.22653e-20	1382.3	0.962822	0.101066	9.52662	1.62488e-21	1.28759e-20	1382.3	0.00124038	0.102387	0.0121147	0.990334	0.992628
ABUW_RS03175		ABUW_0645	quaternary ammonium transporter	145	135	144	79	88	130	150.612	114.923	140.2	132.352	90.4101	89.8017	119.717	0.0463656	0.241616	0.191898	0.847822	0.880089	119.717	0.60077	0.246505	2.43715	0.0148033	0.0246985	119.717	-0.554404	0.241501	-2.29566	0.0216952	0.036133
ABUW_RS03180		ABUW_0646	VOC family protein	355	546	129	84	126	132	368.74	464.8	125.596	140.729	129.451	91.1832	220.083	-1.65497	0.232977	-7.10358	1.21567e-12	4.25654e-12	220.083	0.278161	0.244986	1.13542	0.256201	0.321025	220.083	-1.93313	0.2285	-8.4601	2.67142e-17	1.87248e-16
ABUW_RS03185		ABUW_0647	thiolase family protein	2538	3599	2070	1306	2302	3387	2636.23	3063.76	2015.38	2188	2365.05	2339.68	2434.68	-0.44155	0.113834	-3.87889	0.000104935	0.000212011	2434.68	-0.164023	0.113985	-1.43899	0.150155	0.201707	2434.68	-0.277527	0.11263	-2.46406	0.0137372	0.0237188
ABUW_RS03190		ABUW_0648	type II transport protein GspH	2367	2651	721	420	1304	1823	2458.61	2256.75	701.974	703.645	1339.71	1259.3	1453.33	-1.74581	0.110458	-15.8052	2.86492e-56	7.6479e-55	1453.33	-0.885813	0.111666	-7.93269	2.1445e-15	1.15148e-14	1453.33	-0.860001	0.104709	-8.21322	2.15336e-16	1.42198e-15
ABUW_RS03195	ompA	ABUW_0649	outer membrane protein OmpA	247536	333956	288536	191907	251705	380722	257117	284291	280922	321510	258598	262996	277572	0.154059	0.104628	1.47245	0.140899	0.186807	277572	0.207848	0.104627	1.98657	0.0469697	0.0709162	277572	-0.0537894	0.104622	-0.514131	0.607161	0.680367
ABUW_RS03205		ABUW_0651	RtcB family protein	198	263	1124	584	208	326	205.663	223.887	1094.34	978.401	213.697	225.195	490.197	2.2715	0.146679	15.4862	4.30181e-54	1.00571e-52	490.197	2.24017	0.144821	15.4686	5.65644e-54	1.91809e-52	490.197	0.0313298	0.155611	0.201334	0.840437	0.880191
ABUW_RS03210		ABUW_0652	amino acid permease	2395	2708	7817	4559	2358	3522	2487.7	2305.27	7610.73	7637.9	2422.58	2432.93	4149.52	1.67021	0.08808	18.9625	3.48392e-80	2.34169e-78	4149.52	1.65089	0.0878345	18.7955	8.21913e-79	5.72904e-77	4149.52	0.0193204	0.0891338	0.216758	0.828397	0.870002
ABUW_RS03215		ABUW_0653	methyltransferase	1272	1420	4318	2478	1307	1940	1321.23	1208.82	4204.06	4151.5	1342.79	1340.12	2261.42	1.72477	0.0962726	17.9155	8.93403e-72	4.15157e-70	2261.42	1.63916	0.0956796	17.1317	8.60615e-66	3.90284e-64	2261.42	0.0856111	0.0979957	0.873621	0.382325	0.46124
ABUW_RS03220		ABUW_0654	uracil-xanthine permease	1506	1663	5337	3190	1067	1603	1564.29	1415.68	5196.17	5344.35	1096.22	1107.32	2620.67	1.82322	0.0974425	18.7107	4.04905e-78	2.34471e-76	2620.67	2.25751	0.0981927	22.9906	5.78665e-117	1.03719e-114	2620.67	-0.434292	0.100204	-4.33407	1.46378e-05	3.83682e-05
ABUW_RS03225	typA	ABUW_0655	translational GTPase TypA	10586	13859	46548	29434	16285	24827	10995.7	11797.9	45319.7	49312.1	16731	17150	25217.7	2.05347	0.0906184	22.6607	1.09524e-113	2.06124e-111	25217.7	1.48169	0.0904333	16.3843	2.47593e-60	9.80988e-59	25217.7	0.571787	0.0907487	6.30077	2.96163e-10	1.23042e-09
ABUW_RS03230	mscL	ABUW_0656	large conductance mechanosensitive channel protein MscL	5559	7091	4969	2707	4659	6785	5774.16	6036.44	4837.88	4535.16	4786.6	4686.96	5109.53	-0.332703	0.0875179	-3.80154	0.000143801	0.000286082	5109.53	-0.0143096	0.0876432	-0.163272	0.870305	0.896995	5109.53	-0.318393	0.0869219	-3.66298	0.000249302	0.000569054
ABUW_RS03235		ABUW_0657	gamma-glutamylcyclotransferase	535	578	540	295	510	744	555.707	492.041	525.75	494.227	523.967	513.942	517.606	-0.0337116	0.137178	-0.245751	0.805875	0.847805	517.606	-0.0213813	0.136574	-0.156554	0.875596	0.900476	517.606	-0.0123303	0.133729	-0.0922039	0.926536	0.94563
ABUW_RS03240		ABUW_0658	peptidylprolyl isomerase	491	602	731	408	517	811	510.004	512.472	711.71	683.541	531.159	560.224	584.852	0.450339	0.124022	3.63111	0.000282208	0.000546134	584.852	0.35467	0.122822	2.88766	0.00388117	0.00716816	584.852	0.0956692	0.122745	0.779414	0.435736	0.516733
ABUW_RS03245	mutM	ABUW_0659	bifunctional DNA-formamidopyrimidine glycosylase/DNA-(apurinic or apyrimidinic site) lyase	1282	1767	2742	1912	1381	2206	1331.62	1504.22	2669.64	3203.26	1418.82	1523.87	1941.9	1.04765	0.130205	8.04611	8.54705e-16	3.59052e-15	1941.9	0.994267	0.129871	7.65582	1.9208e-14	9.84999e-14	1941.9	0.0533788	0.130732	0.408307	0.683049	0.746731
ABUW_RS03250		ABUW_0660	DNA-3-methyladenine glycosylase	477	558	358	195	309	448	495.462	475.015	348.553	326.692	317.463	309.47	378.776	-0.518228	0.143847	-3.60263	0.000315017	0.000606819	378.776	0.112512	0.146602	0.767463	0.442806	0.515216	378.776	-0.630739	0.139811	-4.51137	6.44105e-06	1.76578e-05
ABUW_RS03255		ABUW_0661	TonB-dependent receptor	7367	8729	7121	4247	5273	7738	7652.13	7430.84	6933.09	7115.19	5417.41	5345.27	6648.99	-0.102745	0.079324	-1.29526	0.19523	0.249778	6648.99	0.38415	0.0795471	4.82921	1.37076e-06	3.81623e-06	6648.99	-0.486895	0.0791371	-6.15255	7.62467e-10	3.10935e-09
ABUW_RS03260	namA	ABUW_0662	NADH:flavin oxidoreductase/NADH oxidase	5750	8325	5145	3313	4497	7051	5972.55	7086.92	5009.23	5550.42	4620.16	4870.7	5518.33	-0.307528	0.11811	-2.60373	0.00922153	0.0152169	5518.33	0.153021	0.11827	1.29383	0.195724	0.254474	5518.33	-0.460549	0.117804	-3.90945	9.25046e-05	0.000221917
ABUW_RS03265		ABUW_0663	AEC family transporter	368	601	317	206	359	550	382.243	511.62	308.635	345.121	368.832	379.93	382.73	-0.459236	0.183327	-2.50502	0.0122446	0.0198197	382.73	-0.201442	0.183818	-1.09588	0.273131	0.339071	382.73	-0.257794	0.178384	-1.44516	0.148412	0.204174
ABUW_RS03270		ABUW_0664	sel1 repeat family protein	1045	1320	585	380	803	1214	1085.45	1123.69	569.563	636.631	824.992	838.609	846.489	-0.879639	0.118886	-7.39898	1.3723e-13	5.10611e-13	846.489	-0.470498	0.119636	-3.93273	8.39857e-05	0.000196106	846.489	-0.409141	0.113815	-3.5948	0.000324644	0.000728659
ABUW_RS03275		ABUW_0665	DsbC family protein	3670	4436	3058	1863	2444	3527	3812.04	3776.29	2977.31	3121.17	2510.93	2436.39	3105.69	-0.316337	0.0870214	-3.63517	0.000277801	0.000538436	3105.69	0.301156	0.0876008	3.43782	0.000586419	0.00124214	3105.69	-0.617493	0.0865116	-7.13769	9.49123e-13	4.86054e-12
ABUW_RS03280		ABUW_0666	folate-binding protein YgfZ	2210	2751	2471	1351	2708	3858	2295.54	2341.88	2405.8	2263.39	2782.16	2665.04	2458.97	0.0112577	0.0932797	0.120688	0.903938	0.925829	2458.97	-0.220317	0.092762	-2.37508	0.0175451	0.028723	2458.97	0.231575	0.0918923	2.52007	0.0117332	0.0204367
ABUW_RS03285		ABUW_0667	SRPBCC family protein	343	336	212	105	157	198	356.276	286.031	206.406	175.911	161.3	136.775	220.45	-0.736736	0.206597	-3.56605	0.000362403	0.000693133	220.45	0.37466	0.2135	1.75485	0.0792856	0.113429	220.45	-1.1114	0.204044	-5.44683	5.12741e-08	1.7561e-07
ABUW_RS03290		ABUW_0668	DUF488 domain-containing protein	53	68	40	19	43	88	55.0513	57.8872	38.9445	31.8316	44.1776	60.7888	48.1135	-0.657189	0.374538	-1.75467	0.0793166	0.111191	48.1135	-0.563129	0.37367	-1.50702	0.131804	0.180012	48.1135	-0.0940602	0.346112	-0.271762	0.785805	0.835056
ABUW_RS03295		ABUW_0669	alkylphosphonate utilization protein	179	225	222	138	121	223	185.928	191.538	216.142	231.198	124.314	154.044	183.861	0.240538	0.198935	1.20913	0.226613	0.284304	183.861	0.67117	0.201708	3.32743	0.000876514	0.00179793	183.861	-0.430632	0.199583	-2.15765	0.030955	0.0502001
ABUW_RS03310		ABUW_0673	YegP family protein	1287	1462	288	196	502	728	1336.81	1244.57	280.4	328.368	515.748	502.889	701.465	-2.09585	0.136856	-15.3142	6.14279e-53	1.38452e-51	701.465	-0.754128	0.140394	-5.3715	7.80842e-08	2.49287e-07	701.465	-1.34172	0.126627	-10.5959	3.11435e-26	3.65185e-25
ABUW_RS03315		ABUW_0674	proline--tRNA ligase	10985	13485	16908	10666	9994	15247	11410.2	11479.5	16461.8	17869.2	10267.7	10532.4	13003.5	0.584457	0.0850706	6.87026	6.40853e-12	2.15565e-11	13003.5	0.722493	0.0850705	8.49288	2.01582e-17	1.2398e-16	13003.5	-0.138036	0.0851041	-1.62197	0.104811	0.150403
ABUW_RS03320		ABUW_0675	efflux RND transporter permease subunit	4357	5929	3101	1903	4124	6011	4525.63	5047.25	3019.17	3188.18	4236.94	4152.29	4028.25	-0.626236	0.0988378	-6.33599	2.35816e-10	7.14662e-10	4028.25	-0.435358	0.0988756	-4.40309	1.06719e-05	2.74004e-05	4028.25	-0.190878	0.0976733	-1.95424	0.0506723	0.0784576
ABUW_RS03325		ABUW_0676	efflux RND transporter periplasmic adaptor subunit	1955	2294	1227	694	1769	2761	2030.67	1952.84	1194.62	1162.69	1817.45	1907.25	1677.59	-0.755435	0.0987325	-7.65133	1.98905e-14	7.75029e-14	1677.59	-0.659544	0.0986541	-6.68542	2.3027e-11	9.84927e-11	1677.59	-0.0958912	0.0952671	-1.00655	0.314151	0.389142
ABUW_RS03330		ABUW_0677	hypothetical protein	587	637	531	277	695	1140	609.719	542.267	516.988	464.07	714.034	787.492	605.762	-0.224822	0.142152	-1.58156	0.113749	0.15468	605.762	-0.610435	0.140301	-4.3509	1.35579e-05	3.43419e-05	605.762	0.385613	0.136538	2.82422	0.00473951	0.00886657
ABUW_RS03335		ABUW_0678	response regulator	9475	12465	4230	2936	11281	17482	9841.72	10611.2	4118.38	4918.81	11590	12076.3	8859.39	-1.18001	0.113975	-10.3532	4.04642e-25	2.79976e-24	8859.39	-1.39052	0.113885	-12.2099	2.75306e-34	4.28203e-33	8859.39	0.210507	0.112967	1.86345	0.0623996	0.094516
ABUW_RS03340		ABUW_0679	response regulator	10460	13492	4377	3227	12061	18903	10864.8	11485.5	4261.5	5406.34	12391.3	13057.9	9577.89	-1.21064	0.12783	-9.47067	2.78052e-21	1.5691e-20	9577.89	-1.39798	0.127761	-10.9422	7.2438e-28	8.54723e-27	9577.89	0.187343	0.126988	1.47528	0.140138	0.194212
ABUW_RS03345		ABUW_0680	purine-binding chemotaxis protein CheW	11637	15724	3842	3074	14128	22684	12087.4	13385.6	3740.62	5150.01	14514.9	15669.7	10758	-1.52025	0.152991	-9.93686	2.87763e-23	1.81431e-22	10758	-1.7651	0.152932	-11.5417	8.12637e-31	1.13288e-29	10758	0.244854	0.15217	1.60909	0.107597	0.153757
ABUW_RS03350		ABUW_0681	methyl-accepting chemotaxis protein	43634	62254	16880	14536	39614	63831	45322.8	52995.7	16434.6	24352.8	40698.9	44093.3	37316.4	-1.26968	0.175403	-7.23863	4.53237e-13	1.63408e-12	37316.4	-1.05615	0.175406	-6.02116	1.73173e-09	6.4473e-09	37316.4	-0.21353	0.175271	-1.21829	0.223115	0.291295
ABUW_RS03355		ABUW_0682	Hpt domain-containing protein	30183	43863	11070	8816	24024	39232	31351.2	37339.8	10777.9	14769.8	24681.9	27100.8	24336.9	-1.42745	0.160243	-8.90803	5.19453e-19	2.63152e-18	24336.9	-1.01981	0.160262	-6.36341	1.97324e-10	7.83467e-10	24336.9	-0.407642	0.160014	-2.54754	0.0108487	0.0190548
ABUW_RS03360		ABUW_0683	hypothetical protein	1897	2905	789	604	1715	2853	1970.42	2472.97	768.18	1011.91	1761.97	1970.8	1659.38	-1.32576	0.168537	-7.8663	3.65294e-15	1.47055e-14	1659.38	-1.07437	0.168643	-6.37069	1.8818e-10	7.48741e-10	1659.38	-0.251387	0.165347	-1.52036	0.12842	0.180431
ABUW_RS03365		ABUW_0684	radical SAM protein	6222	6523	3171	2919	730	955	6462.82	5552.91	3087.32	4890.33	749.993	659.697	3567.18	-0.592332	0.19681	-3.00967	0.00261535	0.00459364	3567.18	2.50018	0.199591	12.5265	5.34834e-36	9.02742e-35	3567.18	-3.09251	0.199136	-15.5297	2.1847e-54	7.27719e-53
ABUW_RS03370		ABUW_0685	alpha/beta fold hydrolase	1428	1699	895	750	314	419	1483.27	1446.33	871.383	1256.51	322.6	289.438	944.921	-0.466968	0.174948	-2.66918	0.00760356	0.0127312	944.921	1.79456	0.181227	9.90229	4.06865e-23	3.57813e-22	944.921	-2.26153	0.179503	-12.5989	2.14234e-36	3.85826e-35
ABUW_RS03375	dapE	ABUW_0686	succinyl-diaminopimelate desuccinylase	906	1053	2441	1317	2361	3877	941.066	896.4	2376.59	2206.43	2425.66	2678.16	1920.72	1.32065	0.109549	12.0553	1.81783e-33	1.89014e-32	1920.72	-0.154691	0.106213	-1.45642	0.145278	0.195769	1920.72	1.47534	0.108415	13.6083	3.57451e-42	7.82236e-41
ABUW_RS03380		ABUW_0687	entericidin A/B family lipoprotein	1509	1541	566	329	1706	2461	1567.4	1311.83	551.064	551.188	1752.72	1700.01	1239.04	-1.38409	0.130071	-10.641	1.92012e-26	1.43399e-25	1239.04	-1.647	0.12943	-12.725	4.29481e-37	7.62532e-36	1239.04	0.262903	0.122396	2.14796	0.031717	0.0513253
ABUW_RS03385		ABUW_0688	DUF1853 family protein	263	357	227	145	336	473	273.179	303.908	221.01	242.925	345.202	326.74	285.494	-0.323736	0.169156	-1.91383	0.0556417	0.0806451	285.494	-0.539633	0.166916	-3.23297	0.00122511	0.00245413	285.494	0.215898	0.159515	1.35347	0.175906	0.23685
ABUW_RS03390		ABUW_0689	YbaN family protein	210	269	262	155	520	799	218.128	228.995	255.086	259.678	534.241	551.935	341.344	0.200591	0.158404	1.26632	0.205397	0.261364	341.344	-1.07947	0.149488	-7.22115	5.15515e-13	2.41945e-12	341.344	1.28006	0.146695	8.72603	2.63767e-18	1.97379e-17
ABUW_RS03395		ABUW_0690	L,D-transpeptidase	693	757	719	445	884	1256	719.822	644.42	700.027	745.528	908.21	867.622	764.272	0.0821771	0.125177	0.656487	0.511511	0.578176	764.272	-0.298811	0.123413	-2.42122	0.0154685	0.0256378	764.272	0.380988	0.121623	3.13252	0.00173313	0.00349225
ABUW_RS03400		ABUW_0691	tRNA-Val	2041	2236	6840	3495	8283	11787	2120	1903.47	6659.51	5855.33	8509.85	8142.25	5531.73	1.63865	0.110094	14.8841	4.18278e-50	8.51027e-49	5531.73	-0.411037	0.108348	-3.79366	0.000148442	0.000336182	5531.73	2.04969	0.109583	18.7044	4.55967e-78	2.95907e-76
ABUW_RS03405		ABUW_0692	tRNA-Asp	2158	3096	8253	4848	10957	17508	2241.52	2635.57	8035.22	8122.07	11257.1	12094.2	7397.61	1.72727	0.1094	15.7886	3.72651e-56	9.87789e-55	7397.61	-0.531511	0.107898	-4.92605	8.39088e-07	2.38725e-06	7397.61	2.25878	0.10897	20.7284	1.92069e-95	1.85371e-93
ABUW_RS03410		ABUW_0693	tRNA-Asp	751	1348	3605	2044	4552	7366	780.067	1147.53	3509.87	3424.4	4676.67	5088.3	3104.47	1.84516	0.168102	10.9764	4.96186e-28	4.00782e-27	3104.47	-0.493895	0.165599	-2.98248	0.00285921	0.00539994	3104.47	2.33905	0.167465	13.9674	2.46425e-44	5.94579e-43
ABUW_RS03415		ABUW_0694	tRNA-Val	2111	2726	7003	3744	6927	10307	2192.7	2320.59	6818.2	6272.49	7116.71	7119.89	5306.77	1.53669	0.0926137	16.5925	7.9013e-62	2.6319e-60	5306.77	-0.120262	0.0909257	-1.32264	0.185954	0.243964	5306.77	1.65695	0.0921576	17.9795	2.81784e-72	1.58304e-70
ABUW_RS03420		ABUW_0695	tRNA-Asp	245	410	1110	626	1289	2002	254.483	349.026	1080.71	1048.77	1324.3	1382.95	906.705	1.81426	0.157118	11.5471	7.63433e-31	7.09522e-30	906.705	-0.346053	0.14868	-2.32751	0.0199384	0.0322926	906.705	2.16031	0.155116	13.927	4.34065e-44	1.02756e-42
ABUW_RS03425		ABUW_0696	tRNA-Val	109	114	317	195	778	1084	113.219	97.0461	308.635	326.692	799.307	748.808	398.951	1.5974	0.174126	9.17384	4.56444e-20	2.44042e-19	398.951	-1.28754	0.148751	-8.65567	4.90043e-18	3.13694e-17	398.951	2.88494	0.164998	17.4847	1.87446e-68	9.53443e-67
ABUW_RS03430		ABUW_0697	YdcF family protein	279	300	1137	591	317	470	289.798	255.385	1107	990.129	325.682	324.668	548.776	1.9496	0.142271	13.7034	9.68408e-43	1.48174e-41	548.776	1.69235	0.139138	12.1631	4.88458e-34	7.50431e-33	548.776	0.257254	0.147189	1.74778	0.0805026	0.118968
ABUW_RS03435		ABUW_0698	PepSY domain-containing protein	4137	4748	4172	2400	2021	2892	4297.12	4041.89	4061.91	4020.83	2076.35	1997.74	3415.97	-0.0445985	0.0886221	-0.503243	0.614793	0.675447	3415.97	0.989119	0.0897517	11.0206	3.03966e-28	3.65536e-27	3415.97	-1.03372	0.0891749	-11.592	4.52303e-31	6.62439e-30
ABUW_RS03440		ABUW_0699	SdpI family protein	4336	4756	6559	3661	4769	7322	4503.82	4048.7	6385.92	6133.44	4899.61	5057.91	5171.57	0.550494	0.095606	5.75794	8.51453e-09	2.31398e-08	5171.57	0.330496	0.0953408	3.46647	0.000527333	0.00112522	5171.57	0.219998	0.0953959	2.30615	0.0211021	0.0352388
ABUW_RS03445	yccS	ABUW_0700	TIGR01666 family membrane protein	2916	3590	3046	1720	2780	4154	3028.86	3056.1	2965.62	2881.59	2856.14	2869.51	2942.97	-0.0568558	0.0849935	-0.668943	0.503532	0.571216	2942.97	0.0309547	0.0849246	0.364496	0.715488	0.767264	2942.97	-0.0878105	0.0840721	-1.04447	0.29627	0.369625
ABUW_RS03450		ABUW_0701	multidrug efflux pump, MFS family	1659	2125	1993	1205	1783	2737	1723.21	1808.97	1940.41	2018.79	1831.83	1890.67	1868.98	0.163083	0.095609	1.70573	0.0880582	0.122501	1868.98	0.0873162	0.0952011	0.917176	0.359051	0.429856	1868.98	0.0757671	0.0944974	0.80179	0.422675	0.503783
ABUW_RS03455		ABUW_0702	nitroreductase	972	1266	636	385	755	1178	1009.62	1077.72	619.217	645.008	775.677	813.741	823.498	-0.726385	0.117175	-6.19918	5.67594e-10	1.68222e-09	823.498	-0.333695	0.117924	-2.82975	0.0046584	0.00846655	823.498	-0.392691	0.112725	-3.48361	0.0004947	0.00108385
ABUW_RS03460		ABUW_0703	hypothetical protein	1843	2080	6863	3714	933	1384	1914.33	1770.67	6681.9	6222.23	958.552	956.042	3083.95	1.80935	0.0970577	18.642	1.4672e-77	8.24259e-76	3083.95	2.75343	0.0990677	27.7934	5.21354e-170	2.45297e-167	3083.95	-0.944079	0.100673	-9.37772	6.7417e-21	5.82013e-20
ABUW_RS03465		ABUW_0704	alanine:cation symporter family protein	10303	11618	31845	20425	3545	5178	10701.8	9890.19	31004.7	34218.9	3642.09	3576.87	15505.8	1.66325	0.0951604	17.4784	2.09175e-68	8.46598e-67	15505.8	3.17549	0.0959542	33.0938	3.64869e-240	4.57789e-237	15505.8	-1.51224	0.0962313	-15.7146	1.20168e-55	4.18806e-54
ABUW_RS03470		ABUW_0705	patatin-like phospholipase family protein	384	498	658	376	721	1072	398.862	423.938	640.637	629.93	740.746	740.518	595.772	0.626455	0.125807	4.97948	6.37547e-07	1.53829e-06	595.772	-0.220458	0.121017	-1.82171	0.0684987	0.0999337	595.772	0.846913	0.122067	6.93812	3.97348e-12	1.93733e-11
ABUW_RS03475		ABUW_0706	threonine ammonia-lyase	4762	5341	2186	1323	2286	3326	4946.31	4546.7	2128.32	2216.48	2348.61	2297.54	3080.66	-1.12832	0.0952223	-11.8494	2.16824e-32	2.15336e-31	3080.66	-0.0975176	0.0961448	-1.01428	0.31045	0.380134	3080.66	-1.03081	0.0939253	-10.9748	5.05445e-28	6.49316e-27
ABUW_RS03480	sbmA	ABUW_0707	peptide antibiotic transporter SbmA	1795	2213	1825	1126	1405	2081	1864.47	1883.89	1776.84	1886.44	1443.48	1437.52	1715.44	-0.035068	0.0951369	-0.368606	0.712421	0.765502	1715.44	0.344792	0.095626	3.60563	0.000311391	0.00068144	1715.44	-0.379861	0.0944643	-4.02121	5.79006e-05	0.000143286
ABUW_RS03485		ABUW_0708	DUF4850 domain-containing protein	432	553	242	127	371	523	448.72	470.759	235.614	212.769	381.161	361.279	351.717	-1.02847	0.156051	-6.59063	4.37952e-11	1.39227e-10	351.717	-0.717488	0.15687	-4.57377	4.79033e-06	1.27067e-05	351.717	-0.310986	0.144268	-2.15562	0.0311135	0.0503704
ABUW_RS03490		ABUW_0709	DUF1176 domain-containing protein	1240	1363	482	344	568	838	1287.99	1160.3	469.281	576.319	583.556	578.875	776.054	-1.23629	0.141494	-8.73742	2.38505e-18	1.16437e-17	776.054	-0.162143	0.144037	-1.12571	0.26029	0.324845	776.054	-1.07415	0.137626	-7.80484	5.95775e-15	3.56518e-14
ABUW_RS03495		ABUW_0710	hypothetical protein	479	648	341	233	396	518	497.539	551.631	332.002	390.355	406.845	357.825	422.7	-0.548251	0.159819	-3.43045	0.000602581	0.00112898	422.7	-0.0872874	0.161241	-0.541347	0.588268	0.651823	422.7	-0.460964	0.155257	-2.96904	0.00298737	0.00579312
ABUW_RS03500		ABUW_0711	DJ-1/PfpI family protein	2898	3713	969	611	1872	2809	3010.16	3160.81	943.43	1023.64	1923.27	1940.41	2000.29	-1.65359	0.100724	-16.4171	1.44411e-60	4.64584e-59	2000.29	-0.977948	0.101429	-9.64168	5.33092e-22	4.3432e-21	2000.29	-0.675646	0.0960507	-7.03426	2.00325e-12	1.00269e-11
ABUW_RS03505	gatB	ABUW_0712	Asp-tRNA(Asn)/Glu-tRNA(Gln) amidotransferase subunit GatB	10870	14204	17381	11284	11804	18008	11290.7	12091.6	16922.4	18904.6	12127.3	12439.6	13962.7	0.615187	0.0963321	6.38611	1.70162e-10	5.22422e-10	13962.7	0.543923	0.0962731	5.64979	1.60644e-08	5.49598e-08	13962.7	0.0712642	0.0963106	0.739941	0.459336	0.540125
ABUW_RS03510	gatA	ABUW_0713	Asp-tRNA(Asn)/Glu-tRNA(Gln) amidotransferase subunit GatA	12056	14845	20091	12654	13193	20114	12522.6	12637.3	19560.8	21199.8	13554.3	13894.4	15561.5	0.695745	0.0844256	8.24092	1.70893e-16	7.47956e-16	15561.5	0.570083	0.0843482	6.75868	1.39255e-11	6.01095e-11	15561.5	0.125662	0.084411	1.48869	0.136568	0.189964
ABUW_RS03515	gatC	ABUW_0714	Asp-tRNA(Asn)/Glu-tRNA(Gln) amidotransferase subunit GatC	1796	2024	3366	1950	2519	3847	1865.51	1722.99	3277.18	3266.92	2587.99	2657.44	2563.01	0.867568	0.0937647	9.25261	2.19087e-20	1.1934e-19	2563.01	0.318893	0.0926492	3.44194	0.000577556	0.00122543	2563.01	0.548675	0.0933446	5.87795	4.15389e-09	1.55885e-08
ABUW_RS03520		ABUW_0715	rod shape-determining protein	6555	8381	13250	7731	10704	16086	6808.71	7134.59	12900.4	12952.1	10997.2	11111.9	10317.5	0.89055	0.0785567	11.3364	8.66334e-30	7.60113e-29	10317.5	0.225597	0.0781726	2.88588	0.00390319	0.00720449	10317.5	0.664953	0.0783937	8.48223	2.20916e-17	1.56009e-16
ABUW_RS03525	mreC	ABUW_0716	rod shape-determining protein MreC	3772	4416	7548	4349	6384	9840	3917.99	3759.26	7348.82	7286.07	6558.84	6797.3	5944.71	0.931063	0.0824352	11.2945	1.39729e-29	1.21184e-28	5944.71	0.131798	0.0816895	1.6134	0.106658	0.148524	5944.71	0.799265	0.0821073	9.7344	2.15075e-22	2.00382e-21
ABUW_RS03530	mreD	ABUW_0717	rod shape-determining protein MreD	830	1039	1870	1001	1468	2260	862.124	884.482	1820.65	1677.02	1508.2	1561.17	1385.61	1.00378	0.105269	9.5353	1.49447e-21	8.64081e-21	1385.61	0.190199	0.102654	1.85282	0.0639085	0.0939956	1385.61	0.813577	0.10432	7.79887	6.24651e-15	3.72612e-14
ABUW_RS03535		ABUW_0718	Maf-like protein	609	880	1448	844	1159	1741	632.571	749.128	1409.79	1413.99	1190.74	1202.65	1099.81	1.02887	0.121922	8.43876	3.20724e-17	1.474e-16	1099.81	0.238344	0.119123	2.00082	0.0454113	0.068867	1099.81	0.790527	0.121004	6.53308	6.44291e-11	2.82977e-10
ABUW_RS03540	rng	ABUW_0719	ribonuclease G	3960	4758	3986	2242	4042	6210	4113.27	4050.4	3880.82	3756.12	4152.7	4289.76	4040.51	-0.0955182	0.083949	-1.13781	0.255199	0.316184	4040.51	-0.144323	0.0837729	-1.72278	0.0849275	0.120857	4040.51	0.0488045	0.0830687	0.58752	0.556855	0.634575
ABUW_RS03550		ABUW_0721	wax ester/triacylglycerol synthase family O-acyltransferase	3833	4845	3066	1918	3397	4707	3981.35	4124.46	2985.09	3213.31	3490.03	3251.51	3507.63	-0.388536	0.0956714	-4.06115	4.8831e-05	0.000101716	3507.63	-0.121932	0.0957875	-1.27294	0.20304	0.262898	3507.63	-0.266604	0.0947394	-2.81408	0.00489169	0.00913762
ABUW_RS03555		ABUW_0722	phosphoadenylyl-sulfate reductase	3186	4083	4608	2917	2232	3470	3309.31	3475.78	4486.4	4886.98	2293.13	2397.01	3474.77	0.464921	0.0953944	4.87367	1.09541e-06	2.60135e-06	3474.77	0.997368	0.0958662	10.4037	2.38367e-25	2.39256e-24	3474.77	-0.532447	0.0958489	-5.55507	2.77504e-08	9.73461e-08
ABUW_RS03560	thrH	ABUW_0723	bifunctional phosphoserine phosphatase/homoserine phosphotransferase ThrH	2502	2733	3390	2192	1803	2749	2598.84	2326.55	3300.54	3672.36	1852.38	1898.96	2608.27	0.500689	0.108652	4.60818	4.06204e-06	9.22166e-06	2608.27	0.892707	0.109001	8.18992	2.61409e-16	1.48408e-15	2608.27	-0.392018	0.109025	-3.59566	0.000323567	0.000726675
ABUW_RS03565		ABUW_0724	outer membrane protein transport protein	31700	45392	15148	8999	27437	42405	32926.9	38641.4	14748.3	15076.4	28188.4	29292.6	26479	-1.26294	0.104781	-12.0532	1.86675e-33	1.93566e-32	26479	-0.94668	0.104798	-9.03335	1.66492e-19	1.1541e-18	26479	-0.316261	0.104488	-3.02676	0.00247189	0.00485605
ABUW_RS03570		ABUW_0725	NAD(P)H-dependent oxidoreductase	464	493	382	164	414	639	481.959	419.682	371.92	274.757	425.338	441.41	402.511	-0.4642	0.180562	-2.57086	0.0101447	0.016631	402.511	-0.40938	0.180204	-2.27176	0.023101	0.0370167	402.511	-0.05482	0.174654	-0.313878	0.753614	0.808379
ABUW_RS03575		ABUW_0726	AraC family transcriptional regulator	212	254	170	87	220	359	220.205	216.226	165.514	145.755	226.025	247.991	203.619	-0.476936	0.19166	-2.48845	0.0128301	0.0207086	203.619	-0.599631	0.18965	-3.16178	0.00156806	0.00309373	203.619	0.122695	0.178695	0.686616	0.492325	0.572655
ABUW_RS03580		ABUW_0727	fatty acid desaturase family protein	533	677	238	131	347	521	553.629	576.318	231.72	219.47	356.503	359.897	382.923	-1.32027	0.14874	-8.87639	6.90676e-19	3.47554e-18	382.923	-0.662645	0.151188	-4.38293	1.17094e-05	2.98807e-05	382.923	-0.65763	0.136747	-4.80911	1.51605e-06	4.45117e-06
ABUW_RS03585		ABUW_0728	PaaX family transcriptional regulator	1478	1525	1417	833	683	941	1535.2	1298.2	1379.61	1395.56	701.705	650.026	1160.05	-0.0291494	0.124786	-0.233594	0.8153	0.854816	1160.05	1.03922	0.127255	8.16649	3.17501e-16	1.79172e-15	1160.05	-1.06837	0.126107	-8.47195	2.41326e-17	1.69785e-16
ABUW_RS03590		ABUW_0729	undecaprenyl-diphosphate phosphatase	2199	2414	3918	2527	1672	2552	2284.11	2054.99	3814.61	4233.6	1717.79	1762.88	2644.66	0.890664	0.107416	8.2917	1.11643e-16	4.93802e-16	2644.66	1.20779	0.10769	11.2155	3.42305e-29	4.36758e-28	2644.66	-0.317126	0.108207	-2.93073	0.00338167	0.00647108
ABUW_RS03595		ABUW_0730	AraC family transcriptional regulator	1086	1184	559	316	989	1585	1128.03	1007.92	544.249	529.409	1016.09	1094.89	886.764	-0.98975	0.125652	-7.87694	3.35484e-15	1.35635e-14	886.764	-0.975097	0.125341	-7.77956	7.27785e-15	3.80999e-14	886.764	-0.0146531	0.118822	-0.12332	0.901854	0.926468
ABUW_RS03600		ABUW_0731	zinc-binding dehydrogenase	4451	6466	2636	1735	4147	6332	4623.27	5504.39	2566.44	2906.72	4260.57	4374.03	4039.24	-0.889759	0.122138	-7.28487	3.21978e-13	1.16981e-12	4039.24	-0.659434	0.12219	-5.3968	6.78415e-08	2.18439e-07	4039.24	-0.230324	0.120924	-1.9047	0.0568187	0.0871143
ABUW_RS03605	hchA	ABUW_0732	protein deglycase HchA	1428	1829	441	323	939	1242	1483.27	1556.99	429.363	541.136	964.716	857.951	972.239	-1.65853	0.144755	-11.4575	2.15592e-30	1.95069e-29	972.239	-0.918473	0.145897	-6.29536	3.06679e-10	1.20495e-09	972.239	-0.740056	0.138274	-5.3521	8.69399e-08	2.90623e-07
ABUW_RS03610		ABUW_0733	AlpA family phage regulatory protein	43	46	40	12	41	58	44.6643	39.159	38.9445	20.1041	42.1229	40.0654	37.51	-0.451511	0.432991	-1.04277	0.297053	0.361496	37.51	-0.423853	0.430813	-0.983844	0.325192	0.395868	37.51	-0.027658	0.406622	-0.0680189	0.945771	0.959537
ABUW_RS03615		ABUW_0734	hypothetical protein	95	115	59	48	82	105	98.6769	97.8974	57.4431	80.4165	84.2457	72.5321	81.8686	-0.538922	0.292111	-1.84492	0.0650485	0.0926732	81.8686	-0.206543	0.294404	-0.701562	0.482952	0.553785	81.8686	-0.332379	0.277276	-1.19873	0.230633	0.299449
ABUW_RS03620		ABUW_0735	hypothetical protein	43	64	37	24	41	65	44.6643	54.482	36.0236	40.2083	42.1229	44.9008	43.7337	-0.393597	0.370975	-1.06098	0.2887	0.353043	43.7337	-0.203858	0.37169	-0.548461	0.583375	0.647163	43.7337	-0.189739	0.350218	-0.541774	0.587974	0.663989
ABUW_RS03625		ABUW_0736	hypothetical protein	16	17	12	7	12	18	16.6193	14.4718	11.6833	11.7274	12.3286	12.4341	13.2108	-0.406261	0.645512	-0.629363	0.529111	0.595211	13.2108	-0.081807	0.651639	-0.12554	0.900096	0.91981	13.2108	-0.324455	0.611672	-0.530439	0.595808	0.67064
ABUW_RS03630		ABUW_0737	hypothetical protein	137	130	167	86	100	154	142.302	110.667	162.593	144.08	102.739	106.38	128.127	0.290076	0.235854	1.2299	0.218735	0.276375	128.127	0.558103	0.237251	2.35237	0.0186541	0.0303825	128.127	-0.268027	0.235206	-1.13954	0.254477	0.324696
ABUW_RS03635		ABUW_0738	hypothetical protein	171	178	231	127	181	307	177.618	151.528	224.904	212.769	185.957	212.07	194.141	0.417943	0.198249	2.10818	0.0350158	0.0525098	194.141	0.135746	0.194335	0.698515	0.484855	0.555385	194.141	0.282197	0.19389	1.45545	0.145545	0.200818
ABUW_RS03640		ABUW_0739	hypothetical protein	208	266	275	195	244	352	216.05	226.441	267.743	326.692	250.682	243.155	255.127	0.413925	0.178778	2.31531	0.0205961	0.0321541	255.127	0.257509	0.176413	1.45969	0.144374	0.194915	255.127	0.156416	0.175992	0.888769	0.374127	0.452657
ABUW_RS03650		ABUW_0741	hypothetical protein	32	34	68	36	67	51	33.2385	28.9436	66.2056	60.3124	68.8349	35.2299	48.7942	1.03267	0.422213	2.44585	0.0144511	0.023107	48.7942	0.306427	0.404896	0.756803	0.449168	0.521489	48.7942	0.726243	0.417388	1.73997	0.0818639	0.120701
ABUW_RS03655		ABUW_0742	hypothetical protein	48	55	107	85	68	102	49.8578	46.8205	104.176	142.404	69.8623	70.4598	80.5969	1.33572	0.297142	4.49523	6.94943e-06	1.55515e-05	80.5969	0.795995	0.283891	2.80388	0.00504921	0.00913274	80.5969	0.539727	0.299659	1.80114	0.0716811	0.107237
ABUW_RS03660		ABUW_0743	hypothetical protein	9	9	28	17	6	16	9.34834	7.66154	27.2611	28.4809	6.16432	11.0525	14.9948	1.71692	0.63807	2.6908	0.00712806	0.011983	14.9948	1.65649	0.625323	2.64901	0.0080728	0.0141991	14.9948	0.0604334	0.676852	0.089286	0.928855	0.947739
ABUW_RS03665		ABUW_0744	hypothetical protein	11	12	24	13	12	30	11.4257	10.2154	23.3667	21.7795	12.3286	20.7235	16.6399	1.0692	0.609661	1.75376	0.0794716	0.111367	16.6399	0.431507	0.57754	0.747146	0.454975	0.526608	16.6399	0.637692	0.604082	1.05564	0.291133	0.363941
ABUW_RS03670		ABUW_0745	N-6 DNA methylase	22668	23845	20459	12035	16994	25372	23545.3	20298.8	19919.1	20162.8	17459.4	17526.5	19818.7	-0.129371	0.10021	-1.29099	0.196706	0.25114	19818.7	0.196139	0.100241	1.95667	0.0503869	0.0755602	19818.7	-0.325509	0.100122	-3.25112	0.00114952	0.00238653
ABUW_RS03675		ABUW_0746	hypothetical protein	625	628	754	386	451	765	649.19	534.605	734.103	646.683	463.352	528.448	592.73	0.227833	0.156733	1.45364	0.146046	0.192545	592.73	0.478513	0.15714	3.04513	0.00232578	0.00445508	592.73	-0.250679	0.156159	-1.60528	0.108432	0.154773
ABUW_RS03680		ABUW_0747	helix-turn-helix domain-containing protein	1383	1822	2087	1132	1951	2936	1436.53	1551.04	2031.93	1896.49	2004.43	2028.14	1824.76	0.396057	0.101634	3.8969	9.74325e-05	0.000197488	1824.76	-0.0361214	0.100569	-0.359171	0.719467	0.769904	1824.76	0.432178	0.100384	4.30523	1.66813e-05	4.33321e-05
ABUW_RS03685		ABUW_0749	hypothetical protein	60	69	84	42	90	125	62.3222	58.7385	81.7834	70.3645	92.4648	86.3478	75.3369	0.34334	0.289428	1.18627	0.235515	0.293535	75.3369	-0.218281	0.278343	-0.784218	0.432912	0.504484	75.3369	0.561622	0.276106	2.03408	0.0419436	0.0660016
ABUW_RS03690		ABUW_0751	GntR family transcriptional regulator	92	122	157	106	88	152	95.5608	103.856	152.857	177.587	90.4101	104.999	120.878	0.717658	0.235249	3.05062	0.00228366	0.00402609	120.878	0.742101	0.233492	3.17827	0.00148159	0.00293511	120.878	-0.0244434	0.236903	-0.103179	0.917821	0.939026
ABUW_RS03695		ABUW_0752	AAA family ATPase	65	82	114	57	43	78	67.5158	69.8051	110.992	95.4947	44.1776	53.881	73.6443	0.597039	0.28581	2.08894	0.0367134	0.0548805	73.6443	1.07257	0.291956	3.67375	0.000239019	0.000528904	73.6443	-0.475533	0.294186	-1.61644	0.106	0.15159
ABUW_RS03705		ABUW_0755	hypothetical protein	71	94	111	42	59	100	73.748	80.0205	108.071	70.3645	60.6158	69.0782	76.983	0.237999	0.307594	0.773744	0.439082	0.507171	76.983	0.479905	0.308957	1.55331	0.12035	0.165509	76.983	-0.241906	0.305523	-0.791775	0.428492	0.509426
ABUW_RS03710		ABUW_0756	hypothetical protein	17	22	23	12	12	26	17.658	18.7282	22.3931	20.1041	12.3286	17.9603	18.1954	0.230761	0.553306	0.417058	0.676636	0.732908	18.1954	0.47703	0.556524	0.85716	0.391356	0.462138	18.1954	-0.246269	0.548508	-0.44898	0.653446	0.721493
ABUW_RS03720		ABUW_0758	hypothetical protein	10	18	9	4	9	7	10.387	15.3231	8.76251	6.70138	9.24648	4.83547	9.20933	-0.717346	0.802289	-0.894124	0.371256	0.439712	9.20933	0.194143	0.834225	0.232723	0.815977	0.851729	9.20933	-0.911489	0.776029	-1.17456	0.240173	0.309805
ABUW_RS03725		ABUW_0759	hypothetical protein	69	81	74	45	48	76	71.6706	68.9538	72.0473	75.3905	49.3146	52.4994	64.9794	0.0656625	0.29442	0.223023	0.823518	0.861054	64.9794	0.527181	0.299985	1.75736	0.0788572	0.112988	64.9794	-0.461518	0.292801	-1.57622	0.114976	0.163125
ABUW_RS03730		ABUW_0760	hypothetical protein	109	167	113	76	65	133	113.219	142.164	110.018	127.326	66.7802	91.874	108.564	-0.117769	0.26968	-0.4367	0.662329	0.720106	108.564	0.559528	0.27587	2.02823	0.042537	0.0649531	108.564	-0.677297	0.268953	-2.51828	0.011793	0.020522
ABUW_RS03735		ABUW_0761	VRR-NUC domain-containing protein	63	83	78	32	63	73	65.4384	70.6564	75.9417	53.611	64.7254	50.4271	63.4667	-0.0488349	0.328485	-0.148667	0.881816	0.907617	63.4667	0.204338	0.330103	0.619013	0.535907	0.604663	63.4667	-0.253173	0.320887	-0.788979	0.430124	0.511044
ABUW_RS03740		ABUW_0762	metallophosphoesterase	132	187	150	84	107	184	137.109	159.19	146.042	140.729	109.93	127.104	136.684	-0.0475915	0.223007	-0.213408	0.831009	0.86718	136.684	0.271075	0.224829	1.20569	0.227935	0.289945	136.684	-0.318667	0.218637	-1.45751	0.144975	0.200104
ABUW_RS03745		ABUW_0763	hypothetical protein	59	62	35	21	43	41	61.2835	52.7795	34.0764	35.1822	44.1776	28.3221	42.6369	-0.719744	0.397672	-1.80989	0.0703122	0.0996442	42.6369	-0.0482054	0.406952	-0.118455	0.905707	0.924622	42.6369	-0.671539	0.379726	-1.76848	0.0769802	0.114346
ABUW_RS03750		ABUW_0764	hypothetical protein	126	196	107	73	117	177	130.877	166.851	104.176	122.3	120.204	122.268	127.78	-0.410609	0.241715	-1.69873	0.0893695	0.124128	127.78	-0.110802	0.243208	-0.455585	0.648689	0.710405	127.78	-0.299807	0.231899	-1.29283	0.196069	0.260411
ABUW_RS03755		ABUW_0765	tRNA-Arg	0	4	7	1	3	8	0	3.40513	6.81528	1.67534	3.08216	5.52626	3.41736	1.32525	1.51421	0.875206	0.381462	0.449397	3.41736	0.0304379	1.3946	0.0218255	0.982587	0.986519	3.41736	1.29481	1.48091	0.874335	0.381936	0.460919
ABUW_RS03760		ABUW_0767	DUF968 domain-containing protein	21	23	29	16	10	21	21.8128	19.5795	28.2347	26.8055	10.2739	14.5064	20.2021	0.417572	0.515735	0.809665	0.418133	0.486809	20.2021	1.13314	0.537003	2.11012	0.0348484	0.0540013	20.2021	-0.715566	0.535867	-1.33534	0.181764	0.243734
ABUW_RS03765		ABUW_0768	hypothetical protein	3	4	7	1	1	4	3.11611	3.40513	6.81528	1.67534	1.02739	2.76313	3.13373	0.456478	1.32779	0.343788	0.731006	0.781234	3.13373	1.18573	1.38171	0.858166	0.390801	0.461699	3.13373	-0.729257	1.38171	-0.527794	0.597642	0.672303
ABUW_RS03770		ABUW_0769	RelA/SpoT domain-containing protein	5878	7767	6632	4435	4138	6178	6105.5	6611.91	6456.99	7430.15	4251.33	4267.65	5853.92	0.12584	0.105781	1.18963	0.234191	0.292079	5853.92	0.70403	0.10604	6.63927	3.15242e-11	1.33473e-10	5853.92	-0.57819	0.105835	-5.46314	4.6779e-08	1.61094e-07
ABUW_RS03775		ABUW_0770	hypothetical protein	10	20	54	32	43	77	10.387	17.0256	52.575	53.611	44.1776	53.1902	38.4944	1.93256	0.446429	4.32893	1.49833e-05	3.25806e-05	38.4944	0.117021	0.38344	0.305188	0.760223	0.805597	38.4944	1.81554	0.4382	4.14318	3.42522e-05	8.61225e-05
ABUW_RS03785		ABUW_0772	hypothetical protein	22	21	26	22	42	99	22.8515	17.8769	25.3139	36.8576	43.1503	68.3874	35.7396	0.589215	0.481366	1.22405	0.220935	0.278313	35.7396	-0.883229	0.446276	-1.97911	0.0478038	0.0719734	35.7396	1.47244	0.451147	3.26378	0.00109935	0.00229251
ABUW_RS03790		ABUW_0773	hypothetical protein	14	23	32	20	42	69	14.5419	19.5795	31.1556	33.5069	43.1503	47.664	31.5997	0.905645	0.459582	1.97058	0.0487717	0.071542	31.5997	-0.499624	0.416801	-1.19871	0.23064	0.29299	31.5997	1.40527	0.434911	3.23117	0.00123286	0.00254691
ABUW_RS03795		ABUW_0774	DUF2280 domain-containing protein	13	13	25	10	15	21	13.5032	11.0667	24.3403	16.7534	15.4108	14.5064	15.9301	0.774591	0.600071	1.29083	0.196762	0.25114	15.9301	0.487485	0.582329	0.83713	0.402519	0.473611	15.9301	0.287106	0.595858	0.481836	0.629923	0.699831
ABUW_RS03805		ABUW_0776	DUF4055 domain-containing protein	62	78	172	101	69	90	64.3997	66.4	167.461	169.21	70.8897	62.1704	100.088	1.36245	0.24942	5.46247	4.6955e-08	1.21889e-07	100.088	1.34625	0.246057	5.47129	4.46767e-08	1.46229e-07	100.088	0.0161969	0.259779	0.0623486	0.950285	0.962301
ABUW_RS03810		ABUW_0777	minor capsid protein	54	86	152	109	88	111	56.09	73.2102	147.989	182.613	90.4101	76.6768	104.498	1.33724	0.271579	4.92396	8.48108e-07	2.0346e-06	104.498	0.981423	0.263256	3.72802	0.000192993	0.000431883	104.498	0.355822	0.275927	1.28955	0.197206	0.261737
ABUW_RS03815		ABUW_0778	hypothetical protein	26	13	34	32	21	28	27.0063	11.0667	33.1028	53.611	21.5751	19.3419	27.6173	1.18621	0.545179	2.17582	0.0295686	0.0449138	27.6173	1.06691	0.536991	1.98684	0.0469404	0.0709003	27.6173	0.119298	0.555726	0.21467	0.830024	0.871468
ABUW_RS03820		ABUW_0780	hypothetical protein	103	104	163	117	9	24	106.987	88.5333	158.699	196.015	9.24648	16.5788	96.0099	0.854287	0.275746	3.09809	0.0019477	0.00345484	96.0099	3.71649	0.361738	10.274	9.23319e-25	9.00355e-24	96.0099	-2.8622	0.364981	-7.84204	4.43276e-15	2.66959e-14
ABUW_RS03825		ABUW_0781	hypothetical protein	750	775	1069	670	111	158	779.028	659.744	1040.79	1122.48	114.04	109.144	637.538	0.588133	0.138686	4.24076	2.22764e-05	4.7886e-05	637.538	3.27804	0.16045	20.4303	8.99265e-93	8.46208e-91	637.538	-2.68991	0.160769	-16.7315	7.73145e-63	3.59274e-61
ABUW_RS03830		ABUW_0782	Methyltransferase	696	903	1076	663	152	240	722.938	768.708	1047.61	1110.75	156.163	165.788	661.993	0.530307	0.121458	4.36618	1.26438e-05	2.76855e-05	661.993	2.73906	0.137381	19.9377	1.91728e-88	1.56884e-86	661.993	-2.20876	0.137571	-16.0554	5.24147e-58	2.07673e-56
ABUW_RS03835		ABUW_0783	HeH/LEM domain protein	63	68	134	72	42	52	65.4384	57.8872	130.464	120.625	43.1503	35.9207	75.5809	1.03344	0.281484	3.67139	0.000241238	0.000469504	75.5809	1.68343	0.292753	5.75033	8.90678e-09	3.11862e-08	75.5809	-0.649988	0.301513	-2.15575	0.0311028	0.0503704
ABUW_RS03840		ABUW_0784	hypothetical protein	25	26	36	19	22	33	25.9676	22.1333	35.05	31.8316	22.6025	22.7958	26.7301	0.487339	0.453566	1.07446	0.282615	0.346052	26.7301	0.565773	0.451278	1.25371	0.209946	0.270744	26.7301	-0.0784343	0.452372	-0.173384	0.862349	0.896653
ABUW_RS03845		ABUW_0785	hypothetical protein	9	16	24	6	13	19	9.34834	13.6205	23.3667	10.0521	13.356	13.1249	13.8114	0.583039	0.681594	0.855405	0.392327	0.460611	13.8114	0.388082	0.668253	0.580741	0.561415	0.626495	13.8114	0.194957	0.673546	0.289448	0.772238	0.824831
ABUW_RS03850		ABUW_0786	hypothetical protein	3101	3769	1286	772	2046	2830	3221.02	3208.48	1252.07	1293.37	2102.03	1954.91	2171.98	-1.3381	0.0969471	-13.8023	2.46726e-43	3.91846e-42	2171.98	-0.672789	0.0976341	-6.89092	5.54335e-12	2.46342e-11	2171.98	-0.665308	0.0936499	-7.10421	1.21014e-12	6.12229e-12
ABUW_RS03855			hypothetical protein	166	186	61	47	181	231	172.425	158.338	59.3903	78.7412	185.957	159.571	135.737	-1.28623	0.25224	-5.09923	3.4103e-07	8.37336e-07	135.737	-1.34605	0.25067	-5.36983	7.88126e-08	2.51186e-07	135.737	0.0598223	0.22173	0.269798	0.787316	0.836285
ABUW_RS03860		ABUW_0787	hypothetical protein	95	121	55	36	159	172	98.6769	103.005	53.5487	60.3124	163.355	118.815	99.6187	-0.836543	0.293944	-2.84593	0.00442823	0.00760395	99.6187	-1.31153	0.288114	-4.55213	5.31047e-06	1.40567e-05	99.6187	0.47499	0.262974	1.80622	0.0708833	0.106128
ABUW_RS03865		ABUW_0788	hypothetical protein	11	16	9	5	22	30	11.4257	13.6205	8.76251	8.37672	22.6025	20.7235	14.2519	-0.547366	0.678207	-0.807078	0.419621	0.488089	14.2519	-1.32965	0.650358	-2.04449	0.0409053	0.0627927	14.2519	0.782284	0.589229	1.32764	0.184297	0.246778
ABUW_RS03870		ABUW_0789	hypothetical protein	19	10	35	20	13	10	19.7354	8.51282	34.0764	33.5069	13.356	6.90782	19.3492	1.27939	0.609152	2.10028	0.0357043	0.0534996	19.3492	1.77588	0.624367	2.84429	0.00445105	0.00812893	19.3492	-0.496491	0.648158	-0.766002	0.443675	0.524825
ABUW_RS03875		ABUW_0790	putative tail fiber	58	66	98	68	45	64	60.2448	56.1846	95.414	113.923	46.2324	44.2101	69.3682	0.837279	0.291904	2.86833	0.00412639	0.00711486	69.3682	1.20241	0.296387	4.05688	4.97318e-05	0.000119917	69.3682	-0.365128	0.302869	-1.20556	0.227986	0.296729
ABUW_RS03880		ABUW_0791	hypothetical protein	1	0	2	0	0	0	1.0387	0	1.94722	0	0	0	0.497655	1.02733	3.99204	0.257344	0.796913	0.840925	0.497655	2.71715	4.01179	0.677291	0.498221	0.567758	0.497655	-1.68982	4.08432	-0.413733	0.67907	0.74304
ABUW_RS03885		ABUW_0792	hypothetical protein	24	20	60	42	19	21	24.9289	17.0256	58.4167	70.3645	19.5204	14.5064	34.1271	1.62055	0.434942	3.72591	0.000194615	0.000381726	34.1271	1.93047	0.440932	4.37816	1.19686e-05	3.05217e-05	34.1271	-0.30992	0.469401	-0.660245	0.509097	0.589975
ABUW_RS03890		ABUW_0793	DUF4258 domain-containing protein	1588	1891	1490	938	1727	2470	1649.46	1609.77	1450.68	1571.47	1774.3	1706.23	1626.99	-0.111392	0.101165	-1.10109	0.270857	0.333608	1626.99	-0.205794	0.100714	-2.04334	0.0410184	0.0629149	1626.99	0.094402	0.0992141	0.951498	0.341352	0.418245
ABUW_RS03895		ABUW_0794	helix-turn-helix domain-containing protein	1236	1750	1464	952	1537	2413	1283.84	1489.74	1425.37	1594.93	1579.09	1666.86	1506.64	0.119414	0.123719	0.965201	0.334444	0.400397	1506.64	-0.10705	0.123075	-0.869797	0.384411	0.455581	1506.64	0.226464	0.122265	1.85224	0.0639912	0.096732
ABUW_RS03900		ABUW_0796	DUF4236 domain-containing protein	1661	1861	787	514	2011	2928	1725.29	1584.24	766.233	861.127	2066.08	2022.61	1504.26	-1.02883	0.114272	-9.00336	2.18921e-19	1.13034e-18	1504.26	-1.33423	0.11358	-11.7471	7.31027e-32	1.05022e-30	1504.26	0.305394	0.108732	2.80869	0.00497438	0.00927368
ABUW_RS03905		ABUW_0797	Lipoprotein, putative	2376	2559	1104	754	2756	3909	2467.96	2178.43	1074.87	1263.21	2831.48	2700.27	2086.04	-0.994766	0.124377	-7.99799	1.26471e-15	5.24847e-15	2086.04	-1.2466	0.123972	-10.0555	8.68856e-24	7.99602e-23	2086.04	0.251839	0.12092	2.08268	0.0372804	0.0593083
ABUW_RS03910		ABUW_0798	hypothetical protein	3345	3836	1801	1222	3802	5694	3474.47	3265.52	1753.48	2047.27	3906.13	3933.31	3063.36	-0.829671	0.109983	-7.54364	4.57032e-14	1.74116e-13	3063.36	-1.04794	0.109691	-9.55349	1.25398e-21	1.00425e-20	3063.36	0.218266	0.107716	2.0263	0.0427337	0.0671606
ABUW_RS03915		ABUW_0799	Arc family DNA-binding protein	739	794	722	333	1079	1525	767.602	675.918	702.948	557.89	1108.55	1053.44	811.059	-0.185901	0.150019	-1.23919	0.215276	0.272644	811.059	-0.769236	0.148218	-5.18991	2.10399e-07	6.4073e-07	811.059	0.583335	0.14555	4.0078	6.12873e-05	0.000151269
ABUW_RS03920		ABUW_0800	Arc family DNA-binding protein	13	24	34	22	87	100	13.5032	20.4308	33.1028	36.8576	89.3827	69.0782	43.7259	1.0191	0.441226	2.30969	0.0209052	0.0325962	43.7259	-1.1819	0.385874	-3.06293	0.00219181	0.00421777	43.7259	2.201	0.409289	5.37762	7.54781e-08	2.54114e-07
ABUW_RS03925		ABUW_0801	KilA-N domain-containing protein	206	222	274	138	335	483	213.973	188.985	266.77	231.198	344.175	333.648	263.125	0.31738	0.178411	1.77893	0.075251	0.106084	263.125	-0.434806	0.171972	-2.52835	0.0114601	0.0196073	263.125	0.752186	0.170527	4.41095	1.0292e-05	2.74356e-05
ABUW_RS03930		ABUW_0803	hypothetical protein	4	5	10	7	12	8	4.15482	4.25641	9.73612	11.7274	12.3286	5.52626	7.95494	1.33789	0.907649	1.47401	0.140478	0.186314	7.95494	0.286149	0.832204	0.343844	0.730963	0.779987	7.95494	1.05174	0.893748	1.17677	0.239286	0.308873
ABUW_RS03935		ABUW_0804	tape measure protein	640	833	758	430	990	1467	664.771	709.118	737.998	720.398	1017.11	1013.38	810.463	0.086354	0.115491	0.747713	0.454633	0.522357	810.463	-0.47611	0.113076	-4.21051	2.54795e-05	6.33871e-05	810.463	0.562464	0.111182	5.05896	4.21546e-07	1.31024e-06
ABUW_RS03940		ABUW_0805	Bacteriophage protein	12	11	32	18	15	25	12.4644	9.3641	31.1556	30.1562	15.4108	17.2696	19.3034	1.50246	0.555611	2.70415	0.0068479	0.0115327	19.3034	0.90369	0.521612	1.7325	0.0831853	0.118512	19.3034	0.598767	0.564407	1.06088	0.288745	0.361673
ABUW_RS03945		ABUW_0806	DUF1833 family protein	16	22	36	21	13	25	16.6193	18.7282	35.05	35.1822	13.356	17.2696	22.7009	0.986654	0.493499	1.9993	0.0455754	0.0671412	22.7009	1.18152	0.495035	2.38674	0.0169986	0.0279401	22.7009	-0.194865	0.511879	-0.380686	0.703437	0.762886
ABUW_RS03950		ABUW_0807	hypothetical protein	15	15	22	20	13	18	15.5806	12.7692	21.4195	33.5069	13.356	12.4341	18.1777	0.931395	0.566932	1.64287	0.10041	0.138238	18.1777	1.06624	0.566105	1.88346	0.0596378	0.0883419	18.1777	-0.134843	0.582983	-0.231298	0.817083	0.86028
ABUW_RS03955		ABUW_0808	hypothetical protein	149	201	325	188	250	369	154.767	171.108	316.424	314.965	256.847	254.899	244.835	0.951748	0.172547	5.51589	3.47025e-08	9.10246e-08	244.835	0.303659	0.165015	1.84019	0.0657405	0.096358	244.835	0.648088	0.17018	3.80826	0.000139949	0.000330056
ABUW_RS03960		ABUW_0809	hypothetical protein	11	13	35	13	14	20	11.4257	11.0667	34.0764	21.7795	14.3834	13.8156	17.7579	1.34022	0.581303	2.30554	0.0211362	0.0329155	17.7579	1.01514	0.559794	1.81342	0.069767	0.101511	17.7579	0.325077	0.594252	0.547035	0.584354	0.661507
ABUW_RS03965		ABUW_0810	putative Peptidoglycan domain protein	170	192	256	149	173	280	176.58	163.446	249.245	249.626	177.738	193.419	201.676	0.554794	0.184122	3.01318	0.00258528	0.00454506	201.676	0.422997	0.181326	2.3328	0.0196589	0.0318811	201.676	0.131796	0.182353	0.722754	0.469831	0.550746
ABUW_RS03970		ABUW_0811	hypothetical protein	997	1173	865	525	522	796	1035.59	998.554	842.174	879.556	536.296	549.863	807.005	-0.242159	0.111826	-2.16551	0.0303488	0.0459875	807.005	0.661726	0.114756	5.7664	8.09845e-09	2.84352e-08	807.005	-0.903886	0.112065	-8.06573	7.27969e-16	4.6207e-15
ABUW_RS03975		ABUW_0812	hypothetical protein	775	1020	826	485	647	1038	804.996	868.308	804.204	812.542	664.719	717.032	778.633	-0.05099	0.119157	-0.427924	0.668707	0.724946	778.633	0.224156	0.119619	1.87391	0.0609422	0.0900969	778.633	-0.275146	0.117488	-2.34191	0.0191856	0.0322987
ABUW_RS03980		ABUW_0813	hypothetical protein	311	348	327	185	360	503	323.037	296.246	318.371	309.939	369.859	347.463	327.486	0.0243375	0.155667	0.156344	0.875762	0.903115	327.486	-0.187363	0.153412	-1.22131	0.221969	0.283987	327.486	0.211701	0.149765	1.41355	0.157494	0.215098
ABUW_RS03990		ABUW_0815	integrase arm-type DNA-binding domain-containing protein	1080	1142	1110	561	885	1373	1121.8	972.164	1080.71	939.868	909.238	948.444	995.371	-0.0462691	0.131776	-0.35112	0.725499	0.777114	995.371	0.124656	0.131847	0.945457	0.344425	0.414588	995.371	-0.170925	0.130295	-1.31183	0.189578	0.252681
ABUW_RS03995		ABUW_0816	tRNA-Arg	34	42	84	20	60	95	35.3159	35.7538	81.7834	33.5069	61.6432	65.6243	52.2713	0.737315	0.435166	1.69433	0.0902027	0.125239	52.2713	-0.104476	0.419191	-0.249232	0.803181	0.841172	52.2713	0.841791	0.424806	1.98159	0.0475252	0.0740112
ABUW_RS04000		ABUW_0817	amino acid permease	6247	8184	8612	5422	5859	9281	6488.78	6966.89	8384.75	9083.72	6019.46	6411.15	7225.79	0.375849	0.095715	3.92675	8.61005e-05	0.00017518	7225.79	0.490049	0.0957021	5.12057	3.04614e-07	9.10697e-07	7225.79	-0.1142	0.0956427	-1.19403	0.232466	0.30131
ABUW_RS04005	prpF	ABUW_0818	2-methylaconitate cis-trans isomerase PrpF	7819	10148	3236	2287	3792	5753	8121.63	8638.81	3150.61	3831.51	3895.85	3974.07	5268.75	-1.2655	0.117333	-10.7855	4.03079e-27	3.09e-26	5268.75	-0.174877	0.117799	-1.48453	0.137669	0.186936	5268.75	-1.09062	0.11662	-9.35194	8.60525e-21	7.34471e-20
ABUW_RS04010		ABUW_0819	polyprenyl synthetase family protein	1356	1780	2362	1407	1723	2621	1408.48	1515.28	2299.67	2357.21	1770.19	1810.54	1860.23	0.670201	0.0971057	6.90177	5.13595e-12	1.73534e-11	1860.23	0.378167	0.0962041	3.93088	8.46355e-05	0.000197134	1860.23	0.292034	0.0966422	3.02181	0.0025127	0.00492851
ABUW_RS04015		ABUW_0820	MmcQ/YjbR family DNA-binding protein	150	198	200	100	163	256	155.806	168.554	194.722	167.534	167.464	176.84	171.82	0.167891	0.201582	0.832867	0.40492	0.473182	171.82	0.0814088	0.199318	0.408436	0.682954	0.741245	171.82	0.0864821	0.195957	0.441333	0.658972	0.726317
ABUW_RS04020		ABUW_0821	SPFH/Band 7/PHB domain protein	4001	5484	2813	1879	5333	7949	4155.86	4668.43	2738.77	3147.97	5479.06	5491.03	4280.19	-0.586244	0.112409	-5.21529	1.83526e-07	4.54469e-07	4280.19	-0.899976	0.112142	-8.02535	1.01235e-15	5.54657e-15	4280.19	0.313732	0.111049	2.82516	0.00472572	0.00884956
ABUW_RS04025		ABUW_0822	NfeD family protein	2486	2915	1587	1005	3214	4854	2582.22	2481.49	1545.12	1683.72	3302.02	3353.06	2491.27	-0.651772	0.0969742	-6.72109	1.80376e-11	5.86805e-11	2491.27	-1.04641	0.0963527	-10.8603	1.78258e-27	2.03322e-26	2491.27	0.394643	0.0939518	4.20048	2.66344e-05	6.78754e-05
ABUW_RS04030		ABUW_0823	patatin-like phospholipase family protein	1191	1381	2591	1501	1964	2856	1237.1	1175.62	2522.63	2514.69	2017.79	1972.87	1906.78	1.06273	0.0941036	11.2932	1.41855e-29	1.22745e-28	1906.78	0.336445	0.0921285	3.65191	0.000260298	0.000573967	1906.78	0.726281	0.0935921	7.76007	8.48823e-15	5.01565e-14
ABUW_RS04035		ABUW_0824	1-acyl-sn-glycerol-3-phosphate acyltransferase	636	803	689	369	329	579	660.616	683.579	670.819	618.202	338.01	399.963	561.865	-0.0575547	0.139639	-0.412168	0.680216	0.736575	561.865	0.802421	0.142935	5.61387	1.97848e-08	6.72112e-08	561.865	-0.859976	0.140673	-6.11328	9.76068e-10	3.94621e-09
ABUW_RS04040		ABUW_0825	MFS transporter	222	256	226	128	160	266	230.592	217.928	220.036	214.444	164.382	183.748	205.188	-0.0430076	0.182789	-0.235286	0.813986	0.853677	205.188	0.316563	0.184643	1.71446	0.0864446	0.122858	205.188	-0.359571	0.179698	-2.00098	0.045395	0.0709875
ABUW_RS04045		ABUW_0826	porin	95682	118259	64728	42050	57819	84686	99385.3	100672	63020	70448.2	59402.5	58499.6	75237.9	-0.584026	0.0898865	-6.49738	8.17332e-11	2.54461e-10	75237.9	0.178807	0.0899161	1.98859	0.046746	0.0706919	75237.9	-0.762833	0.0898559	-8.48951	2.07514e-17	1.47653e-16
ABUW_RS04050		ABUW_0827	phosphoethanolamine--lipid A transferase	466	490	435	225	447	708	484.036	417.128	423.521	376.953	459.242	489.074	441.659	-0.16274	0.153465	-1.06044	0.288946	0.353229	441.659	-0.239931	0.15245	-1.57384	0.115525	0.159573	441.659	0.0771912	0.148525	0.51972	0.603259	0.677002
ABUW_RS04055		ABUW_0828	DNA-binding response regulator PmrA	612	715	458	289	549	867	635.687	608.667	445.914	484.175	564.036	598.908	556.231	-0.42433	0.131594	-3.22454	0.00126177	0.00228552	556.231	-0.328965	0.131389	-2.50374	0.0122888	0.0208791	556.231	-0.0953647	0.126227	-0.7555	0.449949	0.531245
ABUW_RS04060		ABUW_0829	two-component system sensor histidine kinase PmrB	649	885	597	342	878	1336	674.119	753.385	581.246	572.968	902.046	922.885	734.441	-0.307294	0.1247	-2.46427	0.0137294	0.0220373	734.441	-0.660601	0.123087	-5.36696	8.00762e-08	2.54997e-07	734.441	0.353308	0.119102	2.96643	0.00301277	0.00583637
ABUW_RS04065		ABUW_0830	phosphatase PAP2 family protein	29	36	51	17	84	110	30.1224	30.6462	49.6542	28.4809	86.3005	75.986	50.1984	0.405379	0.398178	1.01808	0.308638	0.373061	50.1984	-1.00781	0.370519	-2.72001	0.00652808	0.0116288	50.1984	1.41319	0.369171	3.82801	0.000129183	0.000305622
ABUW_RS04070		ABUW_0831	ammonium transporter	68	89	121	79	67	108	70.6319	75.7641	117.807	132.352	68.8349	74.6045	89.9991	0.763502	0.259633	2.9407	0.00327476	0.00569339	89.9991	0.790711	0.257484	3.07091	0.00213407	0.00411509	89.9991	-0.0272093	0.262394	-0.103696	0.917411	0.938862
ABUW_RS04075		ABUW_0832	LysR family transcriptional regulator	351	345	397	214	185	319	364.585	293.692	386.524	358.524	190.067	220.359	302.292	0.184761	0.179682	1.02826	0.303826	0.367954	302.292	0.858153	0.183292	4.68189	2.84245e-06	7.74168e-06	302.292	-0.673392	0.181522	-3.70969	0.000207513	0.000479189
ABUW_RS04080		ABUW_0833	AEC family transporter	52	65	54	51	52	72	54.0126	55.3333	52.575	85.4426	53.4241	49.7363	58.4207	0.305213	0.348162	0.876642	0.380681	0.448758	58.4207	0.392718	0.347076	1.13151	0.257842	0.322538	58.4207	-0.0875052	0.344185	-0.254239	0.799311	0.847017
ABUW_RS04085		ABUW_0834	molecular chaperone DnaJ	110	149	142	80	215	320	114.257	126.841	138.253	134.028	220.888	221.05	159.22	0.175198	0.21118	0.829615	0.406757	0.474886	159.22	-0.696222	0.201234	-3.45976	0.000540655	0.00115168	159.22	0.87142	0.196992	4.42363	9.70555e-06	2.60012e-05
ABUW_RS04090		ABUW_0835	hypothetical protein	503	574	358	160	497	715	522.468	488.636	348.553	268.055	510.611	493.909	438.705	-0.69785	0.164058	-4.25369	2.10279e-05	4.53316e-05	438.705	-0.688493	0.163531	-4.21017	2.55183e-05	6.34418e-05	438.705	-0.00935624	0.156058	-0.0599537	0.952193	0.963236
ABUW_RS04095	valS	ABUW_0836	valine--tRNA ligase	13352	18164	30232	19538	15623	23870	13868.8	15462.7	29434.2	32732.9	16050.9	16489	20673.1	1.08343	0.101567	10.6672	1.44993e-26	1.09151e-25	20673.1	0.93373	0.101507	9.19868	3.62389e-20	2.62819e-19	20673.1	0.149698	0.101619	1.47313	0.140716	0.194798
ABUW_RS04100		ABUW_0837	hypothetical protein	492	516	460	247	464	702	511.042	439.261	447.862	413.81	476.708	484.929	462.269	-0.134856	0.147089	-0.916833	0.35923	0.427622	462.269	-0.154583	0.146329	-1.05641	0.290782	0.358909	462.269	0.0197266	0.142666	0.138271	0.890026	0.917577
ABUW_RS04105		ABUW_0838	SDR family NAD(P)-dependent oxidoreductase	1975	2306	1986	1417	1885	2844	2051.44	1963.06	1933.59	2373.96	1936.62	1964.58	2037.21	0.0986164	0.12387	0.79613	0.425956	0.494388	2037.21	0.139588	0.123739	1.12809	0.259281	0.324016	2037.21	-0.040972	0.123139	-0.33273	0.739338	0.795106
ABUW_RS04110		ABUW_0839	nuclear transport factor 2 family protein	624	791	572	331	748	1036	648.151	673.364	556.906	554.539	768.486	715.65	652.849	-0.250075	0.123724	-2.02123	0.0432559	0.06405	652.849	-0.41518	0.12256	-3.38756	0.000705177	0.00147133	652.849	0.165106	0.118654	1.39149	0.164076	0.223141
ABUW_RS04115		ABUW_0840	YbjQ family protein	1068	1223	664	346	827	1099	1109.34	1041.12	646.478	579.669	849.649	759.169	830.903	-0.804803	0.129095	-6.23421	4.54051e-10	1.35317e-09	830.903	-0.384459	0.129841	-2.961	0.00306638	0.00576517	830.903	-0.420344	0.124785	-3.36854	0.000755668	0.00161243
ABUW_RS04120		ABUW_0841	YbjQ family protein	882	1051	515	280	586	1007	916.137	894.697	501.41	469.097	602.049	695.618	679.835	-0.89597	0.13393	-6.68986	2.23387e-11	7.22362e-11	679.835	-0.418788	0.134975	-3.1027	0.00191764	0.0037283	679.835	-0.477182	0.128557	-3.71182	0.000205773	0.000475462
ABUW_RS04125	adeK	ABUW_0842	multidrug efflux RND transporter outer membrane channel subunit AdeK	12980	17745	15456	9954	12113	18499	13482.4	15106	15048.1	16676.4	12444.7	12778.8	14256.1	0.149738	0.102293	1.46381	0.143247	0.189452	14256.1	0.330453	0.102303	3.23013	0.00123734	0.00247731	14256.1	-0.180715	0.102215	-1.76799	0.0770626	0.114424
ABUW_RS04130	adeJ	ABUW_0843	multidrug efflux RND transporter permease subunit AdeJ	30333	39238	39975	26132	31629	48652	31507	33402.6	38920.1	43780.1	32495.2	33607.9	35618.8	0.34927	0.0961157	3.63385	0.000279223	0.000540913	35618.8	0.322983	0.0960988	3.36094	0.000776764	0.0016091	35618.8	0.0262875	0.096083	0.273591	0.784399	0.833797
ABUW_RS04135	adeI	ABUW_0844	multidrug efflux RND transporter periplasmic adaptor subunit AdeI	11309	14212	14891	9595	12516	18707	11746.7	12098.4	14498.1	16074.9	12858.8	12922.5	13366.6	0.358082	0.0900249	3.97759	6.96177e-05	0.00014288	13366.6	0.245486	0.0899518	2.72908	0.0063511	0.011335	13366.6	0.112596	0.0899096	1.25233	0.210451	0.276971
ABUW_RS04140		ABUW_0845	phosphatase PAP2 family protein	2181	2388	3025	1758	3809	5558	2265.41	2032.86	2945.18	2945.26	3913.32	3839.37	2990.23	0.455357	0.0977741	4.65724	3.20479e-06	7.33749e-06	2990.23	-0.396186	0.0966053	-4.10108	4.11227e-05	9.99908e-05	2990.23	0.851544	0.0965671	8.81816	1.1636e-18	8.90202e-18
ABUW_RS04145		ABUW_0846	site-specific recombinase	4902	5783	4688	2573	1925	3027	5091.73	4922.96	4564.29	4310.66	1977.72	2091	3826.39	-0.173362	0.0899858	-1.92655	0.0540357	0.0785595	3826.39	1.12518	0.0913159	12.3218	6.91422e-35	1.10276e-33	3826.39	-1.29854	0.090698	-14.3172	1.70961e-46	4.37753e-45
ABUW_RS04150	sdsA	ABUW_0847	<i>all-trans</i>-nonaprenyl-diphosphate synthase (geranyl-diphosphate specific)	3574	3680	4472	2351	3457	5121	3712.33	3132.72	4353.99	3938.74	3551.68	3537.49	3704.49	0.27822	0.117113	2.37566	0.0175175	0.0277391	3704.49	0.227174	0.116961	1.94231	0.0520999	0.0779738	3704.49	0.0510455	0.116774	0.437131	0.662016	0.729032
ABUW_RS04155			hypothetical protein	637	564	537	233	949	1316	661.655	480.123	522.83	390.355	974.99	909.069	656.504	-0.311965	0.197251	-1.58156	0.11375	0.15468	656.504	-1.03609	0.195274	-5.30584	1.12157e-07	3.52093e-07	656.504	0.724128	0.192056	3.7704	0.000162984	0.000381038
ABUW_RS04160	rplU	ABUW_0848	50S ribosomal protein L21	43946	43640	115897	66674	36171	55352	45646.9	37149.9	112839	111702	37161.6	38236.2	63789.2	1.43938	0.115505	12.4617	1.20793e-35	1.39468e-34	63789.2	1.57437	0.115505	13.6304	2.64223e-42	5.68305e-41	63789.2	-0.134987	0.115554	-1.16817	0.242739	0.312749
ABUW_RS04165	rpmA	ABUW_0849	50S ribosomal protein L27	5810	6048	15675	9650	4733	7980	6034.87	5148.55	15261.4	16167.1	4862.62	5512.44	8831.16	1.49085	0.117615	12.6758	8.05679e-37	9.84603e-36	8831.16	1.59837	0.117599	13.5917	4.48247e-42	9.53222e-41	8831.16	-0.107517	0.117973	-0.911367	0.362102	0.440373
ABUW_RS04170	lolA	ABUW_0850	outer membrane lipoprotein chaperone LolA	3037	3632	4292	2612	1826	2964	3154.54	3091.86	4178.74	4376	1876.01	2047.48	3120.77	0.453162	0.0942621	4.80747	1.52851e-06	3.57793e-06	3120.77	1.12272	0.0949962	11.8186	3.1285e-32	4.54659e-31	3120.77	-0.669559	0.0949642	-7.05065	1.78087e-12	8.94954e-12
ABUW_RS04175		ABUW_0851	DUF3298 domain-containing protein	2371	3196	933	547	1297	1946	2462.77	2720.7	908.38	916.414	1332.52	1344.26	1614.17	-1.50712	0.106352	-14.1711	1.38336e-45	2.38852e-44	1614.17	-0.553328	0.107687	-5.13832	2.77205e-07	8.34718e-07	1614.17	-0.953792	0.102421	-9.31249	1.24874e-20	1.04683e-19
ABUW_RS04180	serS	ABUW_0852	serine--tRNA ligase	10971	13026	17596	10835	11183	16913	11395.6	11088.8	17131.7	18152.4	11489.3	11683.2	13490.2	0.649877	0.0808039	8.04264	8.79202e-16	3.68932e-15	13490.2	0.606283	0.0807397	7.5091	5.95339e-14	2.9958e-13	13490.2	0.0435941	0.0807982	0.539543	0.589512	0.665037
ABUW_RS04185	cobA	ABUW_0853	uroporphyrinogen-III C-methyltransferase	3357	4334	5473	3077	4338	6487	3486.93	3689.46	5328.58	5155.04	4456.81	4481.1	4432.98	0.54696	0.0856755	6.38408	1.72428e-10	5.28519e-10	4432.98	0.230538	0.0852414	2.70453	0.0068401	0.0121444	4432.98	0.316422	0.0853134	3.70893	0.000208134	0.000480328
ABUW_RS04190		ABUW_0854	tRNA (cytidine(34)-2'-O)-methyltransferase	615	748	1115	597	617	939	638.803	636.759	1085.58	1000.18	633.898	648.644	773.977	0.712586	0.116269	6.12878	8.85566e-10	2.596e-09	773.977	0.703989	0.115595	6.09012	1.12827e-09	4.25105e-09	773.977	0.00859716	0.116621	0.073719	0.941234	0.956481
ABUW_RS04195		ABUW_0855	helix-turn-helix transcriptional regulator	311	409	224	148	208	305	323.037	348.174	218.089	247.951	213.697	210.689	260.273	-0.536631	0.170007	-3.15654	0.00159656	0.0028562	260.273	0.126556	0.173632	0.728876	0.466078	0.537804	260.273	-0.663188	0.165142	-4.01586	5.92284e-05	0.000146476
ABUW_RS04200		ABUW_0856	flavodoxin family protein	598	803	495	323	414	619	621.145	683.579	481.938	541.136	425.338	427.594	530.122	-0.357993	0.137007	-2.61294	0.00897664	0.0148389	530.122	0.256252	0.139088	1.84237	0.0654203	0.095986	530.122	-0.614245	0.134888	-4.55374	5.27011e-06	1.46288e-05
ABUW_RS04205		ABUW_0857	APC family permease	2216	2741	5240	3251	2955	4476	2301.77	2333.36	5101.73	5446.55	3035.93	3091.94	3551.88	1.18537	0.0884225	13.4057	5.59835e-41	8.16751e-40	3551.88	0.7825	0.0876675	8.92578	4.42576e-19	2.98006e-18	3551.88	0.402867	0.0885958	4.54725	5.43525e-06	1.50539e-05
ABUW_RS04210		ABUW_0858	iron-containing alcohol dehydrogenase	4648	5855	3201	1845	2781	4090	4827.9	4984.26	3116.53	3091.01	2857.16	2825.3	3617.03	-0.66049	0.083429	-7.91679	2.43727e-15	9.94997e-15	3617.03	0.127843	0.0841052	1.52004	0.128501	0.175946	3617.03	-0.788333	0.0826668	-9.53627	1.48068e-21	1.32382e-20
ABUW_RS04215		ABUW_0859	hypothetical protein	2243	2886	1640	1117	1447	2155	2329.81	2456.8	1596.72	1871.36	1486.63	1488.64	1871.66	-0.468737	0.11375	-4.12076	3.77618e-05	7.95386e-05	1871.66	0.217481	0.114575	1.89816	0.0576753	0.0856708	1871.66	-0.686218	0.112906	-6.07779	1.21848e-09	4.86358e-09
ABUW_RS04220	lipB	ABUW_0860	lipoyl(octanoyl) transferase LipB	1474	2069	1709	1144	1532	2145	1531.05	1761.3	1663.9	1916.59	1573.96	1481.73	1654.76	0.11767	0.125678	0.93628	0.349129	0.416652	1654.76	0.226698	0.125627	1.80453	0.0711478	0.103318	1654.76	-0.109028	0.124951	-0.872567	0.382899	0.461638
ABUW_RS04225		ABUW_0861	DUF493 domain-containing protein	3054	3620	4707	2254	813	1365	3172.2	3081.64	4582.79	3776.23	835.266	942.918	2731.84	0.420192	0.126367	3.32517	0.000883652	0.00163443	2731.84	2.23247	0.12905	17.2992	4.76738e-67	2.30056e-65	2731.84	-1.81228	0.128996	-14.0491	7.79779e-45	1.91836e-43
ABUW_RS04230	rpoD	ABUW_0862	RNA polymerase sigma factor RpoD	19149	28036	25915	16485	17367	26580	19890.1	23866.5	25231.2	27618.1	17842.6	18361	22134.9	0.272155	0.115322	2.35995	0.0182773	0.0288694	22134.9	0.545583	0.115342	4.73015	2.24359e-06	6.16415e-06	22134.9	-0.273427	0.11531	-2.37123	0.0177291	0.0300727
ABUW_RS04235		ABUW_0863	hypothetical protein	1322	1499	1569	876	4324	6658	1373.17	1276.07	1527.6	1467.6	4442.42	4599.23	2447.68	0.179287	0.0990961	1.80922	0.0704164	0.0997543	2447.68	-1.59275	0.0963104	-16.5377	1.96318e-61	8.12024e-60	2447.68	1.77204	0.0954452	18.5661	6.04815e-77	3.7942e-75
ABUW_RS04240		ABUW_0864	YecA family protein	3648	4623	4768	2815	10759	16382	3789.19	3935.48	4642.18	4716.1	11053.7	11316.4	6575.5	0.276298	0.0817796	3.37857	0.000728634	0.00135973	6575.5	-1.2576	0.0807053	-15.5826	9.55302e-55	3.36052e-53	6575.5	1.5339	0.0804669	19.0625	5.17499e-81	3.67522e-79
ABUW_RS04245		ABUW_0865	rhodanese-related sulfurtransferase	6761	6646	13651	8756	4511	6730	7022.68	5657.62	13290.8	14669.3	4634.54	4648.96	8320.65	1.14085	0.125194	9.11263	8.04067e-20	4.2687e-19	8320.65	1.59038	0.125343	12.6882	6.8724e-37	1.21445e-35	8320.65	-0.449532	0.125568	-3.57998	0.000343621	0.000768737
ABUW_RS04250		ABUW_0866	DUF1289 domain-containing protein	314	414	537	353	340	561	326.153	352.431	522.83	591.397	349.312	387.529	421.608	0.708822	0.150701	4.70352	2.5572e-06	5.88704e-06	421.608	0.58819	0.149074	3.94562	7.95934e-05	0.000186312	421.608	0.120632	0.150557	0.80124	0.422992	0.504002
ABUW_RS04255	gltA	ABUW_0867	citrate (Si)-synthase	51254	76621	56623	39084	49807	72647	53237.7	65226.1	55128.8	65479.2	51171.1	50183.2	56737.7	0.0257651	0.131665	0.195688	0.844855	0.877977	56737.7	0.250837	0.131668	1.90507	0.0567713	0.0844256	56737.7	-0.225072	0.131645	-1.70969	0.0873225	0.127693
ABUW_RS04260	sdhC	ABUW_0868	succinate dehydrogenase, cytochrome b556 subunit	8350	11325	23536	15607	18077	27769	8673.18	9640.77	22914.9	26147.1	18572.1	19182.3	17521.7	1.42127	0.106604	13.3322	1.50347e-40	2.14359e-39	17521.7	0.377674	0.106322	3.55216	0.000382087	0.000826062	17521.7	1.0436	0.106563	9.79326	1.20353e-22	1.13821e-21
ABUW_RS04265	sdhD	ABUW_0869	succinate dehydrogenase, hydrophobic membrane anchor protein	10658	13048	25210	15805	15269	23723	11070.5	11107.5	24544.8	26478.8	15687.2	16387.4	17546	1.20181	0.0850052	14.1381	2.21305e-45	3.77973e-44	17546	0.66942	0.0848112	7.89306	2.94866e-15	1.57206e-14	17546	0.532389	0.0850154	6.26227	3.79418e-10	1.56765e-09
ABUW_RS04270		ABUW_0870	succinate dehydrogenase flavoprotein subunit	52129	67483	102300	67450	60050	94235	54146.6	57447.1	99600.5	113002	61694.6	65095.8	75164.4	0.929825	0.099493	9.34563	9.134e-21	5.04851e-20	75164.4	0.745628	0.0994753	7.49561	6.59916e-14	3.31632e-13	75164.4	0.184197	0.0994987	1.85125	0.064133	0.0968686
ABUW_RS04275	sdhB	ABUW_0871	succinate dehydrogenase, iron-sulfur subunit	12458	17716	25320	17034	14632	23302	12940.2	15081.3	24651.9	28537.8	15032.7	16096.6	18723.4	0.924306	0.120144	7.69331	1.43381e-14	5.6276e-14	18723.4	0.772594	0.120091	6.4334	1.24779e-10	5.03397e-10	18723.4	0.151712	0.120168	1.2625	0.206768	0.272834
ABUW_RS04280		ABUW_0872	2-oxoglutarate dehydrogenase E1 component	76000	91878	105989	70193	47652	75334	78941.5	78214.1	103192	117597	48957	52039.4	79823.6	0.490416	0.0981444	4.99688	5.82654e-07	1.41036e-06	79823.6	1.12827	0.0981709	11.4929	1.43153e-30	1.96653e-29	79823.6	-0.637856	0.098171	-6.4974	8.17221e-11	3.55609e-10
ABUW_RS04285	odhB	ABUW_0873	2-oxoglutarate dehydrogenase complex dihydrolipoyllysine-residue succinyltransferase	28932	41243	45703	32257	20306	31991	30051.8	35109.4	44497	54041.6	20862.1	22098.8	34443.5	0.59651	0.128728	4.63389	3.58851e-06	8.18615e-06	34443.5	1.1975	0.128772	9.29937	1.41287e-20	1.05517e-19	34443.5	-0.600988	0.128781	-4.66676	3.0599e-06	8.71216e-06
ABUW_RS04290	lpdA	ABUW_0874	dihydrolipoyl dehydrogenase	44585	63313	71305	48622	32194	51794	46310.6	53897.2	69423.4	81458.6	33075.7	35778.4	53324	0.590323	0.122696	4.81125	1.49986e-06	3.51306e-06	53324	1.13169	0.122722	9.2216	2.92702e-20	2.13101e-19	53324	-0.541371	0.122728	-4.41116	1.02819e-05	2.74281e-05
ABUW_RS04295	sucC	ABUW_0875	ADP-forming succinate--CoA ligase subunit beta	59427	70078	86173	56380	36253	56407	61727.1	59656.1	83899.1	94455.9	37245.9	38964.9	62658.2	0.555114	0.0946882	5.86255	4.55823e-09	1.26341e-08	62658.2	1.22657	0.0947265	12.9486	2.39348e-38	4.43796e-37	62658.2	-0.671459	0.0947304	-7.08811	1.35961e-12	6.86921e-12
ABUW_RS04300	sucD	ABUW_0876	succinate--CoA ligase subunit alpha	28210	40882	46006	31687	19396	31002	29301.8	34802.1	44792	53086.6	19927.2	21415.6	33887.6	0.610423	0.12786	4.77414	1.80481e-06	4.20639e-06	33887.6	1.24319	0.12791	9.7193	2.49489e-22	2.09148e-21	33887.6	-0.632769	0.127919	-4.94662	7.55141e-07	2.28485e-06
ABUW_RS04310		ABUW_0879	hypothetical protein	1730	1988	1860	1255	2132	3115	1796.96	1692.35	1810.92	2102.56	2190.39	2151.79	1957.49	0.162763	0.112706	1.44413	0.148703	0.195774	1957.49	-0.152931	0.112028	-1.36512	0.172215	0.228085	1957.49	0.315694	0.111414	2.83353	0.00460373	0.0086297
ABUW_RS04315	trpS	ABUW_0881	tryptophan--tRNA ligase	4236	5117	8300	4844	6219	9341	4399.95	4356.01	8080.98	8115.37	6389.32	6452.6	6299.04	0.887338	0.0776054	11.434	2.82879e-30	2.54118e-29	6299.04	0.334696	0.0770526	4.34374	1.40079e-05	3.53863e-05	6299.04	0.552642	0.0774083	7.1393	9.3804e-13	4.81033e-12
ABUW_RS04320		ABUW_0882	DUF808 domain-containing protein	3372	4588	3623	2338	3032	4507	3502.51	3905.68	3527.4	3916.96	3115.04	3113.35	3513.49	0.00533241	0.105569	0.0505111	0.959715	0.969503	3513.49	0.255972	0.105669	2.42239	0.0154188	0.0255667	3513.49	-0.25064	0.105178	-2.38301	0.0171717	0.0292067
ABUW_RS04325		ABUW_0883	neutral zinc metallopeptidase	5368	5974	4586	2802	4387	6496	5575.76	5085.56	4464.98	4694.32	4507.15	4487.32	4802.52	-0.219449	0.0930715	-2.35786	0.0183807	0.0289785	4802.52	0.025572	0.0931467	0.274535	0.783674	0.825797	4802.52	-0.245021	0.0925262	-2.64813	0.00809381	0.0145627
ABUW_RS04330		ABUW_0884	cation:proton antiporter	2657	2983	3429	1912	3741	5483	2759.84	2539.37	3338.52	3203.26	3843.46	3787.56	3245.33	0.305166	0.0936254	3.25944	0.00111633	0.00203579	3245.33	-0.221323	0.0928901	-2.38263	0.0171893	0.0281797	3245.33	0.526489	0.0926347	5.6835	1.31968e-08	4.76705e-08
ABUW_RS04345		ABUW_0886	Poly alpha-glucosyltransferase	1124	1322	653	428	618	931	1167.5	1125.39	635.769	717.048	634.925	643.118	820.626	-0.766906	0.119846	-6.39909	1.56309e-10	4.81069e-10	820.626	0.0756341	0.122043	0.619736	0.535432	0.604307	820.626	-0.84254	0.117229	-7.18711	6.61748e-13	3.42145e-12
ABUW_RS04350		ABUW_0887	CapA family protein	970	1298	519	322	529	842	1007.54	1104.96	505.305	539.461	543.488	581.638	713.733	-1.0203	0.127304	-8.01472	1.10388e-15	4.60132e-15	713.733	-0.112506	0.129814	-0.86667	0.386123	0.457033	713.733	-0.907796	0.123249	-7.36553	1.76449e-13	9.54246e-13
ABUW_RS04355		ABUW_0888	metalloprotease	1672	2054	418	297	699	1007	1736.71	1748.53	406.97	497.577	718.144	695.618	967.259	-1.95811	0.130327	-15.0246	5.06908e-51	1.05414e-49	967.259	-0.655635	0.132962	-4.93098	8.18166e-07	2.33125e-06	967.259	-1.30247	0.12344	-10.5515	4.99891e-26	5.71912e-25
ABUW_RS04360		ABUW_0889	MGMT family protein	168	205	116	68	251	383	174.502	174.513	112.939	113.923	257.874	264.57	183.054	-0.622322	0.201313	-3.09131	0.00199274	0.00352806	183.054	-1.20513	0.195705	-6.15791	7.37096e-10	2.82241e-09	183.054	0.58281	0.179432	3.24809	0.00116184	0.00240813
ABUW_RS04365		ABUW_0890	universal stress protein	1139	1428	324	198	947	1384	1183.08	1215.63	315.45	331.718	972.936	956.042	829.144	-1.89477	0.121976	-15.534	2.04225e-54	4.8346e-53	829.144	-1.57969	0.122397	-12.9062	4.15164e-38	7.66018e-37	829.144	-0.31509	0.108008	-2.91729	0.00353082	0.00673594
ABUW_RS04370		ABUW_0891	CatB-related O-acetyltransferase	200	237	258	152	437	609	207.741	201.754	251.192	254.652	448.968	420.686	297.499	0.304583	0.165001	1.84594	0.0649004	0.0925322	297.499	-0.780984	0.156461	-4.99155	5.98952e-07	1.72755e-06	297.499	1.08557	0.154803	7.01256	2.33994e-12	1.16041e-11
ABUW_RS04375	greA	ABUW_0892	transcription elongation factor GreA	4351	4761	7252	4573	5698	8282	4519.4	4052.95	7060.63	7661.35	5854.05	5721.06	5811.57	0.779978	0.0999469	7.80392	6.00121e-15	2.39032e-14	5811.57	0.346461	0.0995705	3.47955	0.000502253	0.00107414	5811.57	0.433517	0.099784	4.34455	1.39559e-05	3.66573e-05
ABUW_RS04380	carB	ABUW_0893	carbamoyl-phosphate synthase large subunit	19022	24311	48771	31181	19415	30365	19758.2	20695.5	47484	52238.9	19946.7	20975.6	30183.2	1.30149	0.091549	14.2164	7.2525e-46	1.26969e-44	30183.2	1.28484	0.091522	14.0386	9.04467e-45	2.18232e-43	30183.2	0.0166502	0.0916365	0.181699	0.855819	0.89134
ABUW_RS04385	carA	ABUW_0894	glutamine-hydrolyzing carbamoyl-phosphate synthase small subunit	10143	11671	27406	15820	12468	19319	10535.6	9935.31	26682.8	26504	12809.5	13345.2	16635.4	1.37763	0.081541	16.895	4.89787e-64	1.73921e-62	16635.4	1.0239	0.0813706	12.5832	2.61375e-36	4.49231e-35	16635.4	0.353735	0.0816423	4.33274	1.47262e-05	3.8573e-05
ABUW_RS04390		ABUW_0895	hypothetical protein	857	1086	490	293	1535	2460	890.169	924.492	477.07	490.876	1577.04	1699.32	1009.83	-0.909136	0.118506	-7.67165	1.69797e-14	6.63673e-14	1009.83	-1.76208	0.116212	-15.1625	6.25957e-52	2.01376e-50	1009.83	0.85294	0.10866	7.84964	4.17231e-15	2.51676e-14
ABUW_RS04395		ABUW_0896	DOMON-like domain-containing protein	1164	1500	3187	1922	2099	3146	1209.05	1276.92	3102.9	3220.01	2156.49	2173.2	2189.76	1.34537	0.0936049	14.3728	7.66415e-47	1.41411e-45	2189.76	0.545485	0.091563	5.95748	2.56153e-09	9.37898e-09	2189.76	0.799881	0.0934892	8.55587	1.16979e-17	8.5002e-17
ABUW_RS04400	yhbY	ABUW_0897	ribosome assembly RNA-binding protein YhbY	1058	1399	2939	1630	2094	3169	1098.95	1190.94	2861.45	2730.81	2151.35	2189.09	2037.1	1.28811	0.0989347	13.0198	9.43841e-39	1.25979e-37	2037.1	0.366305	0.0966521	3.78993	0.000150689	0.000341067	2037.1	0.921808	0.098537	9.35494	8.36459e-21	7.15553e-20
ABUW_RS04405	rlmE	ABUW_0898	23S rRNA (uridine(2552)-2'-O)-methyltransferase RlmE	12551	14659	12992	7688	11762	17140	13036.8	12478.9	12649.2	12880.1	12084.1	11840	12494.8	0.00072114	0.0783991	0.00919833	0.992661	0.995836	12494.8	0.0936325	0.0783838	1.19454	0.232267	0.29456	12494.8	-0.0929113	0.078188	-1.18831	0.234712	0.303803
ABUW_RS04410		ABUW_0899	ATP-dependent metallopeptidase FtsH/Yme1/Tma family protein	48547	68265	46904	31127	37908	55689	50426	58112.8	45666.3	52148.5	38946.2	38469	47294.8	-0.150229	0.11195	-1.34193	0.179618	0.231852	47294.8	0.337329	0.111972	3.01262	0.00259005	0.00492274	47294.8	-0.487558	0.111927	-4.35603	1.32442e-05	3.49098e-05
ABUW_RS04415	folP	ABUW_0900	dihydropteroate synthase	714	831	1660	890	952	1410	741.635	707.415	1616.2	1491.06	978.073	974.003	1084.73	1.10362	0.109674	10.0627	8.07161e-24	5.20232e-23	1084.73	0.673079	0.107628	6.25377	4.00666e-10	1.56931e-09	1084.73	0.430542	0.10983	3.92007	8.85224e-05	0.00021277
ABUW_RS04420		ABUW_0901	hypothetical protein	144	180	360	179	180	242	149.573	153.231	350.5	299.887	184.93	167.169	217.548	1.10989	0.187694	5.91328	3.35364e-09	9.39918e-09	217.548	0.897065	0.183831	4.87982	1.06181e-06	2.98703e-06	217.548	0.212821	0.190063	1.11974	0.262825	0.33365
ABUW_RS04425		ABUW_0902	hypothetical protein	164	199	589	271	152	212	170.347	169.405	573.457	454.018	156.163	146.446	278.306	1.60429	0.184678	8.68698	3.72202e-18	1.79842e-17	278.306	1.77407	0.184886	9.59546	8.35474e-22	6.76285e-21	278.306	-0.169774	0.193179	-0.878841	0.379487	0.458405
ABUW_RS04430		ABUW_0903	tRNA-Leu	3	5	16	4	16	28	3.11611	4.25641	15.5778	6.70138	16.4382	19.3419	10.9053	1.64176	0.858436	1.91251	0.0558113	0.0808598	10.9053	-0.629014	0.723519	-0.869381	0.384639	0.455707	10.9053	2.27078	0.81907	2.77239	0.00556472	0.0102775
ABUW_RS04435		ABUW_0904	alkaline phosphatase D family protein	237	221	651	378	285	497	246.173	188.133	633.821	633.28	292.805	343.319	389.589	1.5499	0.177639	8.72499	2.66204e-18	1.29624e-17	389.589	0.990054	0.172643	5.73468	9.76987e-09	3.40814e-08	389.589	0.559844	0.179404	3.12058	0.00180497	0.00363117
ABUW_RS04440		ABUW_0905	tRNA-Leu	37	48	171	61	199	308	38.4321	40.8615	166.488	102.196	204.45	212.761	127.531	1.78248	0.301615	5.90979	3.42543e-09	9.58971e-09	127.531	-0.611711	0.265665	-2.30257	0.0213032	0.0343833	127.531	2.39419	0.292111	8.19618	2.48137e-16	1.62716e-15
ABUW_RS04445		ABUW_0906	tRNA-Cys	1	6	4	4	17	14	1.0387	5.10769	3.89445	6.70138	17.4656	9.67095	7.31313	0.690201	1.08386	0.636801	0.524254	0.590709	7.31313	-1.39045	0.965743	-1.43978	0.149931	0.201478	7.31313	2.08065	0.990292	2.10105	0.0356365	0.0569578
ABUW_RS04450	folD	ABUW_0907	bifunctional methylenetetrahydrofolate dehydrogenase/methenyltetrahydrofolate cyclohydrolase FolD	6605	8133	15168	9402	8412	12285	6860.64	6923.48	14767.7	15751.6	8642.38	8486.26	10238.7	1.14636	0.0820427	13.9727	2.28873e-44	3.77842e-43	10238.7	0.83306	0.0818086	10.183	2.36078e-24	2.23266e-23	10238.7	0.313296	0.0821286	3.8147	0.000136348	0.000322168
ABUW_RS04455		ABUW_0908	methyltransferase	1003	1225	2172	1323	1468	2205	1041.82	1042.82	2114.69	2216.48	1508.2	1523.17	1574.53	1.05368	0.0966151	10.9059	1.08002e-27	8.52245e-27	1574.53	0.51333	0.0947607	5.41712	6.0566e-08	1.95851e-07	1574.53	0.540346	0.0963874	5.60598	2.07079e-08	7.35324e-08
ABUW_RS04460		ABUW_0909	hypothetical protein	3334	4304	2509	1598	2129	3154	3463.04	3663.92	2442.79	2677.2	2187.31	2178.73	2768.83	-0.479332	0.0971558	-4.93364	8.07122e-07	1.94122e-06	2768.83	0.227922	0.097835	2.32966	0.0198243	0.0321347	2768.83	-0.707253	0.0965013	-7.32895	2.31958e-13	1.24727e-12
ABUW_RS04465		ABUW_0910	MFS transporter	9608	13300	5849	3703	4370	6714	9979.87	11322.1	5694.66	6203.8	4489.68	4637.91	7054.66	-0.841055	0.104125	-8.07737	6.61811e-16	2.7958e-15	7054.66	0.381613	0.10462	3.64762	0.00026468	0.000582607	7054.66	-1.22267	0.103954	-11.7616	6.15596e-32	9.49633e-31
ABUW_RS04470	glpK	ABUW_0911	glycerol kinase GlpK	3717	4438	2758	1470	3286	4655	3860.86	3777.99	2685.22	2462.76	3375.99	3215.59	3229.74	-0.567355	0.0948451	-5.98192	2.20526e-09	6.26934e-09	3229.74	-0.35429	0.0949154	-3.73269	0.000189446	0.000424703	3229.74	-0.213066	0.0934656	-2.27961	0.0226306	0.0375745
ABUW_RS04475	glpD	ABUW_0912	glycerol-3-phosphate dehydrogenase	1321	1631	443	268	488	790	1372.13	1388.44	431.31	448.992	501.365	545.718	781.326	-1.65179	0.121382	-13.6082	3.57809e-42	5.40881e-41	781.326	-0.255938	0.125342	-2.04191	0.0411603	0.0631069	781.326	-1.39585	0.115606	-12.0742	1.44589e-33	2.39751e-32
ABUW_RS04480		ABUW_0913	phosphoenolpyruvate carboxykinase (GTP)	24013	29322	79504	48740	25530	38638	24942.4	24961.3	77406	81656.3	26229.2	26690.4	43647.6	1.67231	0.077247	21.6489	6.22291e-104	8.07691e-102	43647.6	1.58763	0.0772105	20.5624	5.96648e-94	5.90996e-92	43647.6	0.0846836	0.0773534	1.09476	0.273621	0.345607
ABUW_RS04485		ABUW_0914	NAD(+)/NADH kinase	328	451	205	94	385	543	340.695	383.928	199.59	157.482	395.544	375.095	308.722	-1.00474	0.181686	-5.53008	3.20087e-08	8.41346e-08	308.722	-1.09066	0.180585	-6.03961	1.54485e-09	5.76865e-09	308.722	0.0859246	0.167051	0.514363	0.606998	0.680367
ABUW_RS04490		ABUW_0915	metallophosphoesterase	400	417	266	148	277	506	415.482	354.985	258.981	247.951	284.586	349.536	318.587	-0.599522	0.18141	-3.30479	0.000950478	0.00174944	318.587	-0.325751	0.182064	-1.78921	0.0735809	0.106482	318.587	-0.273771	0.174315	-1.57055	0.116287	0.164799
ABUW_RS04495		ABUW_0916	Ig-like domain repeat protein	46264	55921	20686	18752	18175	25913	48054.6	47604.5	20140.1	31416.1	18672.8	17900.2	30631.4	-0.892033	0.179489	-4.96985	6.70063e-07	1.61571e-06	30631.4	0.495108	0.179568	2.75722	0.00582955	0.0104587	30631.4	-1.38714	0.179476	-7.72882	1.08544e-14	6.35395e-14
ABUW_RS04500		ABUW_0917	co-chaperone GroES	51962	71365	42127	28203	8094	11847	53973.1	60751.7	41015.4	47249.7	8315.67	8183.69	36581.6	-0.378428	0.109536	-3.45484	0.000550623	0.00103835	36581.6	2.41933	0.109951	22.0038	2.6512e-107	3.69597e-105	36581.6	-2.79776	0.109887	-25.4604	5.41931e-143	8.64951e-141
ABUW_RS04505	groL	ABUW_0918	chaperonin GroEL	168460	271718	151380	105599	30646	45154	174980	231309	147385	176915	31485.3	31191.6	132211	-0.325211	0.149607	-2.17377	0.0297226	0.0451112	132211	2.3713	0.149686	15.8418	1.60077e-56	5.84981e-55	132211	-2.69651	0.149674	-18.0159	1.46115e-72	8.33297e-71
ABUW_RS04510		ABUW_0919	diacylglycerol kinase	99	118	160	104	174	277	102.832	100.451	155.778	174.236	178.765	191.347	150.568	0.691779	0.21542	3.2113	0.00132134	0.00238538	150.568	-0.175792	0.203815	-0.862509	0.388407	0.45916	150.568	0.867571	0.207367	4.18376	2.8673e-05	7.27258e-05
ABUW_RS04515		ABUW_0920	MBL fold metallo-hydrolase	7344	8880	4395	3010	6986	10211	7628.24	7559.38	4279.02	5042.79	7177.33	7053.58	6456.72	-0.705821	0.106139	-6.64995	2.93187e-11	9.40797e-11	6456.72	-0.611912	0.106121	-5.76618	8.10881e-09	2.84451e-08	6456.72	-0.0939099	0.105338	-0.891509	0.372656	0.451167
ABUW_RS04520		ABUW_0921	glycerophosphodiester phosphodiesterase	158	239	132	86	246	365	164.115	203.456	128.517	144.08	252.737	252.135	190.84	-0.444444	0.209863	-2.11778	0.0341937	0.0514615	190.84	-0.898142	0.205514	-4.37023	1.24118e-05	3.15877e-05	190.84	0.453698	0.194104	2.33739	0.0194187	0.0326594
ABUW_RS04525		ABUW_0922	multidrug efflux RND transporter permease subunit	1109	1309	1351	711	1911	2795	1151.92	1114.33	1315.35	1191.17	1963.34	1930.74	1444.47	0.149343	0.10632	1.40466	0.160123	0.209219	1444.47	-0.63179	0.104378	-6.05291	1.42253e-09	5.32248e-09	1444.47	0.781132	0.10334	7.55889	4.06527e-14	2.28724e-13
ABUW_RS04530		ABUW_0923	DUF4112 domain-containing protein	219	302	196	143	385	605	227.476	257.087	190.828	239.574	395.544	417.923	288.072	-0.188516	0.185	-1.01901	0.3082	0.372652	288.072	-0.934909	0.179904	-5.19671	2.02849e-07	6.19743e-07	288.072	0.746392	0.173478	4.30252	1.6887e-05	4.3806e-05
ABUW_RS04535	htpX	ABUW_0924	protease HtpX	18326	27029	18100	11707	15010	22646	19035.3	23009.3	17622.4	19613.3	15421.1	15643.5	18390.8	-0.175539	0.119002	-1.47509	0.140188	0.185995	18390.8	0.261186	0.119047	2.19397	0.0282377	0.044546	18390.8	-0.436725	0.118933	-3.67203	0.000240636	0.00055128
ABUW_RS04540		ABUW_0925	lytic transglycosylase domain-containing protein	2615	2792	1624	1014	3175	4479	2716.21	2376.78	1581.15	1698.8	3261.95	3094.01	2454.82	-0.636008	0.111948	-5.68128	1.33694e-08	3.60475e-08	2454.82	-0.955862	0.111477	-8.57452	9.95011e-18	6.21098e-17	2454.82	0.319854	0.10945	2.92237	0.00347379	0.0066305
ABUW_RS04545	ttcA	ABUW_0926	tRNA 2-thiocytidine(32) synthetase TtcA	1697	1800	6579	3641	2070	3011	1762.68	1532.31	6405.39	6099.93	2126.69	2079.94	3334.49	1.92562	0.10534	18.2801	1.19127e-74	5.9786e-73	3334.49	1.57243	0.104516	15.0449	3.73105e-51	1.11458e-49	3334.49	0.353196	0.106304	3.3225	0.000892146	0.00188442
ABUW_RS04550		ABUW_0927	SCP2 sterol-binding domain-containing protein	6553	9283	3624	2164	7027	10552	6806.63	7902.45	3528.37	3625.45	7219.45	7289.13	6061.91	-1.04055	0.104497	-9.95765	2.33514e-23	1.48221e-22	6061.91	-1.02051	0.104447	-9.77063	1.50519e-22	1.28443e-21	6061.91	-0.020036	0.103243	-0.194066	0.846125	0.884874
ABUW_RS04555		ABUW_0928	transglycosylase SLT domain-containing protein	220	265	868	562	950	1307	228.515	225.59	845.095	941.544	976.018	902.852	686.602	1.97261	0.138329	14.2603	3.86826e-46	6.90054e-45	686.602	-0.0751377	0.125568	-0.598382	0.549585	0.616584	686.602	2.04775	0.136222	15.0325	4.49637e-51	1.33262e-49
ABUW_RS04560	greB	ABUW_0929	transcription elongation factor GreB	375	475	537	335	817	1201	389.514	404.359	522.83	561.24	839.375	829.629	591.158	0.444574	0.129203	3.44091	0.000579764	0.00108839	591.158	-0.626385	0.123651	-5.06576	4.06772e-07	1.1971e-06	591.158	1.07096	0.123542	8.66882	4.36638e-18	3.24803e-17
ABUW_RS04565		ABUW_0930	tRNA-Ser	7	13	16	4	19	34	7.27093	11.0667	15.5778	6.70138	19.5204	23.4866	13.9373	0.335046	0.715558	0.468231	0.63962	0.70027	13.9373	-0.888038	0.668719	-1.32797	0.184189	0.242015	13.9373	1.22308	0.662299	1.84673	0.0647869	0.0977778
ABUW_RS04575		ABUW_0932	non-ribosomal peptide synthetase	350	410	401	230	350	572	363.546	349.026	390.418	385.329	359.585	395.127	373.839	0.124107	0.147328	0.842386	0.399572	0.468095	373.839	0.037337	0.145924	0.255866	0.798054	0.836735	373.839	0.0867702	0.14344	0.604921	0.545231	0.623595
ABUW_RS04580		ABUW_0933	hypothetical protein	344	401	117	72	74	113	357.314	341.364	113.913	120.625	76.0266	78.0584	181.217	-1.57956	0.197022	-8.01721	1.08174e-15	4.51905e-15	181.217	0.598922	0.217671	2.7515	0.00593224	0.0106328	181.217	-2.17849	0.196975	-11.0597	1.96776e-28	2.58071e-27
ABUW_RS04590		ABUW_0935	hypothetical protein	84	104	26	13	34	24	87.2511	88.5333	25.3139	21.7795	34.9312	16.5788	45.7313	-1.88659	0.437535	-4.31186	1.61889e-05	3.51008e-05	45.7313	-0.0783757	0.464098	-0.168878	0.865893	0.893182	45.7313	-1.80821	0.412966	-4.3786	1.19446e-05	3.16393e-05
ABUW_RS04595		ABUW_0936	hypothetical protein	31	33	5	3	12	10	32.1998	28.0923	4.86806	5.02603	12.3286	6.90782	14.9038	-2.60953	0.743172	-3.51135	0.000445844	0.000844993	14.9038	-0.928852	0.783161	-1.18603	0.235611	0.298499	14.9038	-1.68068	0.616436	-2.72645	0.006402	0.011692
ABUW_RS04600		ABUW_0937	hypothetical protein	129	113	54	28	50	81	133.993	96.1949	52.575	46.9097	51.3694	55.9533	72.8325	-1.19558	0.318511	-3.75366	0.00017427	0.000343431	72.8325	-0.103592	0.330597	-0.31335	0.754015	0.799468	72.8325	-1.09199	0.302002	-3.61583	0.000299382	0.000675584
ABUW_RS04605		ABUW_0939	TetR/AcrR family transcriptional regulator	30	29	39	16	47	71	31.1611	24.6872	37.9709	26.8055	48.2872	49.0455	36.3262	0.249436	0.425593	0.586091	0.557814	0.621187	36.3262	-0.559219	0.405055	-1.3806	0.167402	0.222415	36.3262	0.808655	0.398607	2.0287	0.0424888	0.0668036
ABUW_RS04610		ABUW_0940	nitroreductase family protein	1936	2777	1603	1086	1823	2782	2010.93	2364.01	1560.7	1819.42	1872.93	1921.76	1924.96	-0.375659	0.128589	-2.92139	0.00348474	0.00603893	1924.96	-0.169944	0.128671	-1.32077	0.186578	0.244696	1924.96	-0.205715	0.127254	-1.61656	0.105972	0.15159
ABUW_RS04615		ABUW_0941	SDR family oxidoreductase	1650	2015	1639	972	1229	1865	1713.86	1715.33	1595.75	1628.44	1262.66	1288.31	1534.06	-0.0896642	0.0943672	-0.950163	0.34203	0.408828	1534.06	0.336722	0.0950202	3.54368	0.000394578	0.00085209	1534.06	-0.426386	0.0935808	-4.55634	5.20539e-06	1.44705e-05
ABUW_RS04620		ABUW_0942	TetR/AcrR family transcriptional regulator	404	419	620	323	356	525	419.636	356.687	603.639	541.136	365.75	362.661	441.585	0.567317	0.150885	3.75992	0.000169965	0.000335298	441.585	0.656913	0.150561	4.3631	1.28233e-05	3.25687e-05	441.585	-0.0895962	0.151116	-0.592896	0.553251	0.631424
ABUW_RS04625		ABUW_0943	glycerate kinase	453	567	437	255	526	786	470.533	482.677	425.468	427.213	540.406	542.955	481.542	-0.161521	0.131773	-1.22575	0.220293	0.277783	481.542	-0.345848	0.130166	-2.65697	0.00788461	0.0139034	481.542	0.184328	0.125881	1.4643	0.143113	0.197897
ABUW_RS04630		ABUW_0944	FdhF/YdeP family oxidoreductase	3471	5433	646	454	1018	1438	3605.34	4625.01	628.953	760.607	1045.88	993.345	1943.19	-2.57228	0.155375	-16.5553	1.46567e-61	4.83927e-60	1943.19	-0.558429	0.157408	-3.54766	0.000388664	0.0008398	1943.19	-2.01385	0.151809	-13.2657	3.65991e-40	7.65328e-39
ABUW_RS04635	fdhD	ABUW_0945	formate dehydrogenase accessory sulfurtransferase FdhD	295	402	119	65	152	208	306.418	342.215	115.86	108.897	156.163	143.683	195.539	-1.52474	0.199786	-7.63186	2.31391e-14	8.98819e-14	195.539	-0.406222	0.206873	-1.96364	0.0495722	0.0743979	195.539	-1.11852	0.184463	-6.06365	1.33063e-09	5.27209e-09
ABUW_RS04640		ABUW_0946	DUF1232 domain-containing protein	131	176	132	47	101	153	136.07	149.826	128.517	78.7412	103.766	105.69	117.102	-0.436216	0.273108	-1.59723	0.110214	0.150307	117.102	0.0133893	0.276014	0.0485093	0.96131	0.970073	117.102	-0.449605	0.265148	-1.69568	0.0899468	0.131022
ABUW_RS04645		ABUW_0947	4-phosphoerythronate dehydrogenase	736	934	1725	1108	1095	1615	764.486	795.097	1679.48	1856.28	1124.99	1115.61	1222.66	1.17772	0.109797	10.7263	7.65741e-27	5.81099e-26	1222.66	0.655719	0.107662	6.09054	1.12534e-09	4.24426e-09	1222.66	0.521999	0.109889	4.75024	2.03176e-06	5.8737e-06
ABUW_RS04650	genX	ABUW_0948	EF-P lysine aminoacylase GenX	768	1023	1383	955	997	1455	797.725	870.861	1346.51	1599.95	1024.3	1005.09	1107.41	0.815661	0.128221	6.36137	1.99963e-10	6.09937e-10	1107.41	0.534417	0.12705	4.20634	2.59535e-05	6.44811e-05	1107.41	0.281244	0.128015	2.19697	0.0280228	0.0457009
ABUW_RS04655		ABUW_0949	Tim44 domain-containing protein	19528	27245	16178	10775	15547	23254	20283.8	23193.2	15751.1	18051.8	15972.8	16063.4	18219.4	-0.363513	0.111629	-3.25644	0.00112817	0.00205539	18219.4	0.0770972	0.111676	0.690365	0.489965	0.560263	18219.4	-0.44061	0.111514	-3.95118	7.77673e-05	0.000189583
ABUW_RS04660	radA	ABUW_0950	DNA repair protein RadA	1356	1862	2278	1488	1747	2616	1408.48	1585.09	2217.89	2492.91	1794.85	1807.09	1884.38	0.651247	0.114266	5.69938	1.20245e-08	3.24913e-08	1884.38	0.385113	0.113559	3.39129	0.000695637	0.00145304	1884.38	0.266134	0.113883	2.3369	0.0194443	0.0326842
ABUW_RS04665		ABUW_0951	amino acid permease	6292	9500	3056	2122	5314	8121	6535.53	8087.18	2975.36	3555.08	5459.54	5609.84	5370.42	-1.16467	0.137747	-8.45511	2.7882e-17	1.28298e-16	5370.42	-0.762877	0.137845	-5.53432	3.12433e-08	1.04071e-07	5370.42	-0.401789	0.1368	-2.93704	0.00331361	0.00636348
ABUW_RS04670		ABUW_0952	hypothetical protein	1070	1218	2330	1291	2013	2989	1111.41	1036.86	2268.52	2162.87	2068.13	2064.75	1785.42	1.04666	0.0992799	10.5425	5.50172e-26	4.02106e-25	1785.42	0.101816	0.0968147	1.05166	0.292955	0.360825	1785.42	0.944842	0.0983447	9.60746	7.43639e-22	6.71237e-21
ABUW_RS04675	lysA	ABUW_0953	diaminopimelate decarboxylase	3137	3995	5800	3646	5042	7580	3258.41	3400.87	5646.95	6108.31	5180.09	5236.13	4805.13	0.818769	0.0899839	9.09906	9.11161e-20	4.81011e-19	4805.13	0.173533	0.0892937	1.9434	0.0519684	0.0778078	4805.13	0.645236	0.0896369	7.19833	6.09557e-13	3.16902e-12
ABUW_RS04680	dapF	ABUW_0954	diaminopimelate epimerase	3460	4379	4855	2996	3569	5577	3593.92	3727.76	4726.89	5019.33	3666.74	3852.49	4097.86	0.411691	0.089851	4.58193	4.60708e-06	1.04276e-05	4097.86	0.373039	0.089677	4.15981	3.18519e-05	7.84112e-05	4097.86	0.0386521	0.0896035	0.431368	0.666201	0.732568
ABUW_RS04685		ABUW_0955	alpha/beta fold hydrolase	396	506	410	285	392	639	411.327	430.749	399.181	477.473	402.736	441.41	427.146	0.048625	0.154349	0.315032	0.752737	0.801273	427.146	0.0433315	0.153601	0.282105	0.777863	0.820478	427.146	0.00529348	0.15105	0.0350444	0.972044	0.978282
ABUW_RS04690		ABUW_0956	LysE family translocator	559	671	947	535	521	749	580.636	571.21	922.011	896.309	535.269	517.396	670.472	0.660155	0.117014	5.64166	1.68418e-08	4.52482e-08	670.472	0.790944	0.11693	6.76426	1.3399e-11	5.79701e-11	670.472	-0.130789	0.117836	-1.10992	0.267033	0.33833
ABUW_RS04695		ABUW_0957	tyrosine recombinase	882	1024	535	275	685	950	916.137	871.713	520.882	460.72	703.76	656.243	688.243	-0.857496	0.12995	-6.59866	4.14897e-11	1.32345e-10	688.243	-0.461735	0.130751	-3.53141	0.000413358	0.000891622	688.243	-0.395761	0.124333	-3.18306	0.00145728	0.002973
ABUW_RS04700		ABUW_0958	electron transfer flavoprotein subunit beta/FixA family protein	41020	62534	29912	19988	29903	45631	42607.6	53234.1	29122.7	33486.8	30722	31521.1	36782.4	-0.614447	0.131078	-4.68763	2.76382e-06	6.34362e-06	36782.4	0.00832012	0.13111	0.0634593	0.949401	0.960114	36782.4	-0.622767	0.13102	-4.75322	2.00198e-06	5.79204e-06
ABUW_RS04705		ABUW_0959	electron transfer flavoprotein subunit alpha	23154	40252	19128	13397	18687	29400	24050.2	34265.8	18623.3	22444.6	19198.8	20309	23148.6	-0.506108	0.168865	-2.99712	0.00272544	0.00477808	23148.6	0.0556801	0.168899	0.329666	0.741653	0.789028	23148.6	-0.561788	0.1688	-3.32813	0.000874318	0.00184884
ABUW_RS04710	gyrA	ABUW_0960	DNA gyrase subunit A	20664	28132	35774	22664	22237	33312	21463.8	23948.3	34830	37970	22846	23011.3	27344.9	0.68066	0.0973645	6.99085	2.73228e-12	9.36639e-12	27344.9	0.666646	0.0973423	6.84847	7.46426e-12	3.29759e-11	27344.9	0.0140146	0.0973703	0.14393	0.885555	0.914717
ABUW_RS04715		ABUW_0961	glycosyltransferase family 39 protein	104	132	193	83	158	215	108.025	112.369	187.907	139.054	162.327	148.518	143.033	0.585335	0.235314	2.48746	0.0128658	0.0207573	143.033	0.0930274	0.228461	0.407192	0.683867	0.742023	143.033	0.492308	0.230068	2.13984	0.0323679	0.0522438
ABUW_RS04720		ABUW_0962	GtrA family protein	17	19	37	18	13	30	17.658	16.1744	36.0236	30.1562	13.356	20.7235	22.3486	0.981784	0.514451	1.90841	0.056338	0.0814348	22.3486	0.945476	0.50747	1.86312	0.062446	0.0919229	22.3486	0.0363081	0.524558	0.0692167	0.944817	0.958828
ABUW_RS04725		ABUW_0963	glycosyltransferase family 2 protein	33	46	57	40	42	67	34.2772	39.159	55.4959	67.0138	43.1503	46.2824	47.5631	0.721042	0.354511	2.03391	0.0419608	0.0622058	47.5631	0.437248	0.344615	1.2688	0.204512	0.264621	47.5631	0.283794	0.351059	0.808394	0.418864	0.499874
ABUW_RS04730		ABUW_0964	ChbG/HpnK family deacetylase	27	49	29	25	48	95	28.045	41.7128	28.2347	41.8836	49.3146	65.6243	42.4692	-0.0321016	0.429518	-0.0747386	0.940423	0.955048	42.4692	-0.751852	0.414606	-1.81341	0.0697684	0.101511	42.4692	0.71975	0.401021	1.7948	0.0726861	0.108654
ABUW_RS04735		ABUW_0965	ABC transporter permease	776	1061	474	289	549	808	806.034	903.21	461.492	484.175	564.036	558.152	629.516	-0.858013	0.130546	-6.57251	4.94757e-11	1.56756e-10	629.516	-0.249458	0.132196	-1.88703	0.0591565	0.0876979	629.516	-0.608555	0.125565	-4.84655	1.25627e-06	3.71453e-06
ABUW_RS04740		ABUW_0966	ABC transporter permease	757	1057	623	334	601	1011	786.299	899.805	606.56	559.565	617.46	698.381	694.678	-0.529707	0.140093	-3.7811	0.000156137	0.000309641	694.678	-0.173282	0.140752	-1.23112	0.21828	0.279838	694.678	-0.356425	0.136581	-2.60963	0.00906401	0.0161845
ABUW_RS04745		ABUW_0967	HlyD family secretion protein	1540	1983	1028	670	1146	1603	1599.6	1688.09	1000.87	1122.48	1177.39	1107.32	1282.63	-0.6353	0.11357	-5.59389	2.22032e-08	5.91876e-08	1282.63	-0.108777	0.114369	-0.951111	0.341548	0.412444	1282.63	-0.526523	0.111324	-4.72964	2.24923e-06	6.47752e-06
ABUW_RS04750		ABUW_0968	TolC family protein	2018	2502	1546	824	1220	1850	2096.1	2129.91	1505.2	1380.48	1253.41	1277.95	1607.18	-0.547514	0.100316	-5.45787	4.81879e-08	1.24917e-07	1607.18	0.191597	0.101493	1.88779	0.0590543	0.0876155	1607.18	-0.739112	0.0991187	-7.45684	8.86241e-14	4.88406e-13
ABUW_RS04755	serC	ABUW_0969	3-phosphoserine/phosphohydroxythreonine transaminase	2577	2725	5981	3780	5417	8404	2676.74	2319.74	5823.17	6332.8	5565.36	5805.33	4753.86	1.28273	0.109247	11.7416	7.80354e-32	7.55078e-31	4753.86	0.095567	0.108159	0.883579	0.376923	0.447834	4753.86	1.18716	0.10893	10.8984	1.17283e-27	1.46662e-26
ABUW_RS04760		ABUW_0971	hypothetical protein	13123	16742	8119	4723	2045	3245	13630.9	14252.2	7904.76	7912.65	2101.01	2241.59	8007.18	-0.817949	0.0846268	-9.66536	4.23112e-22	2.50802e-21	8007.18	1.8639	0.0866082	21.5211	9.88016e-103	1.19964e-100	8007.18	-2.68185	0.0860105	-31.1805	1.95664e-213	9.20601e-211
ABUW_RS04765		ABUW_0972	YaiI/YqxD family protein	683	633	874	425	595	903	709.435	538.861	850.937	712.022	611.295	623.776	674.388	0.330677	0.168534	1.96208	0.0497529	0.0728677	674.388	0.343561	0.168134	2.04338	0.0410152	0.0629149	674.388	-0.0128839	0.167636	-0.0768565	0.938738	0.954459
ABUW_RS04770		ABUW_0973	EamA family transporter	302	414	580	344	456	755	313.689	352.431	564.695	576.319	468.489	521.54	466.194	0.773288	0.145248	5.32393	1.0155e-07	2.57646e-07	466.194	0.201046	0.141232	1.42352	0.154586	0.207068	466.194	0.572242	0.143209	3.99586	6.44611e-05	0.000158583
ABUW_RS04775		ABUW_0974	lipoprotein-releasing ABC transporter permease subunit	2999	4230	5996	3988	3213	5033	3115.07	3600.92	5837.78	6681.27	3300.99	3476.71	4335.46	0.897208	0.118409	7.57723	3.53013e-14	1.35586e-13	4335.46	0.884168	0.118285	7.47491	7.72573e-14	3.86697e-13	4335.46	0.01304	0.118592	0.109957	0.912444	0.934795
ABUW_RS04780	lolD	ABUW_0975	lipoprotein-releasing ABC transporter ATP-binding protein LolD	1037	1351	2039	1345	900	1445	1077.14	1150.08	1985.19	2253.34	924.648	998.18	1398.1	0.925386	0.11698	7.91065	2.56045e-15	1.04302e-14	1398.1	1.13656	0.117162	9.70078	2.99204e-22	2.4916e-21	1398.1	-0.211175	0.118159	-1.78721	0.0739035	0.110211
ABUW_RS04785		ABUW_0976	DNA internalization-related competence protein ComEC/Rec2	502	616	841	480	547	869	521.429	524.39	818.808	804.165	561.981	600.29	638.51	0.634709	0.121131	5.23984	1.60714e-07	3.99819e-07	638.51	0.480485	0.119668	4.01515	5.94082e-05	0.000141976	638.51	0.154224	0.120526	1.27959	0.200689	0.265703
ABUW_RS04790		ABUW_0977	lysophospholipid acyltransferase family protein	3907	3986	6881	3773	2806	4142	4058.22	3393.21	6699.42	6321.08	2882.85	2861.22	4369.33	0.806079	0.113844	7.08057	1.43565e-12	5.00815e-12	4369.33	1.18105	0.114049	10.3557	3.94405e-25	3.917e-24	4369.33	-0.374976	0.11428	-3.2812	0.00103366	0.0021615
ABUW_RS04795	sppA	ABUW_0978	signal peptide peptidase SppA	4867	5925	6373	4100	5019	7299	5055.37	5043.85	6204.83	6868.91	5156.46	5042.02	5561.91	0.371468	0.0919153	4.04142	5.31291e-05	0.00011012	5561.91	0.357483	0.0918086	3.89379	9.869e-05	0.000228315	5561.91	0.0139847	0.0917236	0.152466	0.87882	0.909507
ABUW_RS04800		ABUW_0979	alpha/beta hydrolase	2082	2841	3068	2104	2499	3701	2162.58	2418.49	2987.04	3524.93	2567.44	2556.58	2702.84	0.505053	0.119534	4.2252	2.38732e-05	5.11725e-05	2702.84	0.343971	0.119196	2.88576	0.00390466	0.00720449	2702.84	0.161082	0.119224	1.35108	0.176669	0.237578
ABUW_RS04805		ABUW_0980	phosphoribosylglycinamide formyltransferase	1484	1786	5262	3051	3606	5377	1541.44	1520.39	5123.15	5111.48	3704.76	3714.34	3452.59	1.7412	0.084152	20.6911	4.16478e-95	4.23682e-93	3452.59	0.464152	0.0817344	5.67878	1.35658e-08	4.68027e-08	3452.59	1.27705	0.0839884	15.205	3.27523e-52	1.01049e-50
ABUW_RS04810	purM	ABUW_0981	phosphoribosylformylglycinamidine cyclo-ligase	5031	6767	15926	10700	8597	13617	5225.72	5760.63	15505.7	17926.2	8832.45	9406.38	10442.9	1.60494	0.11113	14.442	2.81575e-47	5.32587e-46	10442.9	0.873699	0.110765	7.88785	3.07445e-15	1.63681e-14	10442.9	0.731243	0.1112	6.57591	4.83563e-11	2.14892e-10
ABUW_RS04815		ABUW_0982	AI-2E family transporter	5980	7142	4677	2922	5431	8003	6211.45	6079.86	4553.58	4895.36	5579.74	5528.33	5474.72	-0.380417	0.086093	-4.41867	9.931e-06	2.19111e-05	5474.72	-0.234396	0.0860973	-2.72245	0.00647995	0.011554	5474.72	-0.146021	0.0853366	-1.71112	0.0870596	0.127358
ABUW_RS04820	hda	ABUW_0983	DnaA regulatory inactivator Hda	1871	2479	1725	976	1966	2918	1943.42	2110.33	1679.48	1635.14	2019.84	2015.7	1900.65	-0.290178	0.0985636	-2.94407	0.00323929	0.00563693	1900.65	-0.28305	0.098345	-2.87813	0.00400038	0.00735945	1900.65	-0.00712795	0.0966161	-0.073776	0.941189	0.956481
ABUW_RS04825	rbtA	ABUW_0984	rhombotarget A	1325	1599	1109	675	1548	2342	1376.28	1361.2	1079.74	1130.86	1590.4	1617.81	1359.38	-0.310388	0.100063	-3.10191	0.00192274	0.00341216	1359.38	-0.539718	0.0992463	-5.43816	5.38326e-08	1.74828e-07	1359.38	0.22933	0.0966394	2.37304	0.0176422	0.0299527
ABUW_RS04830		ABUW_0985	CSLREA domain-containing protein	1365	1742	1113	614	1696	2272	1417.83	1482.93	1083.63	1028.66	1742.45	1569.46	1387.49	-0.456014	0.111616	-4.08557	4.39686e-05	9.20455e-05	1387.49	-0.645496	0.110993	-5.81565	6.03976e-09	2.14468e-08	1387.49	0.189482	0.108219	1.75091	0.0799617	0.118308
ABUW_RS04835		ABUW_0986	DUF3106 domain-containing protein	1026	1135	1452	809	1150	1577	1065.71	966.205	1413.68	1355.35	1181.5	1089.36	1178.64	0.448811	0.114193	3.9303	8.48407e-05	0.000172897	1178.64	0.288799	0.113389	2.54697	0.0108661	0.0187186	1178.64	0.160012	0.113315	1.4121	0.157921	0.215602
ABUW_RS04840		ABUW_0987	hypothetical protein	598	994	1062	690	832	1126	621.145	846.174	1033.98	1155.99	854.786	777.821	881.648	0.57369	0.166881	3.43771	0.000586655	0.00110078	881.648	0.422861	0.166147	2.5451	0.0109247	0.0188022	881.648	0.150829	0.166402	0.906415	0.364716	0.443122
ABUW_RS04845		ABUW_0988	RNA polymerase sigma factor	3622	4270	5586	3492	5515	7708	3762.19	3634.97	5438.6	5850.3	5666.04	5324.55	4946.11	0.609215	0.0924045	6.59291	4.31282e-11	1.37223e-10	4946.11	0.0381787	0.091844	0.415691	0.677636	0.735685	4946.11	0.571036	0.0919659	6.20921	5.32503e-10	2.19293e-09
ABUW_RS04850		ABUW_0989	RNA methyltransferase	1288	1728	3337	1930	1661	2599	1337.85	1471.02	3248.94	3233.42	1706.49	1795.34	2132.18	1.20569	0.100005	12.0563	1.79639e-33	1.87303e-32	2132.18	0.88775	0.0990475	8.96287	3.16343e-19	2.15709e-18	2132.18	0.317938	0.100432	3.1657	0.0015471	0.00314969
ABUW_RS04855		ABUW_0990	class 1 fructose-bisphosphatase	4249	4629	12230	7132	5650	8524	4413.45	3940.58	11907.3	11948.6	5804.74	5888.23	7317.14	1.51421	0.0930861	16.2668	1.69826e-59	5.11379e-58	7317.14	1.02861	0.0926409	11.1032	1.21016e-28	1.49837e-27	7317.14	0.485601	0.0932866	5.20547	1.93504e-07	6.27347e-07
ABUW_RS04860		ABUW_0991	hypothetical protein	581	661	449	289	262	302	603.487	562.697	437.152	484.175	269.175	208.616	427.55	-0.343464	0.164948	-2.08226	0.0373192	0.0556798	427.55	0.95222	0.171033	5.56746	2.58474e-08	8.68656e-08	427.55	-1.29568	0.167275	-7.74581	9.49722e-15	5.58956e-14
ABUW_RS04865	pal	ABUW_0992	peptidoglycan-associated lipoprotein Pal	9624	11087	9080	5589	6989	10586	9996.49	9438.16	8840.4	9363.5	7180.41	7312.62	8688.6	-0.0947208	0.0855568	-1.10711	0.268246	0.330717	8688.6	0.32835	0.0856854	3.83204	0.000127084	0.000289554	8688.6	-0.423071	0.0853939	-4.95434	7.2575e-07	2.19769e-06
ABUW_RS04870	tolB	ABUW_0993	Tol-Pal system beta propeller repeat protein TolB	6803	7616	7445	4614	5901	9018	7066.3	6483.36	7248.54	7730.04	6062.61	6229.47	6803.39	0.144328	0.0926988	1.55696	0.11948	0.161538	6803.39	0.284517	0.0926995	3.06924	0.00214604	0.00413604	6803.39	-0.140189	0.092492	-1.51568	0.1296	0.181748
ABUW_RS04875	tolA	ABUW_0994	cell envelope integrity protein TolA	2275	2640	3607	2142	2229	3322	2363.05	2247.38	3511.82	3588.59	2290.05	2294.78	2715.94	0.622976	0.0882593	7.05847	1.68348e-12	5.85639e-12	2715.94	0.630592	0.088045	7.16216	7.94175e-13	3.6996e-12	2715.94	-0.0076164	0.0882755	-0.0862799	0.931244	0.949148
ABUW_RS04880	tolR	ABUW_0995	protein TolR	650	697	1187	630	801	1201	675.158	593.344	1155.68	1055.47	822.937	829.629	855.369	0.806265	0.125132	6.44332	1.16891e-10	3.60934e-10	855.369	0.422723	0.123225	3.4305	0.000602474	0.001274	855.369	0.383542	0.124514	3.08031	0.00206785	0.00412037
ABUW_RS04885	tolQ	ABUW_0996	protein TolQ	2005	1952	3588	2030	2340	3543	2082.6	1661.7	3493.32	3400.95	2404.09	2447.44	2581.68	0.882003	0.126671	6.96295	3.33211e-12	1.134e-11	2581.68	0.507099	0.126048	4.02307	5.74446e-05	0.000137545	2581.68	0.374904	0.12655	2.96249	0.0030516	0.00590855
ABUW_RS04890	ybgC	ABUW_0997	tol-pal system-associated acyl-CoA thioesterase	2357	2494	4334	2333	2222	3356	2448.23	2123.1	4219.63	3908.58	2282.85	2318.26	2883.44	0.831885	0.109507	7.59667	3.03857e-14	1.16945e-13	2883.44	0.821646	0.109312	7.51652	5.62545e-14	2.84218e-13	2883.44	0.010239	0.109735	0.0933067	0.92566	0.945552
ABUW_RS04895		ABUW_0998	amidohydrolase	124	116	84	44	94	146	128.799	98.7487	81.7834	73.7152	96.5744	100.854	96.7459	-0.535849	0.271325	-1.97493	0.048276	0.0708701	96.7459	-0.337723	0.271877	-1.24219	0.214166	0.275503	96.7459	-0.198125	0.255866	-0.774332	0.438734	0.519797
ABUW_RS04900	ruvB	ABUW_0999	Holliday junction branch migration DNA helicase RuvB	1570	2019	1915	1279	1727	2538	1630.77	1718.74	1864.47	2142.77	1774.3	1753.2	1814.04	0.255323	0.110538	2.30982	0.020898	0.0325962	1814.04	0.181131	0.11017	1.6441	0.100155	0.140247	1814.04	0.0741926	0.109727	0.676156	0.498942	0.579646
ABUW_RS04905	ruvA	ABUW_1000	Holliday junction branch migration protein RuvA	1781	2191	2177	1158	1872	2917	1849.93	1865.16	2119.55	1940.05	1923.27	2015.01	1952.16	0.130143	0.099751	1.30468	0.192001	0.246064	1952.16	0.0454199	0.099366	0.457097	0.647601	0.709421	1952.16	0.0847236	0.098645	0.858873	0.39041	0.469191
ABUW_RS04910		ABUW_1001	deoxyguanosinetriphosphate triphosphohydrolase	2706	3252	1470	869	1432	2109	2810.73	2768.37	1431.21	1455.87	1471.22	1456.86	1899.04	-0.951015	0.0915171	-10.3917	2.70568e-25	1.90715e-24	1899.04	-0.0208306	0.0929001	-0.224226	0.822582	0.857159	1899.04	-0.930185	0.089675	-10.3728	3.29581e-25	3.60623e-24
ABUW_RS04915	purL	ABUW_1002	phosphoribosylformylglycinamidine synthase	14337	18625	44461	28690	21984	33574	14891.9	15855.1	43287.8	48065.6	22586.1	23192.3	27979.8	1.57081	0.0935793	16.7859	3.09741e-63	1.05988e-61	27979.8	0.99662	0.0934461	10.6652	1.481e-26	1.59271e-25	27979.8	0.574188	0.0936267	6.13274	8.63787e-10	3.50355e-09
ABUW_RS04920		ABUW_1003	Bcr/CflA family efflux MFS transporter	1085	1292	798	536	1295	1915	1126.99	1099.86	776.942	897.985	1330.47	1322.85	1092.52	-0.416918	0.117696	-3.54234	0.000396596	0.000755078	1092.52	-0.669857	0.116796	-5.73529	9.73437e-09	3.40206e-08	1092.52	0.25294	0.113563	2.2273	0.0259271	0.0425598
ABUW_RS04930		ABUW_1005	NIF3 1	175	211	105	75	139	213	181.773	179.62	102.229	125.651	142.807	147.137	146.536	-0.682631	0.218922	-3.11814	0.00181993	0.00323582	146.536	-0.366265	0.220435	-1.66155	0.0966022	0.135878	146.536	-0.316366	0.205322	-1.54083	0.123359	0.173969
ABUW_RS04935		ABUW_1006	enoyl-CoA hydratase/isomerase family protein	1182	1315	980	547	1090	1551	1227.75	1119.44	954.14	916.414	1119.85	1071.4	1068.17	-0.324857	0.112796	-2.88004	0.0039763	0.00686235	1068.17	-0.225751	0.112685	-2.00339	0.0451352	0.0685865	1068.17	-0.0991051	0.109936	-0.901481	0.367333	0.446157
ABUW_RS04940		ABUW_1007	nicotinate-nicotinamide nucleotide adenylyltransferase	376	396	762	395	649	962	390.553	337.108	741.892	661.761	666.774	664.532	577.103	0.954956	0.141997	6.72519	1.75358e-11	5.70975e-11	577.103	0.0808008	0.137104	0.589341	0.555632	0.621885	577.103	0.874155	0.139887	6.24902	4.13038e-10	1.70469e-09
ABUW_RS04945		ABUW_1008	CAP domain-containing protein	295	338	266	141	288	442	306.418	287.733	258.981	236.224	295.887	305.326	281.761	-0.254985	0.164153	-1.55334	0.120341	0.162353	281.761	-0.274321	0.16305	-1.68243	0.0924854	0.130478	281.761	0.0193358	0.15651	0.123543	0.901677	0.926468
ABUW_RS04950		ABUW_1009	peroxiredoxin	2089	2591	2182	1395	1823	2813	2169.85	2205.67	2124.42	2337.11	1872.93	1943.17	2108.86	0.0257144	0.0990845	0.25952	0.795234	0.839625	2108.86	0.222679	0.0991732	2.24535	0.0247454	0.0394836	2108.86	-0.196965	0.0983408	-2.00288	0.0451905	0.0706971
ABUW_RS04955		ABUW_1010	diphthine--ammonia ligase	555	691	951	550	761	1237	576.481	588.236	925.905	921.44	781.842	854.497	774.733	0.665331	0.118623	5.60877	2.0377e-08	5.45124e-08	774.733	0.173091	0.116066	1.49131	0.135879	0.184906	774.733	0.492241	0.116988	4.20763	2.58061e-05	6.58536e-05
ABUW_RS04960		ABUW_1011	hypothetical protein	3415	4764	5229	3290	3451	5610	3547.17	4055.51	5091.02	5511.88	3545.51	3875.29	4271.06	0.478851	0.111757	4.28474	1.82953e-05	3.95995e-05	4271.06	0.513695	0.111677	4.59984	4.22813e-06	1.1287e-05	4271.06	-0.0348439	0.111673	-0.312018	0.755027	0.809664
ABUW_RS04965	queC	ABUW_1012	7-cyano-7-deazaguanine synthase QueC	3135	3664	5974	3741	3476	5106	3256.34	3119.1	5816.36	6267.46	3571.2	3527.13	4259.6	0.921901	0.0899514	10.2489	1.19732e-24	8.07651e-24	4259.6	0.766822	0.089634	8.55504	1.17831e-17	7.3067e-17	4259.6	0.155079	0.0900845	1.72148	0.0851632	0.124924
ABUW_RS04970	queE	ABUW_1013	7-carboxy-7-deazaguanine synthase QueE	2284	2779	5544	3414	3583	5361	2372.4	2365.71	5397.71	5719.63	3681.13	3703.28	3873.31	1.22969	0.0861047	14.2813	2.86056e-46	5.15175e-45	3873.31	0.589441	0.0850932	6.92701	4.29831e-12	1.92148e-11	3873.31	0.640249	0.0860734	7.43841	1.01904e-13	5.56702e-13
ABUW_RS04975	dapD	ABUW_1014	2,3,4,5-tetrahydropyridine-2,6-dicarboxylate N-succinyltransferase	8796	10969	16553	10230	11846	17891	9136.44	9337.71	16116.2	17138.8	12170.4	12358.8	12709.7	0.847715	0.081224	10.4368	1.68464e-25	1.19867e-24	12709.7	0.438725	0.0810169	5.41522	6.12121e-08	1.9777e-07	12709.7	0.408991	0.0811628	5.03914	4.67633e-07	1.44535e-06
ABUW_RS04980	carO	ABUW_1015	ornithine uptake porin CarO type 4	14001	21291	10220	7375	11962	19034	14542.9	18124.6	9950.31	12355.7	12289.6	13148.3	13401.9	-0.550994	0.145862	-3.77749	0.000158416	0.000313666	13401.9	-0.190092	0.145897	-1.30292	0.192601	0.251021	13401.9	-0.360901	0.14568	-2.47736	0.0132358	0.0228845
ABUW_RS04985		ABUW_1016	CysB family HTH-type transcriptional regulator	2375	3057	1487	853	2111	2886	2466.92	2602.37	1447.76	1429.07	2168.81	1993.6	2018.09	-0.817171	0.101136	-8.07989	6.48265e-16	2.74165e-15	2018.09	-0.53145	0.101338	-5.24433	1.56847e-07	4.86305e-07	2018.09	-0.28572	0.0985442	-2.89941	0.00373863	0.00712156
ABUW_RS04990		ABUW_1017	sulfate ABC transporter ATP-binding protein	846	1308	591	344	953	1094	878.744	1113.48	575.405	576.319	979.1	755.716	813.127	-0.791767	0.174864	-4.52791	5.95712e-06	1.34107e-05	813.127	-0.588465	0.174989	-3.36286	0.000771388	0.00160061	813.127	-0.203302	0.170993	-1.18895	0.23446	0.30358
ABUW_RS04995	cysW	ABUW_1018	sulfate ABC transporter permease subunit CysW	439	579	290	143	351	346	455.991	492.892	282.347	239.574	360.613	239.011	345.071	-0.856411	0.217317	-3.94085	8.11947e-05	0.000165747	345.071	-0.186221	0.219406	-0.848751	0.39602	0.46684	345.071	-0.67019	0.212197	-3.15833	0.00158673	0.00322313
ABUW_RS05000	cysT	ABUW_1019	sulfate ABC transporter permease subunit CysT	465	606	281	180	258	337	482.997	515.877	273.585	301.562	265.066	232.794	345.313	-0.803574	0.158653	-5.06497	4.08471e-07	9.99015e-07	345.313	0.206961	0.163621	1.26488	0.205914	0.266161	345.313	-1.01054	0.155041	-6.51785	7.13214e-11	3.12156e-10
ABUW_RS05005		ABUW_1020	alpha/beta hydrolase	819	1016	528	326	280	283	850.699	864.902	514.067	546.162	287.668	195.491	543.165	-0.696207	0.179853	-3.87098	0.000108399	0.000218656	543.165	1.14321	0.186819	6.11934	9.39611e-10	3.55805e-09	543.165	-1.83942	0.182953	-10.054	8.81698e-24	8.87356e-23
ABUW_RS05010		ABUW_1021	sulfate ABC transporter substrate-binding protein	3555	4737	1813	1047	577	637	3692.59	4032.52	1765.16	1754.09	592.802	440.028	2046.2	-1.13436	0.143744	-7.89155	2.9845e-15	1.21052e-14	2046.2	1.77506	0.148783	11.9305	8.21026e-33	1.22633e-31	2046.2	-2.90942	0.14701	-19.7907	3.58214e-87	2.99626e-85
ABUW_RS05015	pabC	ABUW_1022	aminodeoxychorismate lyase	979	1172	1495	883	900	1370	1016.89	997.702	1455.55	1479.33	924.648	946.371	1136.75	0.542501	0.101117	5.36506	8.09234e-08	2.06506e-07	1136.75	0.648293	0.100988	6.41954	1.36689e-10	5.50263e-10	1136.75	-0.105793	0.101221	-1.04517	0.295946	0.369343
ABUW_RS05020	mltG	ABUW_1023	endolytic transglycosylase MltG	2242	2248	4027	2179	1995	2860	2328.77	1913.68	3920.74	3650.58	2049.64	1975.64	2639.84	0.837168	0.122555	6.83095	8.43533e-12	2.80979e-11	2639.84	0.912428	0.122472	7.45008	9.32827e-14	4.65054e-13	2639.84	-0.0752599	0.122884	-0.612449	0.540241	0.619393
ABUW_RS05025		ABUW_1024	dTMP kinase	1014	1234	1878	1076	1047	1568	1053.25	1050.48	1828.44	1802.67	1075.67	1083.15	1315.61	0.787944	0.097246	8.10258	5.38043e-16	2.28835e-15	1315.61	0.75044	0.0966756	7.76246	8.32999e-15	4.33667e-14	1315.61	0.0375035	0.0976171	0.38419	0.700838	0.761095
ABUW_RS05030		ABUW_1025	PaaI family thioesterase	198	286	314	186	326	532	205.663	243.467	305.714	311.614	334.928	367.496	294.814	0.454254	0.171934	2.64203	0.00824116	0.0136892	294.814	-0.18997	0.166515	-1.14085	0.253931	0.318917	294.814	0.644223	0.166458	3.87018	0.000108755	0.000258921
ABUW_RS05035	nadB	ABUW_1026	L-aspartate oxidase	3154	3633	4502	2641	3438	5086	3276.07	3092.71	4383.2	4424.59	3532.16	3513.32	3703.67	0.467955	0.0858576	5.45037	5.02663e-08	1.2997e-07	3703.67	0.321983	0.0855336	3.7644	0.000166946	0.000376504	3703.67	0.145972	0.085519	1.7069	0.0878407	0.128277
ABUW_RS05040		ABUW_1027	Do family serine endopeptidase	8801	12859	4598	2948	5891	9077	9141.64	10946.6	4476.67	4938.92	6052.34	6270.23	6971.07	-1.09419	0.118278	-9.25097	2.22466e-20	1.21006e-19	6971.07	-0.38906	0.118477	-3.28384	0.00102404	0.00207576	6971.07	-0.705129	0.117655	-5.9932	2.05747e-09	7.9592e-09
ABUW_RS05045		ABUW_1028	acyl-CoA thioesterase	643	684	618	328	965	1517	667.887	582.277	601.692	549.513	991.429	1047.92	740.119	-0.112821	0.134403	-0.839426	0.40123	0.469745	740.119	-0.821459	0.131774	-6.23385	4.55102e-10	1.77182e-09	740.119	0.708637	0.128809	5.50148	3.76622e-08	1.30655e-07
ABUW_RS05050	lepA	ABUW_1029	elongation factor 4	7006	8962	16910	10554	8825	13131	7277.16	7629.19	16463.8	17681.6	9066.69	9070.66	11198.2	1.19534	0.0854599	13.9871	1.8681e-44	3.1113e-43	11198.2	0.912421	0.0852642	10.7011	1.00573e-26	1.08781e-25	11198.2	0.282917	0.0855643	3.30649	0.00094474	0.00198216
ABUW_RS05055	lepB	ABUW_1030	signal peptidase I	3634	4427	6169	3554	3294	5008	3774.65	3768.63	6006.21	5954.18	3384.21	3459.44	4391.22	0.66513	0.0803455	8.27836	1.2488e-16	5.50407e-16	4391.22	0.805295	0.0803448	10.023	1.20786e-23	1.09816e-22	4391.22	-0.140166	0.0805389	-1.74035	0.0817975	0.120701
ABUW_RS05060		ABUW_1031	DUF4845 domain-containing protein	1579	1962	2046	1323	1629	2410	1640.11	1670.22	1992.01	2216.48	1673.61	1664.78	1809.54	0.343627	0.102083	3.36614	0.000762271	0.00141688	1809.54	0.331672	0.101789	3.25843	0.00112032	0.00225382	1809.54	0.0119543	0.101509	0.117766	0.906253	0.929972
ABUW_RS05065	rnc	ABUW_1032	ribonuclease III	1135	1535	2362	1360	2055	3069	1178.93	1306.72	2299.67	2278.47	2111.28	2120.01	1882.51	0.880236	0.10108	8.70828	3.08519e-18	1.49648e-17	1882.51	0.113825	0.0992416	1.14695	0.251401	0.31648	1882.51	0.766411	0.100207	7.64829	2.03666e-14	1.16505e-13
ABUW_RS05070	era	ABUW_1033	GTPase Era	4685	5450	9179	5236	4799	7000	4866.33	4639.49	8936.78	8772.11	4930.43	4835.47	6163.44	0.897969	0.0816997	10.9911	4.21789e-28	3.42158e-27	6163.44	0.858966	0.0815521	10.5327	6.10411e-26	6.32944e-25	6163.44	0.0390028	0.0818683	0.476408	0.633783	0.70342
ABUW_RS05075		ABUW_1034	hypothetical protein	786	871	1333	716	728	975	816.421	741.467	1297.82	1199.55	747.938	673.513	912.785	0.684109	0.124094	5.51282	3.53134e-08	9.25624e-08	912.785	0.817617	0.124057	6.59067	4.37844e-11	1.83728e-10	912.785	-0.133508	0.124742	-1.07028	0.284496	0.357185
ABUW_RS05080	recO	ABUW_1035	DNA repair protein RecO	505	678	1167	641	622	842	524.546	577.169	1136.21	1073.9	639.035	581.638	755.415	1.00463	0.125805	7.98562	1.39814e-15	5.78307e-15	755.415	0.860666	0.124515	6.91215	4.77366e-12	2.12892e-11	755.415	0.143961	0.126697	1.13627	0.255846	0.326
ABUW_RS05085	pdxJ	ABUW_1036	pyridoxine 5'-phosphate synthase	1943	2321	3980	2488	2045	3022	2018.2	1975.83	3874.98	4168.26	2101.01	2087.54	2704.3	1.00895	0.0919329	10.9749	5.04681e-28	4.06264e-27	2704.3	0.940265	0.0915695	10.2683	9.78972e-25	9.52157e-24	2704.3	0.0686889	0.09239	0.743467	0.457199	0.538117
ABUW_RS05090		ABUW_1037	tRNA-(ms[2]io[6]A)-hydroxylase	954	1148	2288	1480	1160	1761	990.924	977.272	2227.62	2479.51	1191.77	1216.47	1513.93	1.25594	0.106326	11.8121	3.37891e-32	3.33812e-31	1513.93	0.964285	0.1051	9.17491	4.51935e-20	3.25878e-19	1513.93	0.291656	0.107059	2.72425	0.00644478	0.0117644
ABUW_RS05095		ABUW_1038	SDR family oxidoreductase	3353	4360	1619	1014	2921	4428	3482.77	3711.59	1576.28	1698.8	3001	3058.78	2754.87	-1.13803	0.0970514	-11.7261	9.37045e-32	9.04368e-31	2754.87	-0.890328	0.0971601	-9.16352	5.02331e-20	3.58781e-19	2754.87	-0.247704	0.0942343	-2.62859	0.00857386	0.015375
ABUW_RS05100		ABUW_1039	tRNA-Asn	1	4	0	0	0	3	1.0387	3.40513	0	0	0	2.07235	1.08603	-3.25315	2.71546	-1.19801	0.230912	0.288755	1.08603	-2.21081	2.78379	-0.794174	0.427094	0.499094	1.08603	-1.04234	2.47113	-0.421809	0.673165	0.73893
ABUW_RS05105		ABUW_1040	hypothetical protein	144	231	102	59	147	270	149.573	196.646	99.3084	98.8453	151.026	186.511	146.985	-0.808786	0.248797	-3.25078	0.00115089	0.00209374	146.985	-0.773947	0.247957	-3.12129	0.00180058	0.00352437	146.985	-0.0348393	0.231543	-0.150466	0.880397	0.910139
ABUW_RS05110		ABUW_1041	PaaI family thioesterase	1721	2090	939	546	590	868	1787.61	1779.18	914.222	914.738	606.158	599.599	1100.25	-0.963592	0.102058	-9.4416	3.67136e-21	2.06254e-20	1100.25	0.601457	0.106459	5.64966	1.60762e-08	5.49598e-08	1100.25	-1.56505	0.102005	-15.3429	3.95321e-53	1.26101e-51
ABUW_RS05115		ABUW_1042	GFA family protein	529	642	145	137	239	429	549.474	546.523	141.174	229.522	245.546	296.346	334.764	-1.58845	0.225215	-7.05301	1.75093e-12	6.08541e-12	334.764	-0.575929	0.228479	-2.5207	0.0117121	0.0199838	334.764	-1.01252	0.215809	-4.69172	2.7092e-06	7.7606e-06
ABUW_RS05120		ABUW_1043	pyridoxal phosphate-dependent aminotransferase	11309	13722	27485	17614	17046	26449	11746.7	11681.3	26759.7	29509.5	17512.8	18270.5	19246.8	1.26389	0.0894465	14.1301	2.47639e-45	4.1987e-44	19246.8	0.652754	0.0892563	7.31326	2.60743e-13	1.25183e-12	19246.8	0.611138	0.089452	6.83202	8.37278e-12	3.99939e-11
ABUW_RS05125		ABUW_1044	hypothetical protein	134	133	403	161	259	430	139.186	113.221	392.366	269.731	266.093	297.036	246.272	1.407	0.231202	6.08558	1.16068e-09	3.36578e-09	246.272	0.243205	0.220943	1.10076	0.271002	0.336984	246.272	1.1638	0.229188	5.07791	3.81607e-07	1.19201e-06
ABUW_RS05130		ABUW_1045	diguanylate cyclase	868	965	738	383	835	1234	901.595	821.487	718.526	641.657	857.868	852.425	798.926	-0.334907	0.125093	-2.67727	0.0074225	0.0124447	798.926	-0.325057	0.12469	-2.60693	0.00913572	0.0159051	798.926	-0.00984993	0.121257	-0.0812319	0.935258	0.952068
ABUW_RS05135		ABUW_1046	hypothetical protein	2188	2883	1127	752	920	1317	2272.68	2454.25	1097.26	1259.86	945.196	909.76	1489.83	-1.00861	0.115789	-8.71075	3.01881e-18	1.46617e-17	1489.83	0.342028	0.118113	2.89578	0.00378223	0.00699918	1489.83	-1.35064	0.114921	-11.7527	6.83875e-32	1.04638e-30
ABUW_RS05140	uvrB	ABUW_1047	excinuclease ABC subunit UvrB	10443	15032	9394	6723	1785	2953	10847.2	12796.5	9146.11	11263.3	1833.89	2039.88	7987.81	-0.212876	0.138423	-1.53787	0.124081	0.16692	7987.81	2.39617	0.139779	17.1425	7.14529e-66	3.32035e-64	7987.81	-2.60905	0.139594	-18.6903	5.93912e-78	3.78895e-76
ABUW_RS05145		ABUW_1048	lipocalin family protein	833	1268	698	500	744	1061	865.241	1079.43	679.581	837.672	764.376	732.92	826.536	-0.364863	0.159841	-2.28266	0.0224507	0.0348759	826.536	0.014151	0.160405	0.0882206	0.929701	0.944761	826.536	-0.379014	0.157903	-2.40029	0.0163819	0.0279771
ABUW_RS05150	rarD	ABUW_1049	EamA family transporter RarD	364	404	619	365	1129	1663	378.088	343.918	602.666	611.501	1159.92	1148.77	707.477	0.751302	0.12701	5.91529	3.31287e-09	9.29184e-09	707.477	-0.927746	0.119092	-7.79015	6.69285e-15	3.52334e-14	707.477	1.67905	0.121148	13.8595	1.1149e-43	2.57452e-42
ABUW_RS05155		ABUW_1050	glyceraldehyde-3-phosphate dehydrogenase	21569	27125	52396	34849	18644	28673	22403.8	23091	51013.4	58384.1	19154.6	19806.8	32308.9	1.26565	0.0980338	12.9103	3.93544e-38	5.09037e-37	32308.9	1.48928	0.0980473	15.1894	4.15588e-52	1.34851e-50	32308.9	-0.223631	0.0981392	-2.27872	0.0226839	0.0376299
ABUW_RS05160		ABUW_1051	MFS transporter	459	576	393	228	546	896	476.765	490.338	382.63	381.979	560.953	618.941	485.268	-0.339296	0.13889	-2.44291	0.0145695	0.0232569	485.268	-0.628257	0.136983	-4.58639	4.50979e-06	1.20048e-05	485.268	0.288961	0.131434	2.19853	0.0279115	0.0455589
ABUW_RS05165		ABUW_1052	hypothetical protein	232	279	241	125	271	398	240.979	237.508	234.64	209.418	278.422	274.931	245.983	-0.0990784	0.172561	-0.574163	0.565857	0.628842	245.983	-0.308664	0.16994	-1.81632	0.0693219	0.100946	245.983	0.209586	0.164237	1.27612	0.201914	0.267137
ABUW_RS05170	cgtA	ABUW_1053	Obg family GTPase CgtA	7064	7629	13408	7626	6966	10319	7337.41	6494.43	13054.2	12776.2	7156.78	7128.18	8991.19	0.901448	0.0949213	9.49679	2.16458e-21	1.23074e-20	8991.19	0.854685	0.0948309	9.01272	2.01005e-19	1.38315e-18	8991.19	0.0467627	0.0950187	0.492142	0.622619	0.693314
ABUW_RS05175		ABUW_1054	glutamate 5-kinase	2870	3855	6293	3694	3553	5538	2981.08	3281.69	6126.94	6188.72	3650.31	3825.55	4342.38	0.975039	0.0939156	10.3821	2.99199e-25	2.09718e-24	4342.38	0.719724	0.0935148	7.69636	1.4e-14	7.22854e-14	4342.38	0.255315	0.0939985	2.71617	0.0066043	0.0120264
ABUW_RS05180		ABUW_1055	HAD-IB family hydrolase	437	511	418	222	400	615	453.914	435.005	406.97	371.927	410.955	424.831	417.267	-0.184268	0.141664	-1.30074	0.193347	0.24762	417.267	-0.0971382	0.141347	-0.687231	0.491937	0.561617	417.267	-0.0871301	0.136907	-0.636419	0.524504	0.60411
ABUW_RS05185		ABUW_1056	DUF1615 domain-containing protein	2356	2709	2184	1180	2394	3569	2447.19	2306.12	2126.37	1976.91	2459.56	2465.4	2296.93	-0.209835	0.0968456	-2.1667	0.0302576	0.0458862	2296.93	-0.261429	0.0965788	-2.7069	0.00679155	0.0120753	2296.93	0.0515933	0.0952713	0.541541	0.588134	0.663989
ABUW_RS05190	dusB	ABUW_1057	tRNA dihydrouridine synthase DusB	550	767	1587	917	774	1153	571.287	652.933	1545.12	1536.29	795.198	796.472	982.884	1.32976	0.117031	11.3625	6.43115e-30	5.66905e-29	982.884	0.953165	0.114942	8.29258	1.10815e-16	6.49701e-16	982.884	0.376593	0.118011	3.19118	0.00141692	0.00289634
ABUW_RS05195		ABUW_1058	nitronate monooxygenase	4668	5306	1287	754	1584	2340	4848.67	4516.9	1253.04	1263.21	1627.38	1616.43	2520.94	-1.89617	0.0953427	-19.888	5.17233e-88	4.23231e-86	2520.94	-0.366636	0.0971027	-3.77576	0.000159523	0.000360628	2520.94	-1.52954	0.0925198	-16.532	2.15896e-61	9.44921e-60
ABUW_RS05200		ABUW_1059	VIT family protein	434	517	286	207	455	701	450.798	440.113	278.453	346.796	467.461	484.238	411.31	-0.524123	0.158472	-3.30735	0.000941824	0.00173606	411.31	-0.620517	0.157401	-3.94228	8.0712e-05	0.000188696	411.31	0.0963938	0.150431	0.640784	0.521663	0.602288
ABUW_RS05205		ABUW_1060	Signal peptide	1514	1991	1052	700	719	1047	1572.6	1694.9	1024.24	1172.74	738.691	723.249	1154.4	-0.577612	0.117997	-4.89516	9.82237e-07	2.34259e-06	1154.4	0.583679	0.120572	4.84092	1.29236e-06	3.60865e-06	1154.4	-1.16129	0.117878	-9.8516	6.74642e-23	6.51116e-22
ABUW_RS05210	wecB	ABUW_1061	UDP-N-acetylglucosamine 2-epimerase (non-hydrolyzing)	2240	2958	1037	744	1227	1859	2326.7	2518.09	1009.64	1246.46	1260.6	1284.16	1607.61	-1.10854	0.129027	-8.5915	8.5842e-18	4.07966e-17	1607.61	-0.179573	0.130164	-1.37959	0.167712	0.222748	1607.61	-0.928966	0.127018	-7.31363	2.60026e-13	1.39025e-12
ABUW_RS05215		ABUW_1062	hypothetical protein	565	712	228	125	348	554	586.868	606.113	221.984	209.418	357.531	382.693	394.101	-1.46276	0.150647	-9.70987	2.73675e-22	1.64806e-21	394.101	-0.776156	0.153095	-5.06976	3.98325e-07	1.17407e-06	394.101	-0.686606	0.137557	-4.99142	5.99367e-07	1.83267e-06
ABUW_RS05220		ABUW_1063	Cellulose biosynthesis cyclic di-GMP-binding regulatory protein BcsB	1329	1763	434	255	516	759	1380.44	1500.81	422.548	427.213	530.132	524.304	797.574	-1.763	0.122068	-14.4428	2.7841e-47	5.2926e-46	797.574	-0.311752	0.126095	-2.47236	0.0134223	0.0226148	797.574	-1.45125	0.115844	-12.5276	5.2749e-36	9.36544e-35
ABUW_RS05225		ABUW_1064	glycosyltransferase family 2 protein	480	670	287	115	342	467	498.578	570.359	279.427	192.665	351.366	322.595	369.165	-1.16119	0.196488	-5.90973	3.42671e-09	9.58971e-09	369.165	-0.492977	0.198525	-2.4832	0.0130208	0.0220073	369.165	-0.668214	0.188666	-3.54179	0.000397429	0.00088307
ABUW_RS05230		ABUW_1065	hypothetical protein	169	232	122	57	134	143	175.541	197.497	118.781	95.4947	137.67	98.7818	137.294	-0.786969	0.255422	-3.08105	0.0020627	0.00364337	137.294	-0.116337	0.259872	-0.447671	0.65439	0.715401	137.294	-0.670632	0.245694	-2.72954	0.00634227	0.0115941
ABUW_RS05235		ABUW_1066	hypothetical protein	206	246	100	33	132	203	213.973	209.415	97.3612	55.2864	135.615	140.229	141.98	-1.42822	0.26567	-5.37592	7.61907e-08	1.94692e-07	141.98	-0.811325	0.269011	-3.01595	0.00256172	0.00487479	141.98	-0.616895	0.244937	-2.51859	0.0117827	0.0205134
ABUW_RS05240	phrB	ABUW_1067	deoxyribodipyrimidine photo-lyase	871	1087	749	385	833	1170	904.711	925.343	729.235	645.008	855.813	808.215	811.388	-0.407642	0.122468	-3.32855	0.000872996	0.0016171	811.388	-0.268957	0.122453	-2.19641	0.0280623	0.0443065	811.388	-0.138685	0.118764	-1.16773	0.242914	0.312758
ABUW_RS05245		ABUW_1068	peptidylprolyl isomerase	19133	26751	24653	14544	9452	14592	19873.5	22772.6	24002.5	24366.2	9710.86	10079.9	18467.6	0.18153	0.0983919	1.84497	0.0650417	0.0926732	18467.6	1.28911	0.0986161	13.0721	4.75626e-39	9.03568e-38	18467.6	-1.10758	0.0985611	-11.2375	2.6671e-29	3.62418e-28
ABUW_RS05250		ABUW_1069	NAD(P)/FAD-dependent oxidoreductase	1209	1468	1132	591	906	1348	1255.79	1249.68	1102.13	990.129	930.813	931.174	1076.62	-0.255747	0.110189	-2.32099	0.0202876	0.031712	1076.62	0.172438	0.110959	1.55407	0.120169	0.16532	1076.62	-0.428185	0.108634	-3.94154	8.09605e-05	0.000196857
ABUW_RS05255		ABUW_1070	D-alanyl-D-alanine carboxypeptidase PBP6B	3358	3265	5477	2877	4004	5839	3487.97	2779.44	5332.47	4819.97	4113.66	4033.48	4094.5	0.697102	0.130295	5.35017	8.787e-08	2.23929e-07	4094.5	0.318153	0.129932	2.44861	0.0143407	0.0240545	4094.5	0.378949	0.130097	2.91281	0.00358188	0.00682988
ABUW_RS05260		ABUW_1071	M61 family metallopeptidase	8911	10764	9087	5429	6501	9627	9255.89	9163.2	8847.21	9095.45	6679.04	6650.16	8281.83	-0.0380548	0.0768716	-0.495043	0.62057	0.681396	8281.83	0.428558	0.0770482	5.56221	2.66376e-08	8.92027e-08	8281.83	-0.466613	0.0767467	-6.07991	1.20249e-09	4.80487e-09
ABUW_RS05265		ABUW_1072	NADP-dependent isocitrate dehydrogenase	74838	99080	93685	58800	59160	90889	77734.5	84345	91212.8	98510.3	60780.2	62784.5	79227.9	0.227124	0.0908172	2.5009	0.0123879	0.0200207	79227.9	0.618561	0.09083	6.81009	9.75374e-12	4.27393e-11	79227.9	-0.391436	0.0908169	-4.31017	1.63127e-05	4.24627e-05
ABUW_RS05270		ABUW_1073	rRNA large subunit pseudouridine synthase E	2788	3013	3469	1987	2547	3484	2895.91	2564.91	3377.46	3328.91	2616.75	2406.68	2865.1	0.29717	0.106305	2.79544	0.00518289	0.00883933	2865.1	0.417806	0.106283	3.93108	8.45646e-05	0.00019709	2865.1	-0.120635	0.106053	-1.1375	0.255328	0.32556
ABUW_RS05275	icd	ABUW_1074	NADP-dependent isocitrate dehydrogenase	6562	10092	1994	1432	2830	4483	6815.98	8591.14	1941.38	2399.09	2907.51	3096.78	4291.98	-1.83011	0.149527	-12.2393	1.91674e-34	2.10338e-33	4291.98	-0.470621	0.150094	-3.13551	0.00171555	0.00336144	4291.98	-1.35949	0.148399	-9.16104	5.13996e-20	4.17858e-19
ABUW_RS05285		ABUW_1076	hypothetical protein	1065	1203	171	107	443	666	1106.22	1024.09	166.488	179.262	455.132	460.061	565.209	-2.63037	0.147533	-17.829	4.20774e-71	1.90818e-69	565.209	-1.41248	0.150929	-9.35859	8.08086e-21	6.16964e-20	565.209	-1.21789	0.126471	-9.62976	5.98713e-22	5.46979e-21
ABUW_RS05290		ABUW_1078	YbfB/YjiJ family MFS transporter	57	68	56	35	51	65	59.2061	57.8872	54.5223	58.6371	52.3967	44.9008	54.5917	-0.0546986	0.325929	-0.167824	0.866722	0.895264	54.5917	0.219795	0.328183	0.669732	0.503028	0.57237	54.5917	-0.274493	0.317368	-0.864905	0.387091	0.466094
ABUW_RS05295		ABUW_1079	LysR family transcriptional regulator	1055	1068	987	500	841	1340	1095.83	909.169	960.955	837.672	864.033	925.648	932.218	-0.151527	0.142157	-1.06592	0.286461	0.350533	932.218	0.0100592	0.142204	0.0707374	0.943607	0.95631	932.218	-0.161586	0.140322	-1.15154	0.24951	0.320094
ABUW_RS05300		ABUW_1080	L-cystine transporter	1826	2235	3604	2152	1802	2802	1896.67	1902.62	3508.9	3605.34	1851.35	1935.57	2450.08	0.90444	0.0893161	10.1263	4.22409e-24	2.75554e-23	2450.08	0.908432	0.0890512	10.2012	1.95778e-24	1.86088e-23	2450.08	-0.00399229	0.0897898	-0.0444626	0.964536	0.972546
ABUW_RS05305		ABUW_1081	PhzF family phenazine biosynthesis protein	676	881	706	419	575	880	702.164	749.979	687.37	701.969	590.748	607.888	673.353	-0.0657789	0.119628	-0.549864	0.582412	0.644386	673.353	0.21108	0.12016	1.75666	0.0789765	0.113072	673.353	-0.276859	0.117646	-2.35331	0.018607	0.0314207
ABUW_RS05310		ABUW_1082	insulinase family protein	12993	16370	8762	6169	9017	13128	13495.9	13935.5	8530.79	10335.2	9263.95	9068.59	10771.6	-0.540894	0.113232	-4.77686	1.78052e-06	4.15234e-06	10771.6	0.0405983	0.113346	0.358181	0.720208	0.77035	10771.6	-0.581492	0.113018	-5.14514	2.67319e-07	8.51259e-07
ABUW_RS05315		ABUW_1083	DUF3144 domain-containing protein	633	510	1617	735	760	1088	657.5	434.154	1574.33	1231.38	780.814	751.571	904.958	1.36668	0.201943	6.76768	1.30866e-11	4.30577e-11	904.958	0.87519	0.200355	4.3682	1.25273e-05	3.18599e-05	904.958	0.491493	0.202405	2.42827	0.0151712	0.0260157
ABUW_RS05320		ABUW_1084	hypothetical protein	621	716	301	167	389	543	645.035	609.518	293.057	279.783	399.654	375.095	433.69	-1.12668	0.143073	-7.87485	3.41148e-15	1.37482e-14	433.69	-0.429836	0.145581	-2.95256	0.00315147	0.00590449	433.69	-0.69684	0.134516	-5.18034	2.21486e-07	7.12249e-07
ABUW_RS05325		ABUW_1085	CYTH and CHAD domain-containing protein	2303	2795	1934	1263	2207	3055	2392.14	2379.33	1882.97	2115.96	2267.44	2110.34	2191.36	-0.257474	0.105809	-2.43339	0.0149582	0.023847	2191.36	-0.13251	0.105788	-1.2526	0.210351	0.271034	2191.36	-0.124964	0.10449	-1.19594	0.23172	0.300652
ABUW_RS05330		ABUW_1086	DUF962 domain-containing protein	160	234	85	66	298	435	166.193	199.2	82.757	110.573	306.161	300.49	194.229	-0.948171	0.226106	-4.19347	2.74716e-05	5.86186e-05	194.229	-1.67591	0.220675	-7.5945	3.08987e-14	1.57166e-13	194.229	0.727742	0.200045	3.63789	0.000274881	0.00062291
ABUW_RS05335	cas1f	ABUW_1087	type I-F CRISPR-associated endonuclease Cas1	1188	1635	846	597	959	1470	1233.98	1391.85	823.676	1000.18	985.264	1015.45	1075.07	-0.532337	0.136018	-3.91372	9.08844e-05	0.000184614	1075.07	-0.139777	0.136539	-1.02372	0.30597	0.375015	1075.07	-0.39256	0.133754	-2.93494	0.00333614	0.00640021
ABUW_RS05340	cas3f	ABUW_1088	type I-F CRISPR-associated helicase Cas3	2938	4114	1887	1273	2525	3802	3051.71	3502.17	1837.21	2132.71	2594.15	2626.35	2624.05	-0.726301	0.120751	-6.01488	1.8002e-09	5.14498e-09	2624.05	-0.397808	0.120924	-3.28973	0.00100285	0.00203929	2624.05	-0.328493	0.119296	-2.75361	0.00589427	0.0108436
ABUW_RS05345	csy1	ABUW_1089	type I-F CRISPR-associated protein Csy1	4311	6299	1774	1320	2614	3940	4477.85	5362.23	1727.19	2211.46	2685.59	2721.68	3197.67	-1.32423	0.146232	-9.05568	1.35718e-19	7.08519e-19	3197.67	-0.460276	0.146678	-3.13801	0.00170098	0.00333638	3197.67	-0.863956	0.144969	-5.95961	2.52841e-09	9.68152e-09
ABUW_RS05350	csy2	ABUW_1090	type I-F CRISPR-associated protein Csy2	3134	4413	1401	963	1849	2777	3255.3	3756.71	1364.03	1613.36	1899.64	1918.3	2301.22	-1.23974	0.12619	-9.82439	8.84042e-23	5.44605e-22	2301.22	-0.362418	0.126929	-2.85529	0.00429976	0.00786792	2301.22	-0.877325	0.12438	-7.0536	1.74347e-12	8.77331e-12
ABUW_RS05355	csy3	ABUW_1091	type I-F CRISPR-associated protein Csy3	4617	6626	2330	1621	4168	6086	4795.7	5640.59	2268.52	2715.73	4282.15	4204.1	3984.47	-1.06867	0.128896	-8.29093	1.1237e-16	4.96432e-16	3984.47	-0.769922	0.128982	-5.96923	2.38378e-09	8.76225e-09	3984.47	-0.298746	0.127567	-2.34188	0.019187	0.0322987
ABUW_RS05360	cas6f	ABUW_1092	type I-F CRISPR-associated endoribonuclease Cas6/Csy4	2331	3451	1369	961	2452	3647	2421.22	2937.77	1332.87	1610.01	2519.15	2519.28	2223.38	-0.868648	0.139436	-6.22972	4.67264e-10	1.39144e-09	2223.38	-0.779126	0.139392	-5.58947	2.2776e-08	7.68867e-08	2223.38	-0.0895218	0.137346	-0.651796	0.514533	0.595176
ABUW_RS05365		ABUW_1097	thiamine phosphate synthase	1638	1779	1442	833	2195	3112	1701.4	1514.43	1403.95	1395.56	2255.11	2149.71	1736.69	-0.198928	0.108012	-1.84172	0.0655159	0.0933038	1736.69	-0.65322	0.107052	-6.1019	1.04816e-09	3.95713e-09	1736.69	0.454292	0.105348	4.31231	1.61559e-05	4.2142e-05
ABUW_RS05370	hemL	ABUW_1098	glutamate-1-semialdehyde 2,1-aminomutase	9125	10933	7563	4665	10089	14924	9478.18	9307.07	7363.43	7815.48	10365.3	10309.2	9106.45	-0.308107	0.0813714	-3.78643	0.000152826	0.000303234	9106.45	-0.446384	0.081259	-5.49335	3.9438e-08	1.29759e-07	9106.45	0.138277	0.080788	1.7116	0.0869698	0.127276
ABUW_RS05375		ABUW_1099	isochorismatase	645	886	668	409	1047	1655	669.964	754.236	650.373	685.216	1075.67	1143.24	829.785	-0.0966949	0.125992	-0.76747	0.442802	0.510633	829.785	-0.735851	0.123687	-5.94928	2.69318e-09	9.85145e-09	829.785	0.639156	0.121013	5.2817	1.27987e-07	4.21474e-07
ABUW_RS05380		ABUW_1100	RluA family pseudouridine synthase	456	654	1521	868	534	726	473.649	556.738	1480.86	1454.2	548.625	501.508	835.931	1.50816	0.130013	11.6	4.12031e-31	3.90651e-30	835.931	1.48571	0.129208	11.4986	1.34143e-30	1.8563e-29	835.931	0.022451	0.13291	0.168919	0.86586	0.898852
ABUW_RS05385	rapA	ABUW_1101	RNA polymerase-associated protein RapA	4122	5550	12790	7566	5271	7980	4281.54	4724.61	12452.5	12675.7	5415.36	5512.44	7510.35	1.47986	0.0900783	16.4285	1.19494e-60	3.87739e-59	7510.35	1.20111	0.0897733	13.3793	7.98434e-41	1.63332e-39	7510.35	0.278747	0.0903768	3.08428	0.00204044	0.00407007
ABUW_RS05390		ABUW_1102	AI-2E family transporter	1485	1626	895	567	1320	2004	1542.48	1384.18	871.383	949.92	1356.15	1384.33	1248.07	-0.686974	0.115565	-5.94446	2.77371e-09	7.82627e-09	1248.07	-0.59328	0.11547	-5.13796	2.77743e-07	8.35672e-07	1248.07	-0.0936935	0.11185	-0.837669	0.402217	0.481534
ABUW_RS05395	fabR	ABUW_1103	HTH-type transcriptional repressor FabR	888	1122	1450	792	1511	2303	922.369	955.138	1411.74	1326.87	1552.38	1590.87	1293.23	0.546353	0.103897	5.25858	1.45175e-07	3.626e-07	1293.23	-0.197003	0.101566	-1.93966	0.0524213	0.0783925	1293.23	0.743356	0.101828	7.3001	2.87552e-13	1.53307e-12
ABUW_RS05400		ABUW_1104	ferredoxin reductase	16449	21457	15486	10189	4990	6270	17085.6	18266	15077.4	17070.1	5126.66	4331.2	12826.2	-0.137394	0.119276	-1.1519	0.249364	0.309465	12826.2	1.76545	0.119834	14.7325	3.9867e-49	1.09532e-47	12826.2	-1.90285	0.119708	-15.8957	6.78806e-57	2.58084e-55
ABUW_RS05405		ABUW_1105	acyl-CoA desaturase	24046	28866	16816	11206	8385	10445	24976.7	24573.1	16372.3	18773.9	8614.64	7215.22	16754.3	-0.495786	0.12048	-4.1151	3.87008e-05	8.14709e-05	16754.3	1.15082	0.120783	9.52801	1.60326e-21	1.27314e-20	16754.3	-1.64661	0.120623	-13.6509	1.99428e-42	4.41558e-41
ABUW_RS05410		ABUW_1106	DUF4442 domain-containing protein	231	317	118	97	192	254	239.941	269.856	114.886	162.508	197.258	175.459	193.318	-0.903139	0.223437	-4.04204	5.29886e-05	0.000109932	193.318	-0.446353	0.225492	-1.97946	0.047764	0.0719552	193.318	-0.456787	0.211768	-2.15702	0.0310043	0.0502368
ABUW_RS05415		ABUW_1107	TetR/AcrR family transcriptional regulator	239	307	299	177	241	386	248.25	261.344	291.11	296.536	247.6	266.642	268.58	0.203318	0.163679	1.24218	0.214171	0.271518	268.58	0.188437	0.162415	1.16022	0.245961	0.310566	268.58	0.014881	0.160127	0.0929323	0.925957	0.945552
ABUW_RS05420		ABUW_1108	SIMPL domain-containing protein	2043	2352	1474	851	1392	1960	2122.07	2002.22	1435.1	1425.72	1430.12	1353.93	1628.19	-0.527064	0.0996426	-5.28954	1.22625e-07	3.08529e-07	1628.19	0.0404899	0.100457	0.403058	0.686906	0.744675	1628.19	-0.567554	0.0980671	-5.7874	7.14842e-09	2.64309e-08
ABUW_RS05425	dat	ABUW_1109	diaminobutyrate--2-oxoglutarate transaminase	9859	12171	31304	18975	13494	21170	10240.6	10361	30478	31789.7	13863.6	14623.9	18559.4	1.5956	0.0809101	19.7206	1.43495e-86	1.10228e-84	18559.4	1.1279	0.0807076	13.9752	2.20973e-44	5.2311e-43	18559.4	0.467694	0.0810242	5.77227	7.82108e-09	2.88048e-08
ABUW_RS05430	ddc	ABUW_1110	aspartate aminotransferase family protein	10760	12561	31672	19246	11771	18792	11176.5	10693	30836.2	32243.7	12093.4	12981.2	18337.3	1.52824	0.0865008	17.6674	7.48075e-70	3.16377e-68	18337.3	1.33067	0.0863928	15.4025	1.57442e-53	5.24435e-52	18337.3	0.197576	0.0866601	2.27989	0.0226141	0.0375638
ABUW_RS05435		ABUW_1111	aldehyde dehydrogenase family protein	585	1002	906	613	311	485	607.642	852.985	882.092	1026.99	319.517	335.029	670.709	0.381725	0.18035	2.11658	0.0342956	0.0515884	670.709	1.5407	0.184109	8.36841	5.83996e-17	3.49469e-16	670.709	-1.15897	0.183853	-6.30379	2.90459e-10	1.20805e-09
ABUW_RS05440		ABUW_1112	Lrp/AsnC family transcriptional regulator	176	266	113	58	38	45	182.812	226.441	110.018	97.17	39.0407	31.0852	114.428	-0.976033	0.251756	-3.87689	0.000105798	0.00021364	114.428	1.58869	0.289602	5.48577	4.11673e-08	1.35095e-07	114.428	-2.56472	0.275268	-9.31717	1.19488e-20	1.00391e-19
ABUW_RS05445		ABUW_1113	alpha-keto acid decarboxylase family protein	130	236	381	246	40	62	135.032	200.903	370.946	412.135	41.0955	42.8285	200.49	1.21213	0.22813	5.31332	1.07644e-07	2.7211e-07	200.49	3.21625	0.259	12.4179	2.08872e-35	3.37422e-34	200.49	-2.00412	0.263452	-7.60713	2.80247e-14	1.59247e-13
ABUW_RS05450	aroP3	ABUW_1114	amino acid permease	97	102	155	112	117	148	100.754	86.8308	150.91	187.639	120.204	102.236	124.762	0.8436	0.245128	3.44147	0.000578556	0.00108721	124.762	0.60056	0.239997	2.50236	0.0123367	0.0209357	124.762	0.243041	0.245007	0.991973	0.321211	0.396666
ABUW_RS05455		ABUW_1115	substrate-binding domain-containing protein	396	467	1368	819	1353	1950	411.327	397.549	1331.9	1372.11	1390.05	1347.03	1041.66	1.74092	0.111839	15.5663	1.23364e-54	2.97656e-53	1041.66	-0.0180217	0.103603	-0.17395	0.861905	0.889926	1041.66	1.75894	0.110233	15.9566	2.56282e-57	9.9448e-56
ABUW_RS05460	pstC	ABUW_1116	phosphate ABC transporter permease subunit PstC	445	675	1332	807	1795	2606	462.223	574.615	1296.85	1352	1844.16	1800.18	1221.67	1.34899	0.132286	10.1975	2.03445e-24	1.35294e-23	1221.67	-0.461068	0.126887	-3.6337	0.000279384	0.000613894	1221.67	1.81006	0.130219	13.9001	6.32127e-44	1.47784e-42
ABUW_RS05465	pstA	ABUW_1117	phosphate ABC transporter permease PstA	431	568	1045	608	1242	1742	447.681	483.528	1017.42	1018.61	1276.01	1203.34	907.767	1.12695	0.117623	9.58106	9.60559e-22	5.6142e-21	907.767	-0.28324	0.111577	-2.53851	0.0111327	0.0191028	907.767	1.41019	0.114974	12.2653	1.39113e-34	2.36932e-33
ABUW_RS05470		ABUW_1118	phosphate ABC transporter ATP-binding protein	536	796	727	518	1098	1566	556.745	677.62	707.816	867.829	1128.07	1081.76	836.641	0.344627	0.15462	2.22886	0.0258232	0.0397866	836.641	-0.493235	0.15207	-3.24348	0.00118079	0.0023704	836.641	0.837862	0.151578	5.52758	3.2467e-08	1.13049e-07
ABUW_RS05475	sohB	ABUW_1119	protease SohB	15589	25881	8599	5807	2842	4289	16192.4	22032	8372.09	9728.73	2919.83	2962.76	10368	-1.0789	0.153687	-7.02012	2.21681e-12	7.63412e-12	10368	1.62111	0.154505	10.4922	9.37753e-26	9.64399e-25	10368	-2.70001	0.154179	-17.5122	1.15693e-68	6.04815e-67
ABUW_RS05480		ABUW_1120	BapA prefix-like domain-containing protein	10806	14335	2663	1858	4887	7224	11224.2	12203.1	2592.73	3112.79	5020.84	4990.21	6523.99	-2.0403	0.115464	-17.6704	7.09126e-70	3.06241e-68	6523.99	-0.813597	0.115873	-7.02147	2.19549e-12	1.00533e-11	6523.99	-1.2267	0.114144	-10.747	6.12366e-27	7.45937e-26
ABUW_RS05485		ABUW_1121	DUF2238 domain-containing protein	284	327	156	118	225	371	294.992	278.369	151.883	197.691	231.162	256.28	235.063	-0.731643	0.196082	-3.73131	0.000190485	0.000373818	235.063	-0.501347	0.196604	-2.55003	0.0107713	0.0185637	235.063	-0.230296	0.185196	-1.24352	0.213675	0.280429
ABUW_RS05490	purB	ABUW_1122	adenylosuccinate lyase	9202	11223	22545	14601	10006	15458	9558.16	9553.94	21950.1	24461.7	10280	10678.1	14413.7	1.27971	0.0919	13.9251	4.4613e-44	7.23808e-43	14413.7	1.14658	0.091804	12.4894	8.526e-36	1.41999e-34	14413.7	0.133134	0.0920408	1.44647	0.148045	0.203745
ABUW_RS05495	hflD	ABUW_1123	high frequency lysogenization protein HflD	682	793	1473	768	1060	1598	708.396	675.067	1434.13	1286.66	1089.03	1103.87	1049.53	0.979735	0.114848	8.53071	1.45449e-17	6.8605e-17	1049.53	0.314207	0.112168	2.80121	0.00509108	0.00920405	1049.53	0.665528	0.114024	5.83673	5.32344e-09	1.98194e-08
ABUW_RS05500	mnmA	ABUW_1124	tRNA 2-thiouridine(34) synthase MnmA	2641	3059	6595	4009	3174	4967	2743.22	2604.07	6420.97	6716.46	3260.93	3431.11	4196.13	1.29668	0.0898759	14.4275	3.47685e-47	6.51087e-46	4196.13	0.972231	0.0893113	10.8859	1.3461e-27	1.55421e-26	4196.13	0.324449	0.0901941	3.59723	0.000321623	0.000722739
ABUW_RS05505		ABUW_1125	NUDIX hydrolase	1342	1515	3095	1682	2647	3849	1393.94	1289.69	3013.33	2817.93	2719.49	2658.82	2315.53	1.12168	0.0994719	11.2763	1.71788e-29	1.48305e-28	2315.53	0.118135	0.0974371	1.21242	0.225351	0.287241	2315.53	1.00354	0.0987784	10.1595	3.00528e-24	3.10766e-23
ABUW_RS05510		ABUW_1126	gamma carbonic anhydrase family protein	1092	1577	2161	1358	1313	2132	1134.26	1342.47	2103.98	2275.12	1348.96	1472.75	1612.92	0.819772	0.125143	6.55066	5.72836e-11	1.80583e-10	1612.92	0.631837	0.124497	5.07513	3.87227e-07	1.14315e-06	1612.92	0.187935	0.125163	1.50152	0.13322	0.18565
ABUW_RS05515	dacC	ABUW_1127	D-alanyl-D-alanine carboxypeptidase PBP5/6	5794	7248	7631	4964	8843	13092	6018.25	6170.09	7429.63	8316.41	9085.18	9043.72	7677.22	0.36856	0.0934716	3.94301	8.04654e-05	0.000164425	7677.22	-0.204149	0.0931353	-2.19196	0.0283821	0.044755	7677.22	0.572709	0.0930634	6.15396	7.55712e-10	3.08514e-09
ABUW_RS05520		ABUW_1128	hypothetical protein	1919	2388	1987	1238	2331	3515	1993.27	2032.86	1934.57	2074.08	2394.84	2428.1	2142.95	-0.00845305	0.0943091	-0.0896313	0.92858	0.946945	2142.95	-0.268983	0.0936788	-2.87133	0.00408748	0.00750501	2142.95	0.26053	0.0926407	2.81226	0.00491949	0.00918045
ABUW_RS05525		ABUW_1129	hypothetical protein	434	593	400	269	1006	1545	450.798	504.81	389.445	450.668	1033.55	1067.26	649.422	-0.196211	0.141704	-1.38466	0.166158	0.216333	649.422	-1.33138	0.13739	-9.69048	3.3096e-22	2.73788e-21	649.422	1.13517	0.133033	8.53296	1.42655e-17	1.02668e-16
ABUW_RS05530	surE	ABUW_1130	5'/3'-nucleotidase SurE	1737	1979	3486	1766	3014	4371	1804.23	1684.69	3394.01	2958.66	3096.54	3019.41	2659.59	0.866971	0.109076	7.94832	1.8906e-15	7.73501e-15	2659.59	0.0568947	0.107824	0.527663	0.597733	0.661337	2659.59	0.810077	0.108436	7.47058	7.98447e-14	4.41315e-13
ABUW_RS05535		ABUW_1131	peptidoglycan DD-metalloendopeptidase family protein	3695	4349	3352	1853	3937	5942	3838.01	3702.23	3263.55	3104.41	4044.82	4104.63	3676.27	-0.242529	0.0869611	-2.78894	0.00528814	0.00900658	3676.27	-0.354928	0.0867203	-4.09279	4.26212e-05	0.000103501	3676.27	0.112399	0.0857434	1.31088	0.189899	0.253019
ABUW_RS05540		ABUW_1132	LysR family transcriptional regulator	8730	9962	7100	5002	4676	7161	9067.89	8480.47	6912.65	8380.07	4804.06	4946.69	7098.64	-0.199376	0.11689	-1.70568	0.0880682	0.122501	7098.64	0.648185	0.117193	5.53091	3.18575e-08	1.06023e-07	7098.64	-0.847561	0.116903	-7.25013	4.16369e-13	2.19912e-12
ABUW_RS05545		ABUW_1133	ATP-binding protein	14526	16396	5075	3173	4507	6540	15088.2	13957.6	4941.08	5315.87	4630.43	4517.71	8075.16	-1.5025	0.0922407	-16.2889	1.18313e-59	3.62056e-58	8075.16	0.164347	0.0929289	1.76852	0.0769741	0.110669	8075.16	-1.66685	0.0918462	-18.1482	1.32561e-73	7.67628e-72
ABUW_RS05550		ABUW_1134	MFS transporter	7751	8952	8023	4841	3991	5943	8051	7620.68	7811.29	8110.34	4100.3	4105.32	6633.15	0.0226163	0.0832564	0.271646	0.785894	0.830695	6633.15	0.955937	0.0838066	11.4065	3.8817e-30	5.1811e-29	6633.15	-0.933321	0.083525	-11.1741	5.45736e-29	7.31014e-28
ABUW_RS05555	gloA	ABUW_1135	lactoylglutathione lyase	2074	3088	2592	1711	1776	2598	2154.27	2628.76	2523.6	2866.51	1824.64	1794.65	2298.74	0.170241	0.13026	1.30693	0.191235	0.245585	2298.74	0.573286	0.130575	4.39048	1.13103e-05	2.89211e-05	2298.74	-0.403045	0.130195	-3.09569	0.00196352	0.00393123
ABUW_RS05560		ABUW_1136	bile acid:sodium symporter	1139	1352	1237	842	1871	2920	1183.08	1150.93	1204.36	1410.64	1922.24	2017.08	1481.39	0.159716	0.117887	1.35482	0.175474	0.227126	1481.39	-0.596138	0.116224	-5.12922	2.90945e-07	8.71216e-07	1481.39	0.755854	0.11534	6.55324	5.63018e-11	2.48441e-10
ABUW_RS05565	rpmE	ABUW_1137	50S ribosomal protein L31	6291	8411	21119	10862	8157	12897	6534.49	7160.13	20561.7	18197.6	8380.4	8909.02	11623.9	1.50107	0.10512	14.2795	2.93565e-46	5.2618e-45	11623.9	1.16479	0.104929	11.1008	1.24292e-28	1.52887e-27	11623.9	0.336273	0.105274	3.19427	0.00140183	0.00286923
ABUW_RS05570		ABUW_1138	EAL domain-containing protein	12716	16808	4984	3753	7594	11497	13208.2	14308.3	4852.48	6287.57	7801.98	7941.92	9066.74	-1.30594	0.13384	-9.75742	1.71457e-22	1.04937e-21	9066.74	-0.500418	0.133997	-3.73454	0.00018806	0.000422099	9066.74	-0.805519	0.13334	-6.04109	1.53075e-09	6.03322e-09
ABUW_RS05575		ABUW_1139	hypothetical protein	3394	3880	1710	1064	2364	3594	3525.36	3302.97	1664.88	1782.57	2428.74	2482.67	2531.2	-0.987812	0.096978	-10.1859	2.29128e-24	1.51838e-23	2531.2	-0.512968	0.0973637	-5.26857	1.37487e-07	4.28396e-07	2531.2	-0.474844	0.094741	-5.01203	5.386e-07	1.65493e-06
ABUW_RS05580	epmB	ABUW_1140	EF-P beta-lysylation protein EpmB	1734	1997	2904	1742	1385	2182	1801.11	1700.01	2827.37	2918.45	1422.93	1507.29	2029.53	0.714559	0.096576	7.39893	1.37284e-13	5.10611e-13	2029.53	0.969833	0.0968111	10.0178	1.27323e-23	1.15e-22	2029.53	-0.255273	0.0972482	-2.62497	0.00866573	0.0155249
ABUW_RS05585	efp	ABUW_1141	elongation factor P	26741	29249	39343	23338	18960	29205	27776	24899.1	38304.8	39099.2	19479.3	20174.3	28288.8	0.555323	0.0913255	6.0807	1.19658e-09	3.4619e-09	28288.8	0.964871	0.0913678	10.5603	4.55198e-26	4.78594e-25	28288.8	-0.409549	0.0913773	-4.48195	7.39643e-06	2.01886e-05
ABUW_RS05590		ABUW_1142	carbon starvation protein A	15598	25672	8043	6257	11201	16206	16201.7	21854.1	7830.76	10482.6	11507.8	11194.8	13178.6	-1.05585	0.173169	-6.0972	1.0794e-09	3.13978e-09	13178.6	-0.31049	0.173247	-1.79218	0.0731034	0.105831	13178.6	-0.745355	0.172962	-4.30937	1.63722e-05	4.25882e-05
ABUW_RS05595		ABUW_1143	YbdD/YjiX family protein	1307	2508	798	647	1104	1478	1357.59	2135.02	776.942	1083.95	1134.24	1020.98	1251.45	-0.912754	0.222754	-4.09759	4.1748e-05	8.76405e-05	1251.45	-0.215045	0.223351	-0.962815	0.335641	0.406092	1251.45	-0.697709	0.22129	-3.15292	0.00161646	0.00327644
ABUW_RS05600		ABUW_1144	tRNA-Val	2	5	0	0	4	14	2.07741	4.25641	0	0	4.10955	9.67095	3.35239	-3.76876	1.91298	-1.9701	0.0488269	0.071595	3.35239	-4.89329	1.86563	-2.62286	0.00871953	0.0152298	3.35239	1.12454	1.3059	0.861122	0.389171	0.468
ABUW_RS05605		ABUW_1145	LysR family transcriptional regulator	284	323	344	162	354	509	294.992	274.964	334.923	271.406	363.695	351.608	315.265	0.102382	0.170488	0.60052	0.548159	0.612429	315.265	-0.225646	0.167641	-1.34601	0.1783	0.235234	315.265	0.328028	0.164725	1.99137	0.0464406	0.072412
ABUW_RS05610		ABUW_1146	aminopeptidase P family protein	347	460	331	176	430	637	360.43	391.59	322.266	294.861	441.776	440.028	375.158	-0.280565	0.15057	-1.86335	0.0624133	0.0893807	375.158	-0.50866	0.148583	-3.4234	0.000618419	0.00130551	375.158	0.228096	0.142646	1.59903	0.109814	0.156391
ABUW_RS05615	betL_2	ABUW_1147	BCCT family transporter	245	322	220	138	290	434	254.483	274.113	214.195	231.198	297.942	299.799	261.955	-0.254392	0.169186	-1.50362	0.132679	0.177094	261.955	-0.430461	0.166975	-2.578	0.00993734	0.0172052	261.955	0.176069	0.159831	1.10159	0.270638	0.342414
ABUW_RS05620	betL_1	ABUW_1148	BCCT family transporter	670	731	669	324	642	939	695.932	622.287	651.346	542.812	659.583	648.644	636.767	-0.133904	0.14297	-0.93659	0.348969	0.416594	636.767	-0.123808	0.14251	-0.86877	0.384973	0.455959	636.767	-0.010096	0.13978	-0.0722279	0.942421	0.95717
ABUW_RS05625	nagG	ABUW_1149	aromatic ring-hydroxylating dioxygenase subunit alpha	95	125	82	46	109	162	98.6769	106.41	79.8362	77.0659	111.985	111.907	97.6468	-0.384952	0.255043	-1.50936	0.131206	0.17553	97.6468	-0.509699	0.251786	-2.02433	0.0429359	0.0654825	97.6468	0.124747	0.236641	0.527157	0.598084	0.672599
ABUW_RS05630		ABUW_1150	aldehyde dehydrogenase family protein	111	142	97	67	141	181	115.296	120.882	94.4404	112.248	144.862	125.032	118.793	-0.207262	0.242844	-0.853477	0.393395	0.461577	118.793	-0.393301	0.23929	-1.64361	0.100256	0.140336	118.793	0.186039	0.229097	0.812055	0.41676	0.49768
ABUW_RS05635		ABUW_1151	FAD-dependent oxidoreductase	112	143	112	64	131	179	116.335	121.733	109.045	107.222	134.588	123.65	118.762	-0.138243	0.231889	-0.596161	0.551068	0.614766	118.762	-0.250957	0.228925	-1.09624	0.272973	0.339061	118.762	0.112714	0.219747	0.512924	0.608004	0.680884
ABUW_RS05640		ABUW_1152	FAD-binding oxidoreductase	91	97	82	42	132	181	94.5221	82.5744	79.8362	70.3645	135.615	125.032	97.9906	-0.223107	0.26554	-0.840203	0.400794	0.469381	97.9906	-0.781183	0.257343	-3.03557	0.00240084	0.00458486	97.9906	0.558076	0.244342	2.284	0.0223717	0.0372103
ABUW_RS05645		ABUW_1153	ethanolamine utilization protein EutQ	54	79	70	30	68	90	56.09	67.2513	68.1528	50.2603	69.8623	62.1704	62.2979	-0.0399669	0.326588	-0.122377	0.9026	0.92496	62.2979	-0.129427	0.322872	-0.400861	0.688522	0.745998	62.2979	0.08946	0.312777	0.286019	0.774864	0.826463
ABUW_RS05650		ABUW_1154	hypothetical protein	44	58	58	25	75	137	45.703	49.3744	56.4695	41.8836	77.054	94.6371	60.8536	0.0715145	0.342949	0.208528	0.834816	0.869466	60.8536	-0.785661	0.327578	-2.39839	0.0164673	0.0271259	60.8536	0.857175	0.318098	2.69469	0.00704543	0.0127741
ABUW_RS05655		ABUW_1155	MarC family protein	35	32	27	22	43	77	36.3546	27.241	26.2875	36.8576	44.1776	53.1902	37.3514	-0.0317265	0.429337	-0.0738963	0.941093	0.955048	37.3514	-0.66016	0.414078	-1.59429	0.110871	0.153595	37.3514	0.628434	0.399117	1.57456	0.115358	0.163605
ABUW_RS05660	yddG	ABUW_1156	aromatic amino acid DMT transporter YddG	232	334	122	85	44	78	240.979	284.328	118.781	142.404	45.205	53.881	147.596	-1.02271	0.226472	-4.51584	6.30659e-06	1.4155e-05	147.596	1.37359	0.255176	5.38291	7.32917e-08	2.34783e-07	147.596	-2.3963	0.24181	-9.90983	3.77279e-23	3.68852e-22
ABUW_RS05665		ABUW_1157	DMT family transporter	134	159	78	31	68	102	139.186	135.354	75.9417	51.9357	69.8623	70.4598	90.4566	-1.06958	0.279657	-3.82463	0.000130969	0.00026166	90.4566	-0.102152	0.289193	-0.353233	0.723914	0.773435	90.4566	-0.967432	0.265281	-3.64681	0.000265513	0.000602769
ABUW_RS05670		ABUW_1158	type II toxin-antitoxin system Phd/YefM family antitoxin	135	140	33	16	64	89	140.225	119.179	32.1292	26.8055	65.7528	61.4796	74.2619	-2.11404	0.326572	-6.47343	9.58028e-11	2.97036e-10	74.2619	-1.0856	0.336113	-3.22986	0.00123849	0.0024783	74.2619	-1.02844	0.27657	-3.71856	0.000200365	0.000463822
ABUW_RS05675		ABUW_1159	TetR/AcrR family transcriptional regulator	418	695	156	86	19	40	434.178	591.641	151.883	144.08	19.5204	27.6313	228.156	-1.79202	0.22689	-7.89817	2.83034e-15	1.15047e-14	228.156	2.62208	0.292842	8.95391	3.43118e-19	2.32702e-18	228.156	-4.4141	0.280323	-15.7465	7.26284e-56	2.55489e-54
ABUW_RS05680		ABUW_1161	hypothetical protein	125	126	59	24	90	134	129.838	107.262	57.4431	40.2083	92.4648	92.5648	86.6301	-1.24297	0.298609	-4.16255	3.14717e-05	6.68885e-05	86.6301	-0.888477	0.30073	-2.9544	0.00313279	0.0058812	86.6301	-0.354498	0.268568	-1.31995	0.18685	0.249487
ABUW_RS05685		ABUW_1162	hypothetical protein	1260	1213	678	335	744	1140	1308.77	1032.61	660.109	561.24	764.376	787.492	852.432	-0.932295	0.156522	-5.9563	2.58005e-09	7.30174e-09	852.432	-0.340583	0.157501	-2.16241	0.0305864	0.0479697	852.432	-0.591712	0.153054	-3.86604	0.000110616	0.000262854
ABUW_RS05690		ABUW_1163	TetR/AcrR family transcriptional regulator	21	29	44	18	20	47	21.8128	24.6872	42.8389	30.1562	20.5477	32.4668	28.7516	0.66931	0.476988	1.4032	0.160557	0.20962	28.7516	0.463871	0.467273	0.992718	0.320848	0.391465	28.7516	0.20544	0.473362	0.434001	0.664287	0.731318
ABUW_RS05695		ABUW_1165	pirin family protein	256	336	238	156	187	309	265.908	286.031	231.72	261.354	192.121	213.452	241.764	-0.171715	0.176745	-0.971543	0.331278	0.397365	241.764	0.269887	0.178982	1.5079	0.131581	0.179771	241.764	-0.441602	0.173489	-2.54543	0.0109145	0.0191525
ABUW_RS05700		ABUW_1166	threo-3-hydroxy-L-aspartate ammonia-lyase	832	948	339	222	330	516	864.202	807.015	330.054	371.927	339.038	356.444	511.447	-1.25878	0.139651	-9.01378	1.99066e-19	1.03207e-18	511.447	0.00349915	0.144459	0.0242225	0.980675	0.985124	511.447	-1.26228	0.134881	-9.35846	8.09055e-21	6.9527e-20
ABUW_RS05705		ABUW_1167	PAS domain-containing protein	635	655	426	251	438	658	659.577	557.59	414.759	420.512	449.996	454.535	492.828	-0.541989	0.145706	-3.71975	0.000199422	0.000390747	492.828	-0.115958	0.146889	-0.789425	0.429863	0.501552	492.828	-0.426031	0.141267	-3.01579	0.0025631	0.00502475
ABUW_RS05710	bauF	ABUW_1168	acinetobactin utilization protein BauF	561	514	289	93	176	295	582.713	437.559	281.374	155.807	180.82	203.781	307.009	-1.20332	0.265487	-4.53249	5.82927e-06	1.31307e-05	307.009	0.200833	0.270507	0.742433	0.457825	0.529417	307.009	-1.40415	0.26258	-5.34751	8.917e-08	2.9755e-07
ABUW_RS05715	basA	ABUW_1169	L-threonine--[L-threonine-carrier protein] ligase	709	771	351	176	257	372	736.441	656.338	341.738	294.861	264.038	256.971	425.065	-1.11922	0.152838	-7.3229	2.42663e-13	8.91106e-13	425.065	0.299307	0.159203	1.88003	0.0601041	0.0889626	425.065	-1.41852	0.150176	-9.44576	3.52835e-21	3.09574e-20
ABUW_RS05720	basB	ABUW_1170	pre-acinetobactin synthase	2327	2204	2406	1621	228	346	2417.06	1876.23	2342.51	2715.73	234.244	239.011	1637.46	0.235924	0.149515	1.57792	0.114583	0.155645	1637.46	3.41583	0.16011	21.3343	5.45274e-101	6.41379e-99	1637.46	-3.17991	0.159843	-19.894	4.58625e-88	4.01457e-86
ABUW_RS05725	bauD	ABUW_1173	iron(III)-acinetobactin ABC transporter, membrane subunit BauD	79	92	205	117	23	39	82.0576	78.3179	199.59	196.015	23.6299	26.9405	101.092	1.30478	0.242234	5.38647	7.18533e-08	1.83983e-07	101.092	2.95682	0.284005	10.4112	2.20495e-25	2.2191e-24	101.092	-1.65204	0.293344	-5.63174	1.78403e-08	6.365e-08
ABUW_RS05730	bauC	ABUW_1174	iron(III)-acinetobactin ABC transporter, membrane subunit BauC	77	144	199	145	38	46	79.9802	122.585	193.749	242.925	39.0407	31.776	118.343	1.09388	0.280796	3.89564	9.79402e-05	0.000198304	118.343	2.63019	0.306997	8.56746	1.05793e-17	6.59278e-17	118.343	-1.5363	0.312438	-4.91715	8.78115e-07	2.63574e-06
ABUW_RS05735	bauE	ABUW_1175	iron(III)-acinetobactin ABC transporter, ATP-binding protein	450	402	611	393	81	100	467.417	342.215	594.877	658.41	83.2184	69.0782	369.203	0.630957	0.191272	3.29874	0.000971189	0.00178407	369.203	3.04962	0.213993	14.251	4.41717e-46	1.10107e-44	369.203	-2.41866	0.214568	-11.2722	1.7998e-29	2.47243e-28
ABUW_RS05740	bauB	ABUW_1176	iron(III)-acinetobactin ABC transporter, substrate-binding lipoprotein	1289	1277	1532	1143	254	361	1338.89	1087.09	1491.57	1914.92	260.956	249.372	1057.13	0.487709	0.162296	3.00506	0.00265526	0.00465723	1057.13	2.73728	0.170313	16.072	4.00817e-58	1.53947e-56	1057.13	-2.24957	0.170323	-13.2076	7.92615e-40	1.61265e-38
ABUW_RS05745	bauA	ABUW_1177	acinetobactin outer membrane receptor	3131	3303	3477	2601	686	916	3252.18	2811.78	3385.25	4357.57	704.788	632.756	2524.06	0.351358	0.148779	2.36162	0.0181954	0.028752	2524.06	2.53342	0.15213	16.653	2.87755e-62	1.20345e-60	2524.06	-2.18206	0.152027	-14.3531	1.01853e-46	2.64397e-45
ABUW_RS05750	basC	ABUW_1178	histamine N-monooxygenase	407	525	377	238	163	249	422.753	446.923	367.052	398.732	167.464	172.005	329.155	-0.189168	0.149987	-1.26122	0.207229	0.263338	329.155	1.16742	0.159451	7.32149	2.45238e-13	1.18041e-12	329.155	-1.35658	0.155386	-8.73042	2.53736e-18	1.90251e-17
ABUW_RS05755	basD	ABUW_1179	acinetobactin non-ribosomal peptide synthetase subunit BasD	973	1011	1013	519	281	438	1010.66	860.646	986.269	869.504	288.696	302.563	719.723	-0.00716868	0.139311	-0.0514581	0.958961	0.969261	719.723	1.652	0.146105	11.3069	1.21279e-29	1.57957e-28	719.723	-1.65917	0.144677	-11.4681	1.90763e-30	2.74058e-29
ABUW_RS05760	basE	ABUW_1180	(2,3-dihydroxybenzoyl)adenylate synthase	758	676	446	241	133	221	787.338	575.467	434.231	403.758	136.642	152.663	415.016	-0.697147	0.18671	-3.73384	0.000188579	0.000370273	415.016	1.53229	0.19877	7.70887	1.26937e-14	6.56883e-14	415.016	-2.22944	0.194192	-11.4806	1.65163e-30	2.38189e-29
ABUW_RS05765	basF	ABUW_1181	acinetobactin biosynthesis bifunctional isochorismatase/aryl carrier protein BasF	457	431	313	185	76	119	474.688	366.903	304.741	309.939	78.0814	82.2031	269.426	-0.45146	0.187296	-2.41041	0.0159348	0.0253395	269.426	1.93523	0.209009	9.25905	2.06258e-20	1.51632e-19	269.426	-2.38669	0.203989	-11.7001	1.27315e-31	1.89412e-30
ABUW_RS05770	basG	ABUW_1182	acinetobactin biosynthesis histidine decarboxylase	316	376	217	130	85	143	328.231	320.082	211.274	217.795	87.3279	98.7818	210.582	-0.597222	0.177821	-3.35856	0.000783499	0.0014549	210.582	1.19493	0.194878	6.13168	8.6954e-10	3.30601e-09	210.582	-1.79215	0.186377	-9.61573	6.86184e-22	6.23864e-21
ABUW_RS05780	barA	ABUW_1184	acinetobactin ABC exporter, membrane/ATP-binding subunit BarA	792	1038	698	394	377	599	822.654	883.631	679.581	660.086	387.325	413.778	641.176	-0.348389	0.123227	-2.82722	0.00469542	0.00804074	641.176	0.740709	0.127434	5.81247	6.15586e-09	2.18385e-08	641.176	-1.0891	0.123979	-8.78452	1.57027e-18	1.18684e-17
ABUW_RS05785	barB	ABUW_1185	acinetobactin ABC exporter, membrane/ATP-binding subunit BarB	676	879	572	333	324	485	702.164	748.277	556.906	557.89	332.873	335.029	538.857	-0.380641	0.126041	-3.01999	0.00252787	0.00445038	538.857	0.738692	0.131067	5.63599	1.74057e-08	5.94511e-08	538.857	-1.11933	0.12692	-8.8192	1.15281e-18	8.83746e-18
ABUW_RS05790	basH	ABUW_1186	acinetobactin biosynthesis thioesterase	223	232	140	79	95	155	231.631	197.497	136.306	132.352	97.6018	107.071	150.41	-0.670824	0.213938	-3.1356	0.00171503	0.00305797	150.41	0.390002	0.223106	1.74805	0.0804547	0.114796	150.41	-1.06083	0.210707	-5.03461	4.78834e-07	1.47732e-06
ABUW_RS05795	basI	ABUW_1187	acinetobactin biosynthesis phosphopantetheinyl transferase	30	53	60	32	46	69	31.1611	45.1179	58.4167	53.611	47.2598	47.664	47.2051	0.550662	0.366144	1.50395	0.132594	0.177043	47.2051	0.244643	0.356589	0.686063	0.492673	0.562287	47.2051	0.30602	0.358882	0.852704	0.393823	0.472387
ABUW_RS05800	basJ	ABUW_1188	acinetobactin biosynthesis isochorismate synthase	1033	1149	305	167	215	279	1072.98	978.123	296.952	279.783	220.888	192.728	506.909	-1.82548	0.147158	-12.405	2.45635e-35	2.75991e-34	506.909	0.490617	0.158056	3.10407	0.00190881	0.00371538	506.909	-2.3161	0.145941	-15.8701	1.02115e-56	3.80554e-55
ABUW_RS05805		ABUW_1189	murein L,D-transpeptidase	15143	17776	16092	9672	15301	23206	15729.1	15132.4	15667.4	16203.9	15720	16030.3	15747.2	0.0463274	0.0783734	0.591112	0.554446	0.617801	15747.2	0.00525434	0.0783259	0.067083	0.946516	0.958226	15747.2	0.0410731	0.0781814	0.525356	0.599335	0.673403
ABUW_RS05810		ABUW_1190	uroporphyrinogen decarboxylase	2210	2497	3682	2190	3672	5442	2295.54	2125.65	3584.84	3669	3772.57	3759.24	3201.14	0.714487	0.0911503	7.83857	4.55717e-15	1.8287e-14	3201.14	-0.0546282	0.0900036	-0.606956	0.54388	0.612374	3201.14	0.769116	0.0903745	8.51032	1.73458e-17	1.24361e-16
ABUW_RS05815		ABUW_1191	DUF817 family protein	199	236	378	187	302	502	206.702	200.903	368.025	313.289	310.271	346.773	290.994	0.750133	0.173821	4.31554	1.59211e-05	3.454e-05	290.994	0.0575141	0.167617	0.343129	0.731501	0.779987	290.994	0.692618	0.170183	4.06984	4.70451e-05	0.00011696
ABUW_RS05820		ABUW_1192	DUF3015 family protein	75542	91552	23250	18180	37452	53086	78465.8	77936.6	22636.5	30457.8	38477.7	36670.9	47440.9	-1.55893	0.140706	-11.0793	1.58065e-28	1.31047e-27	47440.9	-0.501468	0.140746	-3.56293	0.000366737	0.000794245	47440.9	-1.05746	0.140606	-7.52073	5.44733e-14	3.04662e-13
ABUW_RS05825		ABUW_1193	DUF4105 domain-containing protein	5548	5973	2257	1600	4281	6158	5762.73	5084.71	2197.44	2680.55	4398.24	4253.84	4062.92	-1.15539	0.126853	-9.10807	8.38569e-20	4.43934e-19	4062.92	-0.829238	0.126953	-6.53187	6.49525e-11	2.68366e-10	4062.92	-0.326153	0.125439	-2.6001	0.00931976	0.0165939
ABUW_RS05830	adc-26	ABUW_1194	class C extended-spectrum beta-lactamase ADC-26	2570	2852	1402	869	2096	3299	2669.47	2427.86	1365	1455.87	2153.4	2278.89	2058.42	-0.855137	0.106167	-8.05465	7.97059e-16	3.35585e-15	2058.42	-0.654541	0.106244	-6.16074	7.24053e-10	2.77812e-09	2058.42	-0.200596	0.103471	-1.93867	0.0525411	0.0810179
ABUW_RS05835	folE	ABUW_1195	GTP cyclohydrolase I FolE	503	723	2635	1460	767	1264	522.468	615.477	2565.47	2446	788.006	873.149	1301.76	2.13712	0.126036	16.9564	1.72556e-64	6.24521e-63	1301.76	1.59175	0.123419	12.8972	4.66944e-38	8.57356e-37	1301.76	0.545367	0.128092	4.25763	2.06606e-05	5.31193e-05
ABUW_RS05840	xdhA	ABUW_1196	xanthine dehydrogenase small subunit	224	368	137	80	218	291	232.67	313.272	133.385	134.028	223.97	201.018	206.39	-1.03363	0.220148	-4.69516	2.66392e-06	6.12148e-06	206.39	-0.665719	0.221499	-3.00552	0.00265129	0.00502744	206.39	-0.36791	0.206415	-1.78238	0.0746873	0.111248
ABUW_RS05845	xdhB	ABUW_1197	xanthine dehydrogenase molybdopterin binding subunit	543	875	311	232	464	660	564.016	744.872	302.793	388.68	476.708	455.916	488.831	-0.932348	0.189146	-4.92926	8.25434e-07	1.98273e-06	488.831	-0.440886	0.190228	-2.31768	0.0204668	0.0330799	488.831	-0.491462	0.183659	-2.67595	0.00745185	0.013485
ABUW_RS05850	xdhC	ABUW_1198	xanthine dehydrogenase accessory protein XdhC	112	166	164	75	202	278	116.335	141.313	159.672	125.651	207.532	192.037	157.09	0.158808	0.22995	0.690618	0.489805	0.55783	157.09	-0.467932	0.223012	-2.09824	0.0358843	0.0554468	157.09	0.62674	0.219089	2.86066	0.00422762	0.00799636
ABUW_RS05855		ABUW_1199	Smr/MutS family protein	1002	1305	2234	1338	1328	2042	1040.78	1110.92	2175.05	2241.61	1364.37	1410.58	1557.22	1.03591	0.0999332	10.366	3.54104e-25	2.46367e-24	1557.22	0.669132	0.0985672	6.78859	1.13234e-11	4.92162e-11	1557.22	0.366774	0.100043	3.66616	0.000246221	0.000563732
ABUW_RS05860	trpC	ABUW_1200	indole-3-glycerol phosphate synthase TrpC	1320	1635	2494	1511	2249	3257	1371.09	1391.85	2428.19	2531.45	2310.59	2249.88	2047.17	0.842809	0.0927074	9.09106	9.80786e-20	5.16319e-19	2047.17	0.120366	0.0909656	1.32321	0.185767	0.243803	2047.17	0.722443	0.0918384	7.86645	3.64841e-15	2.2221e-14
ABUW_RS05865	trpD	ABUW_1201	anthranilate phosphoribosyltransferase	1758	2040	3783	2174	3834	5722	1826.04	1736.62	3683.17	3642.2	3939	3952.65	3129.95	1.04067	0.0875486	11.8868	1.38689e-32	1.38836e-31	3129.95	-0.107242	0.0856696	-1.25181	0.210639	0.271151	3129.95	1.14791	0.0867016	13.2398	5.16926e-40	1.06907e-38
ABUW_RS05870		ABUW_1202	TonB-dependent receptor	558	682	237	141	367	568	579.597	580.574	230.746	236.224	377.051	392.364	399.426	-1.31502	0.145993	-9.00741	2.10981e-19	1.09084e-18	399.426	-0.723903	0.148059	-4.8893	1.01196e-06	2.85534e-06	399.426	-0.591119	0.133762	-4.41919	9.90718e-06	2.65036e-05
ABUW_RS05880		ABUW_1204	gamma-glutamyl-gamma-aminobutyrate hydrolase family protein	1336	1436	2582	1683	2158	3135	1387.71	1222.44	2513.87	2819.61	2217.1	2165.6	2054.39	1.03021	0.115147	8.94692	3.65529e-19	1.86936e-18	2054.39	0.281724	0.113634	2.47922	0.0131669	0.0222244	2054.39	0.748489	0.114679	6.52681	6.71844e-11	2.94391e-10
ABUW_RS05885		ABUW_1205	aminopeptidase P family protein	9116	11078	2831	1707	7293	10601	9468.83	9430.5	2756.3	2859.81	7492.73	7322.98	6555.19	-1.75167	0.081496	-21.4939	1.77592e-102	2.19068e-100	6555.19	-1.40035	0.0815971	-17.1617	5.13807e-66	2.41746e-64	6555.19	-0.351321	0.0792196	-4.43478	9.21669e-06	2.4762e-05
ABUW_RS05890		ABUW_1206	peptide MFS transporter	4211	5332	748	429	3805	5632	4373.98	4539.04	728.262	718.723	3909.21	3890.48	3026.62	-2.62213	0.0947503	-27.6741	1.43183e-168	5.98822e-166	3026.62	-2.42943	0.0947935	-25.6287	7.31325e-145	1.61924e-142	3026.62	-0.192698	0.0857313	-2.2477	0.0245953	0.0406217
ABUW_RS05895	glnA	ABUW_1207	type I glutamate--ammonia ligase	22096	30623	26050	17348	24174	36672	22951.2	26068.8	25362.6	29063.9	24836.1	25332.4	25602.5	0.150662	0.110324	1.36563	0.172055	0.223085	25602.5	0.117297	0.110303	1.0634	0.287601	0.355511	25602.5	0.0333649	0.110256	0.302614	0.762184	0.816409
ABUW_RS05900	ubiC	ABUW_1208	chorismate lyase	425	430	663	306	995	1417	441.449	366.051	645.505	512.655	1022.25	978.838	661.125	0.530533	0.163122	3.25237	0.00114447	0.00208307	661.125	-0.780695	0.158318	-4.93119	8.17321e-07	2.3306e-06	661.125	1.31123	0.158626	8.26616	1.38343e-16	9.2491e-16
ABUW_RS05905	ubiA	ABUW_1209	4-hydroxybenzoate nonaprenyltransferase	1421	1461	1553	986	1601	2499	1476	1243.72	1512.02	1651.89	1644.85	1726.26	1542.46	0.217518	0.124603	1.74569	0.080864	0.113065	1542.46	-0.0938796	0.123821	-0.758191	0.448337	0.521006	1542.46	0.311398	0.123244	2.52668	0.0115145	0.0201116
ABUW_RS05910	lipH	ABUW_1210	triacylglycerol lipase LipH	4762	6668	873	706	4678	6832	4946.31	5676.35	849.963	1182.79	4806.12	4719.42	3696.83	-2.39238	0.15726	-15.2129	2.90199e-52	6.35064e-51	3696.83	-2.23492	0.157268	-14.2109	7.8404e-46	1.92884e-44	3696.83	-0.157467	0.153512	-1.02577	0.305002	0.378887
ABUW_RS05915		ABUW_1211	hypothetical chaperone protein	79	76	102	44	256	336	82.0576	64.6974	99.3084	73.7152	263.011	232.103	135.815	0.267637	0.268064	0.998406	0.318082	0.382879	135.815	-1.49069	0.249086	-5.98465	2.16862e-09	8.01048e-09	135.815	1.75833	0.245446	7.1638	7.84732e-13	4.02965e-12
ABUW_RS05920		ABUW_1212	DUF2726 domain-containing protein	47	43	154	83	153	202	48.8191	36.6051	149.936	139.054	157.19	139.538	111.857	1.77363	0.272066	6.5191	7.07307e-11	2.21674e-10	111.857	-0.0298313	0.238604	-0.125024	0.900504	0.91981	111.857	1.80346	0.265913	6.78215	1.18402e-11	5.57081e-11
ABUW_RS05925		ABUW_1213	tRNA-Asn	0	2	6	4	4	4	0	1.70256	5.84167	6.70138	4.10955	2.76313	3.51972	2.77846	1.51432	1.83479	0.0665361	0.094542	3.51972	0.879121	1.21602	0.722952	0.469709	0.540999	3.51972	1.89934	1.52874	1.24242	0.214083	0.280867
ABUW_RS05930		ABUW_1214	tRNA-Asn	14	18	31	12	30	45	14.5419	15.3231	30.182	20.1041	30.8216	31.0852	23.6763	0.781396	0.518549	1.50689	0.131839	0.17616	23.6763	-0.268842	0.481648	-0.558172	0.576727	0.640543	23.6763	1.05024	0.495364	2.12013	0.0339947	0.0546587
ABUW_RS05935		ABUW_1215	tRNA-Asn	5	10	7	9	8	24	5.19352	8.51282	6.81528	15.0781	8.2191	16.5788	10.0663	0.607524	0.843294	0.720417	0.471268	0.538837	10.0663	-0.257322	0.799896	-0.321695	0.747684	0.793791	10.0663	0.864846	0.808755	1.06935	0.28491	0.357586
ABUW_RS05940		ABUW_1216	superoxide dismutase	22910	28009	27789	17684	22406	33968	23796.7	23843.6	27055.7	29626.8	23019.6	23464.5	25134.5	0.25049	0.0855389	2.92837	0.00340739	0.00591558	25134.5	0.285907	0.0855224	3.34306	0.000828592	0.00170988	25134.5	-0.0354166	0.0854796	-0.414329	0.678634	0.74304
ABUW_RS05945		ABUW_1217	Nif3-like dinuclear metal center hexameric protein	1868	2447	1403	905	1713	2765	1940.3	2083.09	1365.98	1516.19	1759.91	1910.01	1762.58	-0.484615	0.111792	-4.33498	1.45771e-05	3.17709e-05	1762.58	-0.352479	0.111778	-3.15337	0.00161399	0.00318065	1762.58	-0.132136	0.109701	-1.20451	0.228391	0.29705
ABUW_RS05950		ABUW_1218	trypsin-like peptidase domain-containing protein	5064	6219	4713	3032	5004	7561	5260	5294.12	4588.63	5079.65	5141.05	5223	5097.74	-0.12779	0.0919903	-1.38917	0.16478	0.214762	5097.74	-0.101644	0.0919139	-1.10586	0.268789	0.334502	5097.74	-0.0261468	0.0913805	-0.286131	0.774778	0.826463
ABUW_RS05955		ABUW_1219	multifunctional CCA addition/repair protein	2672	3010	2414	1432	3179	4511	2775.42	2562.36	2350.3	2399.09	3266.06	3116.12	2744.89	-0.168512	0.09578	-1.75936	0.0785161	0.11011	2744.89	-0.426369	0.0953156	-4.47323	7.70469e-06	2.00973e-05	2744.89	0.257857	0.0942219	2.7367	0.00620593	0.011367
ABUW_RS05960		ABUW_1220	NADP-dependent malic enzyme	32634	39082	39829	24002	40462	60838	33897.1	33269.8	38778	40211.6	41570.1	42025.8	38292.1	0.233841	0.074912	3.12154	0.00179905	0.00320172	38292.1	-0.0818677	0.0748592	-1.09362	0.274121	0.340126	38292.1	0.315709	0.0748219	4.21947	2.44876e-05	6.25739e-05
ABUW_RS05965		ABUW_1221	EAL domain-containing protein	1941	2355	1830	872	1484	2347	2016.12	2004.77	1781.71	1460.9	1524.64	1621.27	1734.9	-0.306273	0.124094	-2.46808	0.0135841	0.0218227	1734.9	0.0470916	0.124406	0.378531	0.705036	0.759301	1734.9	-0.353365	0.122981	-2.87332	0.00406182	0.00770211
ABUW_RS05970		ABUW_1222	16S rRNA (uracil(1498)-N(3))-methyltransferase	754	856	1357	886	641	966	783.183	728.697	1321.19	1484.36	658.555	667.295	940.546	0.889709	0.119186	7.46488	8.33731e-14	3.1319e-13	940.546	1.07787	0.119351	9.0311	1.69949e-19	1.17589e-18	940.546	-0.188158	0.120703	-1.55886	0.11903	0.168368
ABUW_RS05975	metF	ABUW_1223	methylenetetrahydrofolate reductase [NAD(P)H]	3215	3924	5263	3797	2298	3606	3339.43	3340.43	5124.12	6361.28	2360.94	2490.96	3836.19	0.780615	0.123822	6.30435	2.89411e-10	8.70082e-10	3836.19	1.24153	0.124118	10.0028	1.48141e-23	1.33079e-22	3836.19	-0.460912	0.124338	-3.70693	0.000209784	0.00048384
ABUW_RS05980		ABUW_1224	adenosylhomocysteinase	18668	19658	39021	25620	10579	15270	19390.5	16734.5	37991.3	42922.3	10868.7	10548.2	23075.9	1.16335	0.112067	10.3809	3.03057e-25	2.12027e-24	23075.9	1.91756	0.112196	17.0911	1.72808e-65	7.56337e-64	23075.9	-0.754209	0.112287	-6.7168	1.85756e-11	8.54749e-11
ABUW_RS05985		ABUW_1225	peptidase C39	174	176	245	146	268	418	180.735	149.826	238.535	244.6	275.34	288.747	229.63	0.550468	0.186837	2.94625	0.00321652	0.0055999	229.63	-0.226497	0.179164	-1.26419	0.206163	0.266391	229.63	0.776964	0.180189	4.31193	1.61833e-05	4.21842e-05
ABUW_RS05990		ABUW_1226	carboxymuconolactone decarboxylase family protein	329	451	261	174	424	594	341.734	383.928	254.113	291.51	435.612	410.325	352.87	-0.422469	0.16273	-2.59613	0.00942793	0.0155359	352.87	-0.640312	0.160876	-3.98016	6.88697e-05	0.000163343	352.87	0.217843	0.153696	1.41736	0.156377	0.213726
ABUW_RS05995		ABUW_1227	acyl-CoA dehydrogenase	1323	1932	507	312	777	1272	1374.21	1644.68	493.621	522.708	798.28	878.675	952.028	-1.57433	0.140124	-11.2353	2.73651e-29	2.34096e-28	952.028	-0.726776	0.141578	-5.13338	2.84584e-07	8.54887e-07	952.028	-0.847554	0.134258	-6.31288	2.73887e-10	1.14418e-09
ABUW_RS06000	lipA	ABUW_1228	lipoyl synthase	8719	9724	15021	9513	8733	13061	9056.46	8277.87	14624.6	15937.6	8972.17	9022.3	10981.8	0.817947	0.094676	8.63943	5.64926e-18	2.70877e-17	10981.8	0.763845	0.0946011	8.07437	6.78242e-16	3.7598e-15	10981.8	0.0541021	0.0947245	0.571152	0.567897	0.645205
ABUW_RS06005	sthA	ABUW_1229	Si-specific NAD(P)(+) transhydrogenase	7095	10525	8619	5872	8083	12602	7369.61	8959.74	8391.56	9837.62	8304.37	8705.24	8594.69	0.158046	0.130327	1.21269	0.225248	0.282989	8594.69	0.0992786	0.130268	0.762111	0.445994	0.518764	8594.69	0.0587674	0.13015	0.451536	0.651604	0.720093
ABUW_RS06015		ABUW_1231	MFS transporter	486	584	402	264	705	1081	504.81	497.149	391.392	442.291	724.308	746.735	551.114	-0.272868	0.135392	-2.01538	0.0438644	0.0648745	551.114	-0.827809	0.132589	-6.24343	4.2809e-10	1.67151e-09	551.114	0.554941	0.127642	4.34764	1.37607e-05	3.61952e-05
ABUW_RS06020		ABUW_1232	MFS transporter	70	86	82	50	107	148	72.7093	73.2102	79.8362	83.7672	109.93	102.236	86.9482	0.160773	0.269106	0.597434	0.550218	0.614546	86.9482	-0.376147	0.259508	-1.44946	0.147209	0.197891	86.9482	0.536919	0.253766	2.1158	0.0343617	0.0551545
ABUW_RS06025		ABUW_1233	OmpW family protein	142	167	652	375	269	407	147.496	142.164	634.795	628.254	276.367	281.148	351.704	2.12617	0.155	13.7172	8.00928e-43	1.23049e-41	351.704	1.17955	0.142932	8.25253	1.55073e-16	8.95238e-16	351.704	0.94662	0.158261	5.9814	2.21222e-09	8.53154e-09
ABUW_RS06030	map	ABUW_1234	type I methionyl aminopeptidase	3061	4062	3758	2320	4833	7416	3179.47	3457.91	3658.83	3886.8	4965.36	5122.84	4045.2	0.183703	0.0950071	1.93357	0.0531659	0.0773546	4045.2	-0.420063	0.0943782	-4.45084	8.55336e-06	2.21728e-05	4045.2	0.603766	0.0940201	6.42166	1.34794e-10	5.72647e-10
ABUW_RS06035	rpsB	ABUW_1235	30S ribosomal protein S2	63502	66773	152640	97457	56230	86594	65959.8	56842.7	148612	163274	57770	59817.6	92046	1.34468	0.10759	12.4982	7.63746e-36	8.92776e-35	92046	1.40724	0.107586	13.0801	4.27747e-39	8.20419e-38	92046	-0.0625614	0.10762	-0.581319	0.561025	0.637976
ABUW_RS06040		ABUW_1236	elongation factor Ts	28679	39085	65388	45516	28267	42630	29789	33272.4	63662.5	76255	29041.2	29448	43578	1.14961	0.116791	9.84331	7.3259e-23	4.52786e-22	43578	1.25823	0.116789	10.7735	4.59034e-27	5.12701e-26	43578	-0.108613	0.116838	-0.929607	0.352574	0.430275
ABUW_RS06045		ABUW_1237	DUF3465 domain-containing protein	236	199	440	242	927	1379	245.134	169.405	428.389	405.433	952.388	952.588	525.556	1.01746	0.183722	5.53804	3.05869e-08	8.04537e-08	525.556	-1.18982	0.173016	-6.87692	6.11601e-12	2.7147e-11	525.556	2.20728	0.177302	12.4493	1.41164e-35	2.47135e-34
ABUW_RS06050		ABUW_1238	AraC family transcriptional regulator	337	342	253	131	581	829	350.043	291.138	246.324	219.47	596.912	572.658	379.424	-0.449784	0.169514	-2.65337	0.00796919	0.0132726	379.424	-1.31928	0.164893	-8.0008	1.23612e-15	6.75292e-15	379.424	0.869495	0.156605	5.55214	2.82187e-08	9.88969e-08
ABUW_RS06055		ABUW_1239	AzlC family ABC transporter permease	83	85	70	48	114	145	86.2124	72.359	68.1528	80.4165	117.122	100.163	87.4044	-0.103397	0.284113	-0.363928	0.715912	0.768814	87.4044	-0.55653	0.276592	-2.0121	0.0442097	0.0672889	87.4044	0.453134	0.265958	1.70378	0.088423	0.129002
ABUW_RS06060		ABUW_1240	AzlD domain-containing protein	6	11	8	4	17	22	6.23222	9.3641	7.7889	6.70138	17.4656	15.1972	10.4582	-0.103246	0.789762	-0.13073	0.895989	0.919689	10.4582	-1.15205	0.744072	-1.54831	0.121548	0.167034	10.4582	1.04881	0.705023	1.48762	0.13685	0.190286
ABUW_RS06065		ABUW_1241	DUF962 domain-containing protein	203	263	123	74	274	414	210.857	223.887	119.754	123.976	281.504	285.984	207.66	-0.839542	0.192456	-4.36226	1.28725e-05	2.81699e-05	207.66	-1.2232	0.188824	-6.47801	9.29395e-11	3.78188e-10	207.66	0.383662	0.170973	2.24399	0.0248331	0.0409784
ABUW_RS06070		ABUW_1242	septal ring lytic transglycosylase RlpA family protein	2037	2588	3197	1805	17785	26150	2115.84	2203.12	3112.64	3024	18272.1	18064	7798.6	0.507091	0.084452	6.00449	1.91939e-09	5.47733e-09	7798.6	-2.56516	0.0820159	-31.2764	9.77716e-215	9.20031e-212	7798.6	3.07225	0.0820749	37.4323	1.16585e-306	1.09707e-303
ABUW_RS06075	mltB	ABUW_1243	lytic murein transglycosylase B	3311	3896	3455	1998	5000	7471	3439.15	3316.59	3363.83	3347.34	5136.94	5160.83	3960.78	-0.0092205	0.0833769	-0.110588	0.911943	0.932506	3960.78	-0.617621	0.0826683	-7.47108	7.95379e-14	3.97584e-13	3960.78	0.608401	0.0819609	7.42306	1.14445e-13	6.22503e-13
ABUW_RS06080	rodA	ABUW_1244	rod shape-determining protein RodA	765	926	2043	1167	2560	3615	794.609	788.287	1989.09	1955.13	2630.11	2497.18	1775.73	1.31781	0.0987657	13.3428	1.30503e-40	1.86774e-39	1775.73	-0.377358	0.0941419	-4.0084	6.11314e-05	0.000145817	1775.73	1.69517	0.0970113	17.4739	2.26408e-68	1.13627e-66
ABUW_RS06085		ABUW_1245	hypothetical protein	1416	1620	2492	1406	2408	3468	1470.81	1379.08	2426.24	2355.53	2473.95	2395.63	2083.54	0.748045	0.0958468	7.80459	5.96953e-15	2.38022e-14	2083.54	-0.0251481	0.0941447	-0.267122	0.789375	0.829483	2083.54	0.773193	0.0947714	8.15851	3.3919e-16	2.19366e-15
ABUW_RS06090	queF	ABUW_1246	NADPH-dependent 7-cyano-7-deazaguanine reductase QueF	1535	1777	2865	1511	2193	3380	1594.41	1512.73	2789.4	2531.45	2253.06	2334.84	2169.31	0.778381	0.10205	7.62741	2.3951e-14	9.27484e-14	2169.31	0.215289	0.100848	2.13479	0.0327778	0.0510661	2169.31	0.563091	0.101435	5.55128	2.83592e-08	9.92043e-08
ABUW_RS06095		ABUW_1247	ABC transporter permease	1012	1303	2145	1214	1162	1864	1051.17	1109.22	2088.4	2033.87	1193.82	1287.62	1460.68	0.932153	0.103592	8.99829	2.29252e-19	1.17883e-18	1460.68	0.731453	0.102659	7.12506	1.04036e-12	4.82258e-12	1460.68	0.200701	0.103851	1.93259	0.0532871	0.0820674
ABUW_RS06100		ABUW_1248	ABC transporter ATP-binding protein	1554	1730	2989	1608	1896	2902	1614.15	1472.72	2910.13	2693.95	1947.93	2004.65	2107.25	0.862476	0.103501	8.33305	7.87866e-17	3.5346e-16	2107.25	0.504705	0.102598	4.91925	8.68784e-07	2.468e-06	2107.25	0.35777	0.103319	3.46276	0.000534667	0.00116598
ABUW_RS06105		ABUW_1249	site-specific integrase	1389	1821	1494	894	1782	2691	1442.76	1550.18	1454.58	1497.76	1830.8	1858.89	1605.83	-0.0214173	0.100008	-0.214156	0.830425	0.866811	1605.83	-0.322884	0.0991373	-3.25694	0.00112622	0.00226326	1605.83	0.301467	0.097784	3.08299	0.00204934	0.00408565
ABUW_RS06110		ABUW_1250	hypothetical protein	54	72	107	46	160	219	56.09	61.2923	104.176	77.0659	164.382	151.281	102.381	0.646375	0.278114	2.32414	0.0201179	0.0314598	102.381	-0.775815	0.25753	-3.01252	0.00259084	0.00492274	102.381	1.42219	0.261563	5.43728	5.40989e-08	1.84948e-07
ABUW_RS06115		ABUW_1251	hypothetical protein	13	7	13	3	7	19	13.5032	5.95897	12.657	5.02603	7.19171	13.1249	9.57695	-0.0610166	0.860545	-0.0709046	0.943474	0.957206	9.57695	-0.160668	0.851161	-0.188764	0.850278	0.881423	9.57695	0.0996515	0.825168	0.120765	0.903877	0.92804
ABUW_RS06120		ABUW_1252	hypothetical protein	9	10	6	8	7	9	9.34834	8.51282	5.84167	13.4028	7.19171	6.21704	8.41906	0.0466376	0.82592	0.0564675	0.954969	0.966785	8.41906	0.465954	0.839239	0.55521	0.578751	0.642601	8.41906	-0.419316	0.817867	-0.512695	0.608165	0.680884
ABUW_RS06125		ABUW_1253	hypothetical protein	28	39	29	26	28	50	29.0837	33.2	28.2347	43.559	28.7668	34.5391	32.8972	0.169519	0.437953	0.38707	0.698704	0.754208	32.8972	0.141153	0.433759	0.325418	0.744864	0.791997	32.8972	0.0283656	0.425866	0.0666068	0.946895	0.959932
ABUW_RS06130		ABUW_1254	hypothetical protein	31	30	20	9	23	33	32.1998	25.5385	19.4722	15.0781	23.6299	22.7958	23.1191	-0.711048	0.509939	-1.39438	0.163204	0.212781	23.1191	-0.399891	0.513823	-0.778266	0.436413	0.507939	23.1191	-0.311157	0.471666	-0.659698	0.509448	0.5902
ABUW_RS06135		ABUW_1255	hypothetical protein	19	18	16	13	13	18	19.7354	15.3231	15.5778	21.7795	13.356	12.4341	16.3676	0.0712432	0.582786	0.122246	0.902704	0.92496	16.3676	0.51192	0.593253	0.862903	0.388191	0.459048	16.3676	-0.440676	0.578905	-0.761225	0.446523	0.528028
ABUW_RS06140		ABUW_1256	hypothetical protein	93	134	88	58	85	121	96.5995	114.072	85.6779	97.17	87.3279	83.5846	94.0719	-0.217763	0.260342	-0.83645	0.402902	0.47097	94.0719	0.0895175	0.26237	0.341188	0.732962	0.780665	94.0719	-0.30728	0.251754	-1.22056	0.222254	0.290273
ABUW_RS06145		ABUW_1257	PD-(D/E)XK nuclease-like domain-containing protein	32	35	52	27	31	49	33.2385	29.7949	50.6278	45.2343	31.849	33.8483	37.4321	0.616256	0.388119	1.5878	0.112331	0.153028	37.4321	0.550167	0.382436	1.43859	0.150268	0.201787	37.4321	0.0660885	0.386759	0.170878	0.86432	0.898205
ABUW_RS06150		ABUW_1258	hypothetical protein	3	7	14	4	13	16	3.11611	5.95897	13.6306	6.70138	13.356	11.0525	8.96926	1.19058	0.871273	1.36649	0.171786	0.222813	8.96926	-0.207439	0.787187	-0.26352	0.79215	0.831702	8.96926	1.39802	0.839342	1.66562	0.0957896	0.138674
ABUW_RS06155		ABUW_1259	hypothetical protein	1	10	9	12	9	10	1.0387	8.51282	8.76251	20.1041	9.24648	6.90782	9.09541	1.51702	0.963813	1.57398	0.115493	0.15671	9.09541	0.812281	0.91661	0.886179	0.375521	0.44645	9.09541	0.704739	0.971107	0.725707	0.468019	0.548792
ABUW_RS06160		ABUW_1260	hypothetical protein	9	14	23	15	13	19	9.34834	11.9179	22.3931	25.1302	13.356	13.1249	15.8784	1.14399	0.595906	1.91974	0.0548904	0.0796789	15.8784	0.836695	0.574547	1.45627	0.145319	0.195769	15.8784	0.307292	0.603983	0.508775	0.61091	0.682941
ABUW_RS06165		ABUW_1261	hypothetical protein	1985	2273	1360	885	2411	3513	2061.83	1934.96	1324.11	1482.68	2477.03	2426.72	1951.22	-0.513109	0.106379	-4.82339	1.41141e-06	3.31413e-06	1951.22	-0.808364	0.105776	-7.64226	2.13448e-14	1.09012e-13	1951.22	0.295255	0.103475	2.85338	0.00432564	0.00816126
ABUW_RS06180		ABUW_1264	hypothetical protein	1207	1195	1039	611	994	1472	1253.72	1017.28	1011.58	1023.64	1021.22	1016.83	1057.38	-0.156983	0.133206	-1.17849	0.238601	0.297185	1057.38	-0.00228288	0.133236	-0.0171341	0.98633	0.989221	1057.38	-0.1547	0.131443	-1.17694	0.239221	0.308873
ABUW_RS06185		ABUW_1265	helix-turn-helix domain-containing protein	2708	3261	2955	2005	2904	4242	2812.81	2776.03	2877.02	3359.07	2983.53	2930.3	2956.46	0.155914	0.107771	1.44672	0.147976	0.194954	2956.46	0.0744476	0.107539	0.692286	0.488758	0.559175	2956.46	0.0814664	0.107126	0.760474	0.446971	0.528392
ABUW_RS06190		ABUW_1266	Regulator protein, putative	50	67	41	32	55	68	51.9352	57.0359	39.9181	53.611	56.5063	46.9732	50.9966	-0.246982	0.354415	-0.696872	0.485883	0.554033	50.9966	-0.16227	0.35329	-0.459312	0.64601	0.708297	50.9966	-0.0847116	0.337215	-0.251209	0.801652	0.849021
ABUW_RS06195		ABUW_1267	hypothetical protein	35	57	79	38	54	71	36.3546	48.5231	76.9153	63.6631	55.4789	49.0455	54.9968	0.732373	0.342265	2.13978	0.0323722	0.0488373	54.9968	0.445228	0.333388	1.33546	0.181725	0.239165	54.9968	0.287145	0.339309	0.846263	0.397406	0.476381
ABUW_RS06200		ABUW_1270	replication protein	39	43	44	31	39	59	40.5095	36.6051	42.8389	51.9357	40.0681	40.7561	42.1189	0.285043	0.371267	0.767759	0.44263	0.510592	42.1189	0.213682	0.366329	0.583307	0.559687	0.625468	42.1189	0.0713612	0.362093	0.19708	0.843765	0.883185
ABUW_RS06205		ABUW_1271	AAA family ATPase	58	57	51	29	44	67	60.2448	48.5231	49.6542	48.585	45.205	46.2824	49.7491	-0.139979	0.344661	-0.406135	0.684643	0.740304	49.7491	0.103369	0.34637	0.298437	0.76537	0.810366	49.7491	-0.243349	0.332993	-0.730791	0.464907	0.545313
ABUW_RS06215		ABUW_1274	hypothetical protein	11	29	21	13	16	35	11.4257	24.6872	20.4459	21.7795	16.4382	24.1774	19.8256	0.204764	0.592483	0.345603	0.729641	0.780441	19.8256	0.0371681	0.583511	0.0636973	0.949211	0.960114	19.8256	0.167596	0.574745	0.2916	0.770593	0.823307
ABUW_RS06220		ABUW_1275	hypothetical protein	1	1	0	0	0	0	1.0387	0.851282	0	0	0	0	0.314998	-2.00663	4.65829	-0.430766	0.666639	0.723538	0.314998	0	4.76877	0	1	1	0.314998	-2.60692	4.65829	-0.55963	0.575732	0.652924
ABUW_RS06225		ABUW_1276	hypothetical protein	0	2	0	0	1	0	0	1.70256	0	0	1.02739	0	0.454992	-1.877	4.18143	-0.44889	0.653511	0.712871	0.454992	-1.03111	4.25753	-0.242186	0.808636	0.845474	0.454992	-0.84589	4.14522	-0.204064	0.838303	0.878445
ABUW_RS06230		ABUW_1277	hypothetical protein	2	1	1	1	2	0	2.07741	0.851282	0.973612	1.67534	2.05477	0	1.27207	-0.169174	2.15448	-0.0785219	0.937413	0.953087	1.27207	0.438247	2.21174	0.198146	0.842931	0.875495	1.27207	-0.607421	2.12827	-0.285406	0.775333	0.826495
ABUW_RS06235		ABUW_1278	hypothetical protein	55	75	53	22	28	57	57.1287	63.8461	51.6014	36.8576	28.7668	39.3746	46.2626	-0.428654	0.373252	-1.14843	0.250792	0.311134	46.2626	0.385859	0.385648	1.00054	0.317047	0.38733	46.2626	-0.814512	0.367617	-2.21565	0.0267153	0.0437583
ABUW_RS06240		ABUW_1279	hypothetical protein	23	36	19	12	35	36	23.8902	30.6462	18.4986	20.1041	35.9585	24.8682	25.661	-0.512016	0.505509	-1.01287	0.311122	0.375461	25.661	-0.649121	0.499104	-1.30057	0.193405	0.251807	25.661	0.137105	0.464301	0.295294	0.767769	0.820756
ABUW_RS06245		ABUW_1280	DUF559 domain-containing protein	53	84	58	33	75	82	55.0513	71.5077	56.4695	55.2864	77.054	56.6441	62.0022	-0.183281	0.338236	-0.541873	0.587906	0.6497	62.0022	-0.245572	0.335125	-0.732778	0.463694	0.535386	62.0022	0.0622915	0.322169	0.19335	0.846685	0.88501
ABUW_RS06250		ABUW_1281	hypothetical protein	322	312	161	102	220	314	334.463	265.6	156.752	170.885	226.025	216.906	228.438	-0.876116	0.198523	-4.41316	1.01872e-05	2.24632e-05	228.438	-0.439909	0.200346	-2.19574	0.0281103	0.0443635	228.438	-0.436207	0.187592	-2.3253	0.0200557	0.0336707
ABUW_RS06255		ABUW_1282	hypothetical protein	2765	3190	970	507	1601	2096	2872.02	2715.59	944.404	849.4	1644.85	1447.88	1745.69	-1.63496	0.11894	-13.746	5.38287e-43	8.4071e-42	1745.69	-0.78027	0.119883	-6.50862	7.58447e-11	3.11319e-10	1745.69	-0.854685	0.114946	-7.43551	1.04162e-13	5.68213e-13
ABUW_RS06260		ABUW_1284	hypothetical protein	65	77	118	55	145	228	67.5158	65.5487	114.886	92.144	148.971	157.498	107.761	0.655201	0.25973	2.52262	0.0116484	0.0189362	107.761	-0.551093	0.241884	-2.27834	0.0227065	0.0364311	107.761	1.20629	0.245846	4.90671	9.26175e-07	2.77337e-06
ABUW_RS06265		ABUW_1285	hypothetical protein	7	10	12	12	10	26	7.27093	8.51282	11.6833	20.1041	10.2739	17.9603	12.6342	0.968052	0.724879	1.33547	0.181724	0.23441	12.6342	0.112337	0.680814	0.165004	0.868941	0.89608	12.6342	0.855714	0.707413	1.20964	0.226417	0.295267
ABUW_RS06270		ABUW_1286	hypothetical protein	23	60	22	13	26	39	23.8902	51.0769	21.4195	21.7795	26.7121	26.9405	28.6364	-0.808081	0.519376	-1.55587	0.119739	0.161772	28.6364	-0.314289	0.526076	-0.597421	0.550226	0.617119	28.6364	-0.493792	0.490616	-1.00647	0.314188	0.389142
ABUW_RS06275		ABUW_1287	hypothetical protein	532	550	149	71	359	631	552.591	468.205	145.068	118.949	368.832	435.883	348.255	-1.93281	0.194653	-9.92947	3.09888e-23	1.95053e-22	348.255	-1.59462	0.195366	-8.16224	3.28862e-16	1.85305e-15	348.255	-0.338182	0.173475	-1.94946	0.0512407	0.07924
ABUW_RS06280		ABUW_1288	hypothetical protein	2831	2961	630	332	821	1036	2940.57	2520.65	613.376	556.214	843.485	715.65	1364.99	-2.21879	0.141193	-15.7146	1.20171e-55	3.03572e-54	1364.99	-0.408025	0.143941	-2.83466	0.00458744	0.00835775	1364.99	-1.81076	0.136982	-13.219	6.81847e-40	1.40244e-38
ABUW_RS06285		ABUW_1289	hypothetical protein	26	22	19	7	21	44	27.0063	18.7282	18.4986	11.7274	21.5751	30.3944	21.3217	-0.549017	0.56724	-0.967874	0.333107	0.399304	21.3217	-0.753913	0.55894	-1.34883	0.177393	0.234119	21.3217	0.204896	0.519449	0.394449	0.693249	0.754377
ABUW_RS06290		ABUW_1290	hypothetical protein	27	26	19	15	24	41	28.045	22.1333	18.4986	25.1302	24.6573	28.3221	24.4644	-0.223273	0.498597	-0.447803	0.654295	0.713225	24.4644	-0.313646	0.492523	-0.636815	0.524245	0.593818	24.4644	0.0903727	0.468524	0.192888	0.847047	0.885143
ABUW_RS06295		ABUW_1291	DUF2280 domain-containing protein	11	9	22	8	14	29	11.4257	7.66154	21.4195	13.4028	14.3834	20.0327	14.7209	0.912427	0.662691	1.37685	0.168558	0.219079	14.7209	0.0362803	0.621763	0.0583506	0.953469	0.96373	14.7209	0.876147	0.643976	1.36053	0.173663	0.234229
ABUW_RS06300	terL	ABUW_1292	phage terminase large subunit	53	76	85	70	82	94	55.0513	64.6974	82.757	117.274	84.2457	64.9335	78.1599	0.717463	0.315235	2.27597	0.022848	0.0354639	78.1599	0.413595	0.3082	1.34197	0.179606	0.236625	78.1599	0.303869	0.312466	0.972486	0.330809	0.406917
ABUW_RS06305		ABUW_1293	DUF4055 domain-containing protein	115	112	140	77	119	174	119.451	95.3436	136.306	129.002	122.259	120.196	120.426	0.313763	0.23793	1.31872	0.187262	0.240811	120.426	0.134378	0.233982	0.574308	0.565759	0.630408	120.426	0.179385	0.231958	0.773353	0.439314	0.52032
ABUW_RS06310		ABUW_1294	minor capsid protein	40	57	42	31	50	93	41.5482	48.5231	40.8917	51.9357	51.3694	64.2427	49.7518	0.020192	0.363952	0.0554799	0.955756	0.967061	49.7518	-0.344702	0.354922	-0.971204	0.331447	0.40244	49.7518	0.364894	0.344195	1.06013	0.289083	0.361859
ABUW_RS06315		ABUW_1295	hypothetical protein	670	748	258	174	607	874	695.932	636.759	251.192	291.51	623.624	603.744	517.127	-1.30656	0.147042	-8.88565	6.35486e-19	3.2021e-18	517.127	-1.18808	0.146953	-8.08477	6.22796e-16	3.46264e-15	517.127	-0.118477	0.134515	-0.880769	0.378443	0.45729
ABUW_RS06320		ABUW_1296	hypothetical protein	70	78	23	30	51	77	72.7093	66.4	22.3931	50.2603	52.3967	53.1902	52.8916	-0.997547	0.406832	-2.45199	0.014207	0.0227748	52.8916	-0.601551	0.410082	-1.4669	0.142402	0.192599	52.8916	-0.395996	0.379255	-1.04414	0.296421	0.369691
ABUW_RS06325		ABUW_1297	putative phage protein	7	4	6	5	4	3	7.27093	3.40513	5.84167	8.37672	4.10955	2.07235	5.17939	0.406651	1.03155	0.394214	0.693423	0.748937	5.17939	1.22052	1.08214	1.12788	0.259371	0.32402	5.17939	-0.813869	1.07923	-0.754121	0.450776	0.532055
ABUW_RS06330		ABUW_1298	hypothetical protein	35	39	55	58	35	55	36.3546	33.2	53.5487	97.17	35.9585	37.993	49.0375	1.08993	0.398273	2.73665	0.00620689	0.0105001	49.0375	0.996978	0.392753	2.53844	0.0111348	0.0191028	49.0375	0.0929534	0.405168	0.229419	0.818543	0.861576
ABUW_RS06335		ABUW_1299	Major capsid protein	61	85	109	83	115	152	63.361	72.359	106.124	139.054	118.15	104.999	100.674	0.833033	0.271149	3.07223	0.00212463	0.00374922	100.674	0.123407	0.258993	0.476488	0.633727	0.695843	100.674	0.709626	0.265261	2.6752	0.00746844	0.0135085
ABUW_RS06340		ABUW_1300	stress-responsive nuclear envelope protein	13	16	33	15	16	21	13.5032	13.6205	32.1292	25.1302	16.4382	14.5064	19.2213	1.09402	0.542278	2.01745	0.0436486	0.0646061	19.2213	0.911207	0.528266	1.7249	0.0845456	0.120359	19.2213	0.182812	0.552102	0.331121	0.740553	0.795957
ABUW_RS06345		ABUW_1301	hypothetical protein	8	7	9	12	17	24	8.30963	5.95897	8.76251	20.1041	17.4656	16.5788	12.8633	0.968309	0.741701	1.30552	0.191715	0.245949	12.8633	-0.295505	0.681128	-0.433846	0.6644	0.72424	12.8633	1.26381	0.710915	1.77773	0.0754484	0.112204
ABUW_RS06350		ABUW_1302	hypothetical protein	16	18	10	9	36	39	16.6193	15.3231	9.73612	15.0781	36.9859	26.9405	20.1138	-0.40805	0.598889	-0.681345	0.495653	0.563572	20.1138	-1.40098	0.570224	-2.45689	0.0140144	0.0235598	20.1138	0.992931	0.525667	1.8889	0.0589055	0.0897289
ABUW_RS06355		ABUW_1303	hypothetical protein	17	17	16	8	30	34	17.658	14.4718	15.5778	13.4028	30.8216	23.4866	19.2364	-0.128576	0.57788	-0.222496	0.823928	0.861223	19.2364	-0.881334	0.552764	-1.59441	0.110843	0.153595	19.2364	0.752758	0.525314	1.43297	0.151867	0.20825
ABUW_RS06360		ABUW_1304	HK97 gp10 family phage protein	23	29	25	5	23	34	23.8902	24.6872	24.3403	8.37672	23.6299	23.4866	21.4018	-0.494091	0.579571	-0.852511	0.39393	0.462061	21.4018	-0.449182	0.577164	-0.778257	0.436418	0.507939	21.4018	-0.0449089	0.544023	-0.0825497	0.93421	0.951397
ABUW_RS06365		ABUW_1305	hypothetical protein	34	29	31	21	41	84	35.3159	24.6872	30.182	35.1822	42.1229	58.0257	37.586	0.120255	0.435781	0.275953	0.782584	0.828127	37.586	-0.638491	0.41785	-1.52804	0.126503	0.1734	37.586	0.758747	0.407671	1.86118	0.0627194	0.0949621
ABUW_RS06370		ABUW_1306	hypothetical protein	4	8	6	3	14	24	4.15482	6.81026	5.84167	5.02603	14.3834	16.5788	8.79916	-0.0132657	0.893192	-0.014852	0.98815	0.992981	8.79916	-1.49889	0.823629	-1.81986	0.0687806	0.100267	8.79916	1.48562	0.783599	1.89589	0.057974	0.0886266
ABUW_RS06375		ABUW_1307	hypothetical protein	3	6	4	5	5	13	3.11611	5.10769	3.89445	8.37672	5.13694	8.98017	5.76868	0.501738	1.04512	0.480079	0.631171	0.692027	5.76868	-0.284714	0.989925	-0.287612	0.773644	0.817058	5.76868	0.786452	0.994167	0.791067	0.428905	0.509757
ABUW_RS06380		ABUW_1308	putative tail fiber	38	38	56	32	34	55	39.4708	32.3487	54.5223	53.611	34.9312	37.993	42.1462	0.597203	0.369048	1.61823	0.105614	0.144609	42.1462	0.565198	0.364568	1.55032	0.121064	0.16643	42.1462	0.0320046	0.368102	0.086945	0.930715	0.948866
ABUW_RS06390		ABUW_1310	hypothetical protein	7	10	16	11	14	11	7.27093	8.51282	15.5778	18.4288	14.3834	7.5986	11.9621	1.09123	0.715425	1.52528	0.127188	0.170733	11.9621	0.649228	0.685698	0.946813	0.343734	0.414153	11.9621	0.441999	0.717015	0.616443	0.537602	0.61703
ABUW_RS06395		ABUW_1311	DUF3800 domain-containing protein	392	463	956	483	1000	1544	407.172	394.144	930.773	809.192	1027.39	1066.57	772.539	1.12448	0.130169	8.63862	5.68965e-18	2.72466e-17	772.539	-0.26256	0.123874	-2.11957	0.0340426	0.0528398	772.539	1.38704	0.127424	10.8852	1.35531e-27	1.6892e-26
ABUW_RS06400		ABUW_1312	ORF6N domain-containing protein	334	335	312	166	526	739	346.927	285.179	303.767	278.107	540.406	510.488	377.479	-0.110811	0.167198	-0.662752	0.50749	0.575185	377.479	-0.846325	0.162902	-5.1953	2.04385e-07	6.23928e-07	377.479	0.735514	0.158221	4.64866	3.34101e-06	9.49815e-06
ABUW_RS06405		ABUW_1313	Transcriptional regulator	78	128	120	101	179	292	81.0189	108.964	116.833	169.21	183.902	201.708	143.606	0.565046	0.267459	2.11265	0.0346308	0.0520152	143.606	-0.452221	0.256625	-1.76218	0.0780387	0.112028	143.606	1.01727	0.257989	3.94306	8.04477e-05	0.000195864
ABUW_RS06410		ABUW_1314	DUF4468 domain-containing protein	9052	10504	5407	3486	13430	20013	9402.35	8941.87	5264.32	5840.25	13797.8	13824.6	9511.87	-0.725205	0.0928604	-7.80962	5.73611e-15	2.28958e-14	9511.87	-1.31581	0.0926313	-14.2049	8.5469e-46	2.08899e-44	9511.87	0.59061	0.0918711	6.42868	1.28715e-10	5.48678e-10
ABUW_RS06415		ABUW_1315	hypothetical protein	4256	5205	2782	1630	7087	10930	4420.72	4430.92	2708.59	2730.81	7281.09	7550.25	4853.73	-0.70273	0.0830224	-8.46434	2.576e-17	1.19116e-16	4853.73	-1.44754	0.0824077	-17.5656	4.51668e-69	2.2974e-67	4853.73	0.744813	0.0806921	9.23031	2.6986e-20	2.22753e-19
ABUW_RS06420		ABUW_1316	tape measure protein	472	526	598	366	558	855	490.268	447.774	582.22	613.176	573.282	590.619	549.557	0.34874	0.131185	2.65838	0.0078517	0.0131059	549.557	0.0350888	0.128994	0.272018	0.785608	0.82691	549.557	0.313651	0.128321	2.44428	0.0145141	0.024923
ABUW_RS06425		ABUW_1317	hypothetical protein	3609	3968	5147	2558	4590	6366	3748.68	3377.89	5011.18	4285.53	4715.71	4397.52	4256.08	0.385093	0.117353	3.28148	0.00103264	0.00189141	4256.08	0.0303249	0.117012	0.259159	0.795512	0.834767	4256.08	0.354768	0.116929	3.03404	0.00241305	0.00476034
ABUW_RS06430		ABUW_1318	hypothetical protein	1299	1672	1553	825	1249	1729	1349.28	1423.34	1512.02	1382.16	1283.21	1194.36	1357.39	0.0640881	0.109916	0.583062	0.559851	0.622903	1357.39	0.228104	0.109965	2.07434	0.0380482	0.0586219	1357.39	-0.164015	0.108904	-1.50606	0.132053	0.184522
ABUW_RS06435		ABUW_1319	hypothetical protein	1362	1879	1770	1021	1302	1960	1414.72	1599.56	1723.29	1710.53	1337.66	1353.93	1523.28	0.1872	0.107737	1.73757	0.0822861	0.114926	1523.28	0.351352	0.107783	3.25981	0.00111486	0.00224403	1523.28	-0.164151	0.107114	-1.53249	0.125402	0.176585
ABUW_RS06440		ABUW_1320	hypothetical protein	21	17	29	28	34	68	21.8128	14.4718	28.2347	46.9097	34.9312	46.9732	32.2222	1.03072	0.492819	2.09148	0.036485	0.0545726	32.2222	-0.165239	0.458189	-0.360635	0.718372	0.769261	32.2222	1.19596	0.477228	2.50606	0.0122085	0.0212155
ABUW_RS06445		ABUW_1321	DUF1833 family protein	31	32	45	42	35	73	32.1998	27.241	43.8125	70.3645	35.9585	50.4271	43.3339	0.91955	0.417533	2.20234	0.027641	0.0423102	43.3339	0.363662	0.401973	0.904693	0.365628	0.436066	43.3339	0.555888	0.413003	1.34597	0.178313	0.239532
ABUW_RS06450		ABUW_1322	hypothetical protein	8	13	15	12	12	16	8.30963	11.0667	14.6042	20.1041	12.3286	11.0525	12.911	0.808817	0.663398	1.2192	0.222767	0.280058	12.911	0.552334	0.644459	0.857049	0.391418	0.462138	12.911	0.256483	0.661232	0.387886	0.6981	0.758559
ABUW_RS06455		ABUW_1323	hypothetical protein	37	66	94	58	99	143	38.4321	56.1846	91.5195	97.17	101.711	98.7818	80.6332	0.980578	0.301468	3.25268	0.00114323	0.00208183	80.6332	-0.0904752	0.281399	-0.321519	0.747817	0.793791	80.6332	1.07105	0.292281	3.66447	0.000247852	0.000566434
ABUW_RS06460		ABUW_1324	hypothetical protein	2	1	5	1	1	2	2.07741	0.851282	4.86806	1.67534	1.02739	1.38156	1.98017	1.24834	1.64107	0.760689	0.446843	0.514505	1.98017	1.48285	1.65241	0.897386	0.369513	0.440141	1.98017	-0.23451	1.7371	-0.135	0.892611	0.919734
ABUW_RS06465		ABUW_1325	putative membrane protein	3	5	6	4	3	3	3.11611	4.25641	5.84167	6.70138	3.08216	2.07235	4.17835	0.747569	1.10295	0.677793	0.497903	0.565683	4.17835	1.30049	1.13991	1.14087	0.253924	0.318917	4.17835	-0.552919	1.161	-0.476244	0.6339	0.70342
ABUW_RS06470	rrrD	ABUW_1326	lysozyme	76	112	95	77	156	241	78.9415	95.3436	92.4931	129.002	160.272	166.478	120.422	0.318832	0.263425	1.21033	0.226151	0.283839	120.422	-0.584518	0.252203	-2.31765	0.0204684	0.0330799	120.422	0.90335	0.249988	3.61358	0.000302002	0.00068068
ABUW_RS06475		ABUW_1327	DUF4760 domain-containing protein	1586	1592	1510	834	1737	2606	1647.38	1355.24	1470.15	1397.24	1784.57	1800.18	1575.79	-0.064149	0.125685	-0.510394	0.609775	0.670913	1575.79	-0.321056	0.125057	-2.56727	0.0102502	0.0177387	1575.79	0.256907	0.123862	2.07414	0.0380662	0.0604307
ABUW_RS06480		ABUW_1328	hypothetical protein	178	183	173	96	245	360	184.889	155.785	168.435	160.833	251.71	248.682	195.056	-0.0417843	0.197992	-0.21104	0.832856	0.868625	195.056	-0.599914	0.192286	-3.11991	0.00180908	0.00353918	195.056	0.55813	0.18608	2.9994	0.00270511	0.00529487
ABUW_RS06485		ABUW_1329	tRNA-Arg	19	25	64	18	58	94	19.7354	21.282	62.3112	30.1562	59.5885	64.9335	43.0011	1.21123	0.451765	2.6811	0.00733797	0.0123139	43.0011	-0.390774	0.413103	-0.945947	0.344176	0.41442	43.0011	1.602	0.435868	3.67543	0.000237449	0.000544642
ABUW_RS06490		ABUW_1330	hypothetical protein	61	55	98	46	110	183	63.361	46.8205	95.414	77.0659	113.013	126.413	87.0145	0.669691	0.298035	2.24702	0.0246387	0.0380706	87.0145	-0.46181	0.279872	-1.65007	0.0989278	0.138787	87.0145	1.1315	0.284249	3.98067	6.87207e-05	0.000168621
ABUW_RS06495		ABUW_1331	DUF3820 family protein	369	351	584	267	750	1130	383.282	298.8	568.589	447.317	770.54	780.584	541.519	0.585746	0.178061	3.28959	0.00100335	0.00184224	541.519	-0.602911	0.173118	-3.48266	0.000496453	0.00106413	541.519	1.18866	0.173747	6.8413	7.8479e-12	3.75343e-11
ABUW_RS06500		ABUW_1332	alpha/beta fold hydrolase	289	408	107	46	141	187	300.185	347.323	104.176	77.0659	144.862	129.176	183.798	-1.81197	0.226321	-8.00621	1.18297e-15	4.9147e-15	183.798	-0.565336	0.233809	-2.41794	0.0156088	0.0258363	183.798	-1.24664	0.207981	-5.99401	2.0473e-09	7.92801e-09
ABUW_RS06505		ABUW_1333	serine hydroxymethyltransferase	12284	16202	28720	19060	20625	30983	12759.4	13792.5	27962.1	31932.1	21189.9	21402.5	21506.4	1.17329	0.10155	11.5539	7.05372e-31	6.57183e-30	21506.4	0.491584	0.101391	4.84838	1.24477e-06	3.4835e-06	21506.4	0.681711	0.10153	6.7144	1.88842e-11	8.65776e-11
ABUW_RS06510	adeH	ABUW_1334	multidrug efflux RND transporter outer membrane subunit AdeH	184	186	266	144	234	371	191.122	158.338	258.981	241.25	240.409	256.28	224.397	0.525873	0.188666	2.78733	0.00531448	0.00904736	224.397	0.0123872	0.183115	0.0676473	0.946066	0.958226	224.397	0.513486	0.1838	2.79372	0.00521063	0.00966624
ABUW_RS06515	adeG	ABUW_1335	multidrug efflux RND transporter permease subunit AdeG	215	237	286	193	283	385	223.321	201.754	278.453	323.342	290.751	265.951	263.929	0.495345	0.177566	2.78964	0.0052766	0.008991	263.929	0.106846	0.173492	0.615855	0.53799	0.60672	263.929	0.388499	0.173802	2.2353	0.0253977	0.0418367
ABUW_RS06520	adeF	ABUW_1336	multidrug efflux RND transporter periplasmic adaptor subunit AdeF	142	146	191	108	209	302	147.496	124.287	185.96	180.937	214.724	208.616	177.003	0.439132	0.20275	2.16588	0.0303202	0.0459627	177.003	-0.203569	0.195093	-1.04344	0.296743	0.364774	177.003	0.6427	0.194888	3.2978	0.000974448	0.00203995
ABUW_RS06525	adeL	ABUW_1338	multidrug efflux transcriptional repressor AdeL	818	951	727	444	955	1278	849.66	809.569	707.816	743.853	981.155	882.819	829.145	-0.194527	0.122229	-1.59151	0.111496	0.151999	829.145	-0.360895	0.121291	-2.97546	0.0029255	0.00551895	829.145	0.166368	0.11843	1.40478	0.160088	0.218086
ABUW_RS06530	hisJ	ABUW_1339	ABC transporter substrate-binding protein	94	134	137	103	164	280	97.6382	114.072	133.385	172.561	168.491	193.419	146.594	0.511947	0.239052	2.14157	0.0322283	0.0486397	146.594	-0.261945	0.229776	-1.14	0.254285	0.319256	146.594	0.773892	0.230499	3.35746	0.000786609	0.00167561
ABUW_RS06535	hisQ	ABUW_1340	histidine ABC transporter permease HisQ	43	40	39	37	74	100	44.6643	34.0513	37.9709	61.9878	76.0266	69.0782	53.9632	0.316217	0.380744	0.830522	0.406244	0.474434	53.9632	-0.570108	0.363586	-1.56801	0.116878	0.161264	53.9632	0.886325	0.360145	2.46102	0.0138543	0.0238771
ABUW_RS06540		ABUW_1341	ABC transporter permease	50	68	45	31	96	120	51.9352	57.8872	43.8125	51.9357	98.6292	82.8938	64.5156	-0.216507	0.328215	-0.65965	0.509478	0.576545	64.5156	-0.932695	0.315775	-2.95367	0.00314021	0.00588927	64.5156	0.716188	0.299009	2.39521	0.0166109	0.0283039
ABUW_RS06550		ABUW_1343	multidrug efflux SMR transporter	102	106	293	151	155	201	105.948	90.2359	285.268	252.977	159.245	138.847	172.087	1.46637	0.213252	6.87623	6.14571e-12	2.07094e-11	172.087	0.863741	0.203504	4.24434	2.19237e-05	5.47584e-05	172.087	0.602627	0.215454	2.79701	0.00515785	0.00957306
ABUW_RS06555		ABUW_1344	YfhL family 4Fe-4S dicluster ferredoxin	1125	1361	529	469	384	515	1168.54	1158.59	515.041	785.737	394.517	355.753	729.697	-0.848187	0.190678	-4.44826	8.65684e-06	1.92012e-05	729.697	0.786686	0.194649	4.04156	5.30969e-05	0.00012746	729.697	-1.63487	0.191357	-8.54359	1.30119e-17	9.41859e-17
ABUW_RS06560		ABUW_1345	tRNA 5-hydroxyuridine modification protein YegQ	13337	16130	6109	5895	3567	5212	13853.2	13731.2	5947.8	9876.16	3664.69	3600.36	8445.56	-0.802596	0.196161	-4.09151	4.28573e-05	8.99191e-05	8445.56	1.12224	0.196606	5.70806	1.14269e-08	3.96047e-08	8445.56	-1.92484	0.196344	-9.80338	1.08885e-22	1.03496e-21
ABUW_RS06565		ABUW_1346	PLP-dependent aminotransferase family protein	1173	1497	436	258	634	968	1218.4	1274.37	424.495	432.239	651.363	668.677	778.257	-1.5426	0.11888	-12.976	1.67314e-38	2.20199e-37	778.257	-0.625777	0.121193	-5.16348	2.42407e-07	7.34637e-07	778.257	-0.91682	0.111096	-8.25254	1.55066e-16	1.03487e-15
ABUW_RS06570		ABUW_1347	PhzF family phenazine biosynthesis protein	1074	1343	541	357	768	1100	1115.57	1143.27	526.724	598.098	789.033	759.86	822.093	-1.01335	0.122064	-8.30179	1.02556e-16	4.54678e-16	822.093	-0.467897	0.123199	-3.79789	0.000145931	0.000330694	822.093	-0.545456	0.116772	-4.6711	2.99592e-06	8.54412e-06
ABUW_RS06575		ABUW_1348	ferredoxin--NADP reductase	1878	2082	5433	3173	2349	3469	1950.69	1772.37	5289.63	5315.87	2413.33	2396.32	3189.7	1.511	0.0937336	16.1201	1.84251e-58	5.37612e-57	3189.7	1.14083	0.0928901	12.2816	1.13793e-34	1.79965e-33	3189.7	0.370162	0.0943278	3.92421	8.70165e-05	0.000209686
ABUW_RS06580	tsaA	ABUW_1349	tRNA (N6-threonylcarbamoyladenosine(37)-N6)-methyltransferase TrmO	482	632	379	239	343	531	500.655	538.01	368.999	400.407	352.394	366.805	421.212	-0.439073	0.142115	-3.08957	0.00200449	0.0035472	421.212	0.0908198	0.144111	0.630209	0.528558	0.598164	421.212	-0.529893	0.138359	-3.82983	0.00012823	0.000303559
ABUW_RS06585		ABUW_1350	MgtC/SapB family protein	549	714	275	152	424	662	570.249	607.815	267.743	254.652	435.612	457.298	432.228	-1.17	0.14488	-8.07568	6.71031e-16	2.83157e-15	432.228	-0.77081	0.145973	-5.28048	1.28844e-07	4.02798e-07	432.228	-0.399192	0.133673	-2.98632	0.00282354	0.00550377
ABUW_RS06590	gspE2	ABUW_1351	Flp T4P system ATPase	1745	2339	777	547	1600	2435	1812.54	1991.15	756.497	916.414	1643.82	1682.05	1467.08	-1.19241	0.127935	-9.32049	1.15805e-20	6.38201e-20	1467.08	-0.998521	0.128011	-7.80029	6.17665e-15	3.25615e-14	1467.08	-0.193892	0.12357	-1.56909	0.116627	0.165218
ABUW_RS06595		ABUW_1352	NirD/YgiW/YdeI family stress tolerance protein	507	681	460	246	335	462	526.623	579.723	447.862	412.135	344.175	319.141	438.276	-0.360089	0.143753	-2.50492	0.0122478	0.0198197	438.276	0.381932	0.146854	2.60076	0.00930163	0.016179	438.276	-0.742022	0.142156	-5.21976	1.79158e-07	5.82846e-07
ABUW_RS06600		ABUW_1353	response regulator transcription factor	512	557	415	233	543	741	531.817	474.164	404.049	390.355	557.871	511.87	478.354	-0.336944	0.143887	-2.34173	0.0191944	0.0301284	478.354	-0.425092	0.142872	-2.97534	0.00292663	0.00551895	478.354	0.0881483	0.137754	0.639895	0.522241	0.60261
ABUW_RS06605		ABUW_1354	GHKL domain-containing protein	1436	1625	934	597	1274	1978	1491.58	1383.33	909.354	1000.18	1308.89	1366.37	1243.28	-0.593582	0.112803	-5.2621	1.42419e-07	3.56426e-07	1243.28	-0.491037	0.112721	-4.3562	1.3234e-05	3.35667e-05	1243.28	-0.102546	0.10938	-0.937518	0.348492	0.426023
ABUW_RS06610		ABUW_1355	hemin uptake protein HemP	1795	2059	1703	740	889	1180	1864.47	1752.79	1658.06	1239.76	913.347	815.123	1373.92	-0.315405	0.154177	-2.04574	0.0407818	0.0605295	1373.92	0.751159	0.155753	4.82276	1.41583e-06	3.93588e-06	1373.92	-1.06656	0.154464	-6.90492	5.02323e-12	2.43339e-11
ABUW_RS06615		ABUW_1356	thiamine phosphate synthase	485	585	841	499	943	1473	503.772	498	818.808	835.997	968.826	1017.52	773.821	0.723352	0.116966	6.18431	6.23764e-10	1.84001e-09	773.821	-0.265493	0.112325	-2.3636	0.0180981	0.0295358	773.821	0.988845	0.113742	8.69372	3.50746e-18	2.61946e-17
ABUW_RS06620		ABUW_1357	tetratricopeptide repeat protein	1125	1104	1290	742	1058	1530	1168.54	939.815	1255.96	1243.11	1086.98	1056.9	1125.22	0.247144	0.133788	1.84728	0.0647068	0.0922912	1125.22	0.221787	0.133407	1.66248	0.0964168	0.135717	1125.22	0.0253573	0.132804	0.190937	0.848575	0.885833
ABUW_RS06625	mrcB	ABUW_1358	penicillin-binding protein 1B	7115	8585	8046	4978	7168	10647	7390.38	7308.26	7833.68	8339.87	7364.31	7354.76	7598.54	0.137385	0.0821503	1.67236	0.0944537	0.130755	7598.54	0.135355	0.0820744	1.64918	0.0991111	0.138992	7598.54	0.00202925	0.0818539	0.0247912	0.980222	0.984932
ABUW_RS06630		ABUW_1359	NAD(+) kinase	1750	2605	3065	2014	2499	3784	1817.73	2217.59	2984.12	3374.14	2567.44	2613.92	2595.82	0.653883	0.1286	5.08462	3.68364e-07	9.03861e-07	2595.82	0.293961	0.128046	2.29575	0.0216902	0.0349344	2595.82	0.359922	0.128258	2.80623	0.00501247	0.00934007
ABUW_RS06635		ABUW_1360	YeaC family protein	1164	1422	1539	1011	837	1278	1209.05	1210.52	1498.39	1693.77	859.923	882.819	1225.75	0.396495	0.111	3.57202	0.000354239	0.000678552	1225.75	0.869301	0.111931	7.76643	8.07291e-15	4.20865e-14	1225.75	-0.472806	0.111728	-4.23174	2.31887e-05	5.93756e-05
ABUW_RS06640		ABUW_1361	glycosyl transferase family protein	1642	1946	1125	619	1469	2296	1705.55	1656.59	1095.31	1037.04	1509.23	1586.04	1431.63	-0.654291	0.102501	-6.38326	1.73362e-10	5.30947e-10	1431.63	-0.536046	0.102454	-5.23207	1.67622e-07	5.16732e-07	1431.63	-0.118245	0.0990523	-1.19376	0.232571	0.301341
ABUW_RS06645		ABUW_1362	dicarboxylate/amino acid:cation symporter	5770	6906	9032	6004	7460	11251	5993.32	5878.95	8793.66	10058.8	7664.31	7771.99	7693.5	0.666429	0.0986982	6.75219	1.45628e-11	4.77477e-11	7693.5	0.287605	0.0984451	2.92147	0.00348379	0.00648196	7693.5	0.378824	0.0985447	3.84419	0.000120953	0.000286872
ABUW_RS06650		ABUW_1363	acyl-CoA dehydrogenase family protein	1342	1613	803	571	1839	2594	1393.94	1373.12	781.81	956.622	1889.36	1791.89	1364.46	-0.677648	0.127262	-5.32482	1.01054e-07	2.56658e-07	1364.46	-1.0891	0.126373	-8.61817	6.8033e-18	4.28939e-17	1364.46	0.411455	0.122913	3.34754	0.000815315	0.00173088
ABUW_RS06655		ABUW_1364	alpha/beta hydrolase	523	557	992	450	274	370	543.242	474.164	965.823	753.905	281.504	255.589	545.705	0.764156	0.165864	4.60713	4.08259e-06	9.26273e-06	545.705	1.68743	0.16996	9.92836	3.13382e-23	2.76895e-22	545.705	-0.923271	0.170983	-5.39978	6.67226e-08	2.25646e-07
ABUW_RS06660	pheA	ABUW_1365	prephenate dehydratase	3250	4299	3825	2498	4735	7038	3375.79	3659.66	3724.07	4185.01	4864.68	4861.72	4111.82	0.167088	0.102506	1.63003	0.103096	0.141471	4111.82	-0.299864	0.102038	-2.93875	0.00329541	0.0061558	4111.82	0.466952	0.101705	4.59126	4.40587e-06	1.23667e-05
ABUW_RS06665		ABUW_1366	bifunctional prephenate dehydrogenase/3-phosphoshikimate 1-carboxyvinyltransferase	9993	12049	10065	6018	11517	17315	10379.8	10257.1	9799.4	10082.2	11832.4	11960.9	10718.6	-0.0540166	0.0763532	-0.707457	0.479282	0.547336	10718.6	-0.259417	0.0762208	-3.40349	0.000665312	0.00139589	10718.6	0.2054	0.0759386	2.70482	0.0068342	0.012427
ABUW_RS06670		ABUW_1367	hypothetical protein	464	611	293	144	530	695	481.959	520.133	285.268	241.25	544.515	480.094	425.536	-0.918148	0.161391	-5.68898	1.27799e-08	3.45075e-08	425.536	-0.946513	0.160707	-5.88968	3.86953e-09	1.39913e-08	425.536	0.0283645	0.150727	0.188184	0.850732	0.887761
ABUW_RS06675		ABUW_1368	aminoacyl-histidine dipeptidase	4000	5257	1171	764	2393	3494	4154.82	4475.19	1140.1	1279.96	2458.54	2413.59	2653.7	-1.83874	0.105588	-17.4143	6.43124e-68	2.57523e-66	2653.7	-1.01351	0.106241	-9.53974	1.43186e-21	1.14185e-20	2653.7	-0.825227	0.10192	-8.09683	5.64097e-16	3.60486e-15
ABUW_RS06680		ABUW_1369	MBL fold metallo-hydrolase	519	513	557	244	566	845	539.087	436.708	542.302	408.784	581.501	583.711	515.349	-0.0257761	0.179547	-0.143562	0.885846	0.911018	515.349	-0.283703	0.178185	-1.59218	0.111343	0.154136	515.349	0.257927	0.175843	1.4668	0.142431	0.197027
ABUW_RS06685		ABUW_1370	hydrolase	803	1025	2175	1419	1013	1508	834.079	872.564	2117.61	2377.31	1040.74	1041.7	1380.67	1.39424	0.110719	12.5926	2.31989e-36	2.76332e-35	1380.67	1.10769	0.109374	10.1275	4.17285e-24	3.91686e-23	1380.67	0.286553	0.111817	2.5627	0.0103861	0.0183249
ABUW_RS06690	yaaA	ABUW_1371	peroxide stress protein YaaA	1362	1474	1201	670	1705	2577	1414.72	1254.79	1169.31	1122.48	1751.69	1780.15	1415.52	-0.217579	0.111245	-1.95586	0.050482	0.0737633	1415.52	-0.622688	0.110197	-5.65067	1.59826e-08	5.47392e-08	1415.52	0.405109	0.108139	3.7462	0.000179533	0.000417396
ABUW_RS06695		ABUW_1372	thiazole synthase	3474	3786	5007	3022	4065	6184	3608.46	3222.95	4874.88	5062.89	4176.33	4271.8	4202.88	0.540804	0.097396	5.55263	2.81397e-08	7.41742e-08	4202.88	0.233722	0.0970021	2.40946	0.0159762	0.0263979	4202.88	0.307082	0.0970613	3.16379	0.00155728	0.00316673
ABUW_RS06700	thiS	ABUW_1373	sulfur carrier protein ThiS	1072	1156	1643	944	1435	2158	1113.49	984.082	1599.64	1581.53	1474.3	1490.71	1373.96	0.602521	0.109663	5.49432	3.92221e-08	1.02309e-07	1373.96	0.101672	0.108117	0.940387	0.347019	0.41731	1373.96	0.500849	0.108484	4.61679	3.8972e-06	1.10046e-05
ABUW_RS06705		ABUW_1374	DUF423 domain-containing protein	819	978	1605	802	1649	2401	850.699	832.554	1562.65	1343.63	1694.16	1658.57	1323.71	0.792186	0.117398	6.74784	1.50066e-11	4.91171e-11	1323.71	-0.201905	0.114662	-1.76087	0.0782599	0.112303	1323.71	0.99409	0.115661	8.59487	8.33585e-18	6.14014e-17
ABUW_RS06710	rpoH	ABUW_1375	RNA polymerase sigma factor RpoH	3880	4537	6717	3747	5603	8222	4030.17	3862.27	6539.75	6277.52	5756.45	5679.61	5357.63	0.700244	0.0836776	8.36836	5.8426e-17	2.64958e-16	5357.63	0.165068	0.0831201	1.9859	0.0470449	0.0710012	5357.63	0.535176	0.0833304	6.42234	1.34193e-10	5.71384e-10
ABUW_RS06715		ABUW_1376	sulfurtransferase TusA family protein	486	543	1232	650	864	1247	504.81	462.246	1199.49	1088.97	887.662	861.405	834.098	1.24739	0.123205	10.1246	4.29881e-24	2.79943e-23	834.098	0.391499	0.119018	3.2894	0.001004	0.00204053	834.098	0.855895	0.122509	6.98638	2.82069e-12	1.38424e-11
ABUW_RS06720		ABUW_1377	cold-shock protein	7831	9616	6489	3682	16017	23714	8134.09	8185.93	6317.77	6168.62	16455.7	16381.2	10273.9	-0.385968	0.0765883	-5.03951	4.66715e-07	1.1363e-06	10273.9	-1.39461	0.0761559	-18.3126	6.56832e-75	3.863e-73	10273.9	1.00864	0.0755023	13.3591	1.0484e-40	2.22948e-39
ABUW_RS06725	rhlB	ABUW_1378	ATP-dependent RNA helicase RhlB	2474	2895	5375	3492	3785	5284	2569.75	2464.46	5233.16	5850.3	3888.66	3650.09	3942.74	1.13775	0.101518	11.2074	3.75235e-29	3.19544e-28	3942.74	0.555388	0.100759	5.51206	3.54666e-08	1.17102e-07	3942.74	0.582364	0.101463	5.73967	9.48618e-09	3.48011e-08
ABUW_RS06730		ABUW_1379	Signal peptide	501	733	590	353	298	521	520.391	623.99	574.431	591.397	306.161	359.897	496.045	0.0238601	0.155939	0.153009	0.878391	0.904834	496.045	0.801825	0.158925	5.0453	4.52802e-07	1.32634e-06	496.045	-0.777965	0.15696	-4.95647	7.17869e-07	2.17557e-06
ABUW_RS06735		ABUW_1380	nitroreductase	1544	1955	1550	943	1461	2104	1603.76	1664.26	1509.1	1579.85	1501.01	1453.41	1551.9	-0.0832147	0.0981419	-0.847902	0.396493	0.464632	1551.9	0.0632562	0.0981496	0.644487	0.51926	0.589058	1551.9	-0.146471	0.0967065	-1.51459	0.129876	0.182
ABUW_RS06740		ABUW_1381	NAD(P)H-dependent glycerol-3-phosphate dehydrogenase	3343	4177	2950	1837	2474	3783	3472.39	3555.8	2872.16	3077.61	2541.76	2613.23	3022.16	-0.241897	0.0906533	-2.66837	0.00762199	0.0127564	3022.16	0.205075	0.0910166	2.25316	0.0242493	0.0387412	3022.16	-0.446971	0.0900192	-4.96529	6.85992e-07	2.08232e-06
ABUW_RS06745		ABUW_1382	histidine phosphatase family protein	1402	1657	1412	888	1950	2958	1456.26	1410.57	1374.74	1487.71	2003.4	2043.33	1629.34	-0.00467471	0.100965	-0.0463004	0.963071	0.97211	1629.34	-0.50255	0.0997436	-5.03842	4.6939e-07	1.37066e-06	1629.34	0.497876	0.0983953	5.05996	4.19355e-07	1.30451e-06
ABUW_RS06750		ABUW_1383	site-specific integrase	690	741	1171	710	1122	1643	716.706	630.8	1140.1	1189.49	1152.73	1134.95	994.131	0.790257	0.118122	6.6902	2.2286e-11	7.21278e-11	994.131	0.0250553	0.115205	0.217484	0.827831	0.861952	994.131	0.765202	0.11645	6.57106	4.99599e-11	2.21756e-10
ABUW_RS06755		ABUW_1385	IS256-like element ISAba26 family transposase	11	21	19	8	23	26	11.4257	17.8769	18.4986	13.4028	23.6299	17.9603	17.1324	0.137084	0.60761	0.225612	0.821503	0.859644	17.1324	-0.345416	0.587971	-0.587471	0.556887	0.623104	17.1324	0.4825	0.574261	0.840211	0.40079	0.48001
ABUW_RS06760		ABUW_1386	DNA-binding protein	66	72	59	42	89	125	68.5545	61.2923	57.4431	70.3645	91.4375	86.3478	72.5733	-0.0373691	0.300023	-0.124554	0.900877	0.923699	72.5733	-0.491378	0.291303	-1.68683	0.0916365	0.129523	72.5733	0.454009	0.280779	1.61696	0.105887	0.15159
ABUW_RS06765		ABUW_1387	hypothetical protein	79	101	80	63	100	125	82.0576	85.9795	77.889	105.547	102.739	86.3478	90.0932	0.104248	0.281854	0.369863	0.711484	0.764714	90.0932	-0.0585092	0.277819	-0.210602	0.833198	0.866581	90.0932	0.162757	0.272002	0.598367	0.549595	0.627823
ABUW_RS06770		ABUW_1388	hypothetical protein	66	77	70	45	75	111	68.5545	65.5487	68.1528	75.3905	77.054	76.6768	71.8962	0.0909202	0.289013	0.314588	0.753074	0.801405	71.8962	-0.107108	0.283539	-0.377753	0.705614	0.759706	71.8962	0.198028	0.276211	0.716943	0.473409	0.554077
ABUW_RS06775		ABUW_1389	hypothetical protein	88	95	88	53	93	103	91.406	80.8718	85.6779	88.7933	95.547	71.1506	85.5744	0.018333	0.284405	0.0644609	0.948603	0.961892	85.5744	0.0751019	0.283158	0.265229	0.790833	0.830551	85.5744	-0.0567689	0.27598	-0.2057	0.837026	0.877595
ABUW_RS06780		ABUW_1390	hypothetical protein	46	57	54	40	51	70	47.7804	48.5231	52.575	67.0138	52.3967	48.3547	52.774	0.29357	0.337456	0.86995	0.384328	0.452348	52.774	0.232628	0.333313	0.697927	0.485223	0.555637	52.774	0.0609417	0.329765	0.184803	0.853383	0.889542
ABUW_RS06785		ABUW_1391	YqaJ viral recombinase family protein	89	73	126	51	73	136	92.4447	62.1436	122.675	85.4426	74.9993	93.9464	88.6086	0.453093	0.321189	1.41067	0.158341	0.207336	88.6086	0.311238	0.317579	0.980033	0.32707	0.397929	88.6086	0.141855	0.317416	0.446905	0.654944	0.722511
ABUW_RS06790	bet	ABUW_1392	phage recombination protein Bet	105	137	166	91	195	225	109.064	116.626	161.62	152.456	200.34	155.426	149.255	0.478845	0.231358	2.06971	0.0384792	0.0573379	149.255	-0.1684	0.223293	-0.754165	0.45075	0.522681	149.255	0.647245	0.223567	2.89508	0.00379062	0.00720965
ABUW_RS06795		ABUW_1393	hypothetical protein	21	31	40	19	37	44	21.8128	26.3897	38.9445	31.8316	38.0133	30.3944	31.231	0.563733	0.442356	1.27439	0.202526	0.257797	31.231	0.0739794	0.425673	0.173794	0.862028	0.889926	31.231	0.489754	0.429196	1.1411	0.25383	0.323979
[truncated: 2,440 more rows]

## Sheet: legend
type	description
baseMean	intermediate	mean of normalized counts for all samples
log2FoldChange	results	log2 fold change (MLE)
lfcSE	results	standard error
[truncated: 3 more rows]
